# Supplementary material for: Comparative Genome Analysis of ‘Candidatus Phytoplasma luffae’ Reveals the Influential Roles of Potential Mobile Units in Phytoplasma Evolution
Source: Front Microbiol. 2022 Feb 28;13:773608. doi: 10.3389/fmicb.2022.773608 (PMC8923039; doi:10.3389/fmicb.2022.773608)
Supplement: Supplementary Table 1 — List of potential mobile unit (PMU) core genes in the genome sequences analyzed. [file Table_1.xlsx]

## Sheet: Sheet1
Strain	Contig	Start	End	Length	Gene	Product
Ca. P. asteris' AYWB	NC_007716	7504	8142	639	dnaB	replicative DNA helicase
Ca. P. asteris' AYWB	NC_007716	42687	42798	112	tra5	Tra5 transposase
Ca. P. asteris' AYWB	NC_007716	42799	43109	311	tra5	Tra5 transposase
Ca. P. asteris' AYWB	NC_007716	43110	43343	234	tra5	Tra5 transposase
Ca. P. asteris' AYWB	NC_007716	44199	44486	288	himA	DNA-binding protein HU
Ca. P. asteris' AYWB	NC_007716	44791	45024	234	ssb	single-stranded DNA-binding protein
Ca. P. asteris' AYWB	NC_007716	52662	52845	184	rpoD	DNA-directed RNA polymerase sigma-70 factor
Ca. P. asteris' AYWB	NC_007716	52846	53136	291	rpoD	DNA-directed RNA polymerase sigma-70 factor
Ca. P. asteris' AYWB	NC_007716	53316	53858	543	dnaB	replicative DNA helicase
Ca. P. asteris' AYWB	NC_007716	54417	55052	636	dnaG	DNA primase
Ca. P. asteris' AYWB	NC_007716	56572	57327	756	tra5	Tra5 transposase
Ca. P. asteris' AYWB	NC_007716	81105	82184	1080	dnaB	replicative DNA helicase
Ca. P. asteris' AYWB	NC_007716	87154	87738	585	tmk	thymidylate kinase
Ca. P. asteris' AYWB	NC_007716	88588	88897	310	dnaB	replicative DNA helicase
Ca. P. asteris' AYWB	NC_007716	88898	89869	972	dnaB	replicative DNA helicase
Ca. P. asteris' AYWB	NC_007716	89932	90051	120	dnaB	replicative DNA helicase
Ca. P. asteris' AYWB	NC_007716	99709	99930	222	tra5	Tra5 transposase
Ca. P. asteris' AYWB	NC_007716	99963	100054	92	tra5	Tra5 transposase
Ca. P. asteris' AYWB	NC_007716	100055	100423	369	tra5	Tra5 transposase
Ca. P. asteris' AYWB	NC_007716	109473	110216	744	hflB	ATP-dependent Zn protease
Ca. P. asteris' AYWB	NC_007716	121296	121343	48	tra5	Tra5 transposase
Ca. P. asteris' AYWB	NC_007716	121391	121528	138	tra5	Tra5 transposase
Ca. P. asteris' AYWB	NC_007716	125367	126299	933	rpoD	DNA-directed RNA polymerase sigma-70 factor
Ca. P. asteris' AYWB	NC_007716	127637	128641	1005	dnaG	DNA primase
Ca. P. asteris' AYWB	NC_007716	150648	150842	195	ssb	single-stranded DNA-binding protein
Ca. P. asteris' AYWB	NC_007716	173446	173907	462	tra5	Tra5 transposase
Ca. P. asteris' AYWB	NC_007716	176828	177133	306	ssb	single-stranded DNA-binding protein
Ca. P. asteris' AYWB	NC_007716	180213	180746	534	tmk	thymidylate kinase
Ca. P. asteris' AYWB	NC_007716	193236	193871	636	dnaG	DNA primase
Ca. P. asteris' AYWB	NC_007716	195411	195932	522	tra5	Tra5 transposase
Ca. P. asteris' AYWB	NC_007716	196277	197071	795	tra5	Tra5 transposase
Ca. P. asteris' AYWB	NC_007716	199747	200412	666	dnaG	DNA primase
Ca. P. asteris' AYWB	NC_007716	200939	202426	1488	dnaB	replicative DNA helicase
Ca. P. asteris' AYWB	NC_007716	203276	203860	585	tmk	thymidylate kinase
Ca. P. asteris' AYWB	NC_007716	209974	210567	594	hflB	ATP-dependent Zn protease
Ca. P. asteris' AYWB	NC_007716	214076	214387	312	himA	DNA-binding protein HU
Ca. P. asteris' AYWB	NC_007716	214451	214762	312	ssb	single-stranded DNA-binding protein
Ca. P. asteris' AYWB	NC_007716	214782	215390	609	rpoD	DNA-directed RNA polymerase sigma-70 factor
Ca. P. asteris' AYWB	NC_007716	215529	215714	186	tra5	Tra5 transposase
Ca. P. asteris' AYWB	NC_007716	216023	216403	381	tmk	thymidylate kinase
Ca. P. asteris' AYWB	NC_007716	221861	222137	277	rpoD	DNA-directed RNA polymerase sigma-70 factor
Ca. P. asteris' AYWB	NC_007716	222138	222452	315	rpoD	DNA-directed RNA polymerase sigma-70 factor
Ca. P. asteris' AYWB	NC_007716	223565	223715	151	ssb	single-stranded DNA-binding protein
Ca. P. asteris' AYWB	NC_007716	223716	223898	183	ssb	single-stranded DNA-binding protein
Ca. P. asteris' AYWB	NC_007716	224084	224371	288	himA	DNA-binding protein HU
Ca. P. asteris' AYWB	NC_007716	225526	226524	999	hflB	ATP-dependent Zn protease
Ca. P. asteris' AYWB	NC_007716	227754	228650	897	tra5	Tra5 transposase
Ca. P. asteris' AYWB	NC_007716	230792	231436	645	dnaG	DNA primase
Ca. P. asteris' AYWB	NC_007716	231983	233470	1488	dnaB	replicative DNA helicase
Ca. P. asteris' AYWB	NC_007716	234323	234907	585	tmk	thymidylate kinase
Ca. P. asteris' AYWB	NC_007716	240573	241145	573	hflB	ATP-dependent Zn protease
Ca. P. asteris' AYWB	NC_007716	241910	242194	285	himA	DNA-binding protein HU
Ca. P. asteris' AYWB	NC_007716	242380	242712	333	ssb	single-stranded DNA-binding protein
Ca. P. asteris' AYWB	NC_007716	242903	243499	597	rpoD	DNA-directed RNA polymerase sigma-70 factor
Ca. P. asteris' AYWB	NC_007716	266825	267121	297	ssb	single-stranded DNA-binding protein
Ca. P. asteris' AYWB	NC_007716	286986	287594	609	rpoD	DNA-directed RNA polymerase sigma-70 factor
Ca. P. asteris' AYWB	NC_007716	287614	287925	312	ssb	single-stranded DNA-binding protein
Ca. P. asteris' AYWB	NC_007716	287989	288300	312	himA	DNA-binding protein HU
Ca. P. asteris' AYWB	NC_007716	290154	290726	573	hflB	ATP-dependent Zn protease
Ca. P. asteris' AYWB	NC_007716	296743	297324	582	tmk	thymidylate kinase
Ca. P. asteris' AYWB	NC_007716	298166	299662	1497	dnaB	replicative DNA helicase
Ca. P. asteris' AYWB	NC_007716	300189	300854	666	dnaG	DNA primase
Ca. P. asteris' AYWB	NC_007716	302460	303251	792	tra5	Tra5 transposase
Ca. P. asteris' AYWB	NC_007716	305564	306355	792	tra5	Tra5 transposase
Ca. P. asteris' AYWB	NC_007716	306695	306958	264	rpoD	DNA-directed RNA polymerase sigma-70 factor
Ca. P. asteris' AYWB	NC_007716	313869	314102	234	tra5	Tra5 transposase
Ca. P. asteris' AYWB	NC_007716	314155	314478	324	tra5	Tra5 transposase
Ca. P. asteris' AYWB	NC_007716	363004	363484	481	dnaB	replicative DNA helicase
Ca. P. asteris' AYWB	NC_007716	363485	363643	159	dnaB	replicative DNA helicase
Ca. P. asteris' AYWB	NC_007716	363679	363768	90	dnaB	replicative DNA helicase
Ca. P. asteris' AYWB	NC_007716	363818	364066	249	dnaB	replicative DNA helicase
Ca. P. asteris' AYWB	NC_007716	375612	375860	249	rpoD	DNA-directed RNA polymerase sigma-70 factor
Ca. P. asteris' AYWB	NC_007716	376922	377273	352	tra5	Tra5 transposase
Ca. P. asteris' AYWB	NC_007716	377274	377475	202	tra5	Tra5 transposase
Ca. P. asteris' AYWB	NC_007716	377476	377703	228	tra5	Tra5 transposase
Ca. P. asteris' AYWB	NC_007716	380160	380768	609	rpoD	DNA-directed RNA polymerase sigma-70 factor
Ca. P. asteris' AYWB	NC_007716	381158	381354	197	tra5	Tra5 transposase
Ca. P. asteris' AYWB	NC_007716	381355	381716	362	tra5	Tra5 transposase
Ca. P. asteris' AYWB	NC_007716	381717	381950	234	tra5	Tra5 transposase
Ca. P. asteris' AYWB	NC_007716	383416	384123	708	tra5	Tra5 transposase
Ca. P. asteris' AYWB	NC_007716	388966	389603	638	hflB	ATP-dependent Zn protease
Ca. P. asteris' AYWB	NC_007716	389604	389846	243	hflB	ATP-dependent Zn protease
Ca. P. asteris' AYWB	NC_007716	391114	391401	288	himA	DNA-binding protein HU
Ca. P. asteris' AYWB	NC_007716	391585	391917	333	ssb	single-stranded DNA-binding protein
Ca. P. asteris' AYWB	NC_007716	393028	393180	153	rpoD	DNA-directed RNA polymerase sigma-70 factor
Ca. P. asteris' AYWB	NC_007716	393230	393619	390	rpoD	DNA-directed RNA polymerase sigma-70 factor
Ca. P. asteris' AYWB	NC_007716	393760	394041	282	ssb	single-stranded DNA-binding protein
Ca. P. asteris' AYWB	NC_007716	394105	394329	225	himA	DNA-binding protein HU
Ca. P. asteris' AYWB	NC_007716	394338	394415	78	himA	DNA-binding protein HU
Ca. P. asteris' AYWB	NC_007716	395018	395224	207	tra5	Tra5 transposase
Ca. P. asteris' AYWB	NC_007716	398674	399111	438	dnaB	replicative DNA helicase
Ca. P. asteris' AYWB	NC_007716	416515	416791	277	tra5	Tra5 transposase
Ca. P. asteris' AYWB	NC_007716	416792	417010	219	tra5	Tra5 transposase
Ca. P. asteris' AYWB	NC_007716	419486	420031	546	hflB	ATP-dependent Zn protease
Ca. P. asteris' AYWB	NC_007716	421399	421638	240	tra5	Tra5 transposase
Ca. P. asteris' AYWB	NC_007716	421670	422113	444	tra5	Tra5 transposase
Ca. P. asteris' AYWB	NC_007716	426416	426964	549	hflB	ATP-dependent Zn protease
Ca. P. asteris' AYWB	NC_007716	516799	517305	507	tmk	thymidylate kinase
Ca. P. asteris' AYWB	NC_007716	599201	599450	250	rpoD	DNA-directed RNA polymerase sigma-70 factor
Ca. P. asteris' AYWB	NC_007716	599451	599573	123	rpoD	DNA-directed RNA polymerase sigma-70 factor
Ca. P. asteris' AYWB	NC_007716	599584	599631	48	rpoD	DNA-directed RNA polymerase sigma-70 factor
Ca. P. asteris' AYWB	NC_007716	612322	612882	561	hflB	ATP-dependent Zn protease
Ca. P. asteris' AYWB	NC_007716	634814	635396	583	tra5	Tra5 transposase
Ca. P. asteris' AYWB	NC_007716	635397	635609	213	tra5	Tra5 transposase
Ca. P. asteris' AYWB	NC_007716	638288	638953	666	dnaG	DNA primase
Ca. P. asteris' AYWB	NC_007716	639560	640966	1407	dnaB	replicative DNA helicase
Ca. P. asteris' AYWB	NC_007716	668962	669117	156	dnaB	replicative DNA helicase
Ca. P. asteris' AYWB	NC_007716	669168	669371	204	dnaB	replicative DNA helicase
Ca. P. asteris' AYWB	NC_007716	669463	669564	102	dnaB	replicative DNA helicase
Ca. P. asteris' AYWB	NC_007716	674446	674535	90	tra5	Tra5 transposase
Ca. P. asteris' AYWB	NC_007716	674552	674809	258	tra5	Tra5 transposase
Ca. P. asteris' AYWB	NC_007716	674829	674879	51	tra5	Tra5 transposase
Ca. P. asteris' De Villa	NZ_CP035949	16364	17002	639	dnaB	replicative DNA helicase
Ca. P. asteris' De Villa	NZ_CP035949	53850	54401	552	hflB	ATP-dependent Zn protease
Ca. P. asteris' De Villa	NZ_CP035949	97382	97480	99	hflB	ATP-dependent Zn protease
Ca. P. asteris' De Villa	NZ_CP035949	97481	97849	369	hflB	ATP-dependent Zn protease
Ca. P. asteris' De Villa	NZ_CP035949	97884	98303	420	hflB	ATP-dependent Zn protease
Ca. P. asteris' De Villa	NZ_CP035949	102160	103308	1149	dnaB	replicative DNA helicase
Ca. P. asteris' De Villa	NZ_CP035949	108663	109445	783	hflB	ATP-dependent Zn protease
Ca. P. asteris' De Villa	NZ_CP035949	115949	116695	747	hflB	ATP-dependent Zn protease
Ca. P. asteris' De Villa	NZ_CP035949	132041	132973	933	rpoD	DNA-directed RNA polymerase sigma-70 factor
Ca. P. asteris' De Villa	NZ_CP035949	134312	135316	1005	dnaG	DNA primase
Ca. P. asteris' De Villa	NZ_CP035949	197641	198153	513	hflB	ATP-dependent Zn protease
Ca. P. asteris' De Villa	NZ_CP035949	210517	211038	522	rpoD	DNA-directed RNA polymerase sigma-70 factor
Ca. P. asteris' De Villa	NZ_CP035949	211059	211370	312	ssb	single-stranded DNA-binding protein
Ca. P. asteris' De Villa	NZ_CP035949	211461	211688	228	himA	DNA-binding protein HU
Ca. P. asteris' De Villa	NZ_CP035949	211694	211759	66	himA	DNA-binding protein HU
Ca. P. asteris' De Villa	NZ_CP035949	305696	306244	549	hflB	ATP-dependent Zn protease
Ca. P. asteris' De Villa	NZ_CP035949	400014	400601	588	hflB	ATP-dependent Zn protease
Ca. P. asteris' De Villa	NZ_CP035949	486783	487310	528	hflB	ATP-dependent Zn protease
Ca. P. asteris' De Villa	NZ_CP035949	488307	488846	540	hflB	ATP-dependent Zn protease
Ca. P. asteris' De Villa	NZ_CP035949	516925	517485	561	hflB	ATP-dependent Zn protease
Ca. P. asteris' De Villa	NZ_CP035949	533678	534532	855	hflB	ATP-dependent Zn protease
Ca. P. asteris' DY2014	SRMC01000004	1562	1750	189	tra5	Tra5 transposase
Ca. P. asteris' DY2014	SRMC01000004	2220	2519	300	himA	DNA-binding protein HU
Ca. P. asteris' DY2014	SRMC01000004	2592	2768	177	ssb	single-stranded DNA-binding protein
Ca. P. asteris' DY2014	SRMC01000004	2898	3566	669	hflB	ATP-dependent Zn protease
Ca. P. asteris' DY2014	SRMC01000003	3111	3398	288	himA	DNA-binding protein HU
Ca. P. asteris' DY2014	SRMC01000006	3306	4793	1488	dnaB	replicative DNA helicase
Ca. P. asteris' DY2014	SRMC01000003	3588	3920	333	ssb	single-stranded DNA-binding protein
Ca. P. asteris' DY2014	SRMC01000005	4251	4808	558	tmk	thymidylate kinase
Ca. P. asteris' DY2014	SRMC01000003	5169	5759	591	rpoD	DNA-directed RNA polymerase sigma-70 factor
Ca. P. asteris' DY2014	SRMC01000006	5636	6223	588	tmk	thymidylate kinase
Ca. P. asteris' DY2014	SRMC01000003	6604	6891	288	tmk	thymidylate kinase
Ca. P. asteris' DY2014	SRMC01000003	6963	7148	186	tmk	thymidylate kinase
Ca. P. asteris' DY2014	SRMC01000004	11772	12151	380	tmk	thymidylate kinase
Ca. P. asteris' DY2014	SRMC01000004	12152	12355	204	tmk	thymidylate kinase
Ca. P. asteris' DY2014	SRMC01000004	12870	13448	579	dnaB	replicative DNA helicase
Ca. P. asteris' DY2014	SRMC01000005	12872	13429	558	rpoD	DNA-directed RNA polymerase sigma-70 factor
Ca. P. asteris' DY2014	SRMC01000005	13450	13761	312	ssb	single-stranded DNA-binding protein
Ca. P. asteris' DY2014	SRMC01000005	13837	14136	300	himA	DNA-binding protein HU
Ca. P. asteris' DY2014	SRMC01000006	13919	14410	492	hflB	ATP-dependent Zn protease
Ca. P. asteris' DY2014	SRMC01000005	16119	16691	573	hflB	ATP-dependent Zn protease
Ca. P. asteris' DY2014	SRMC01000001	16432	17070	639	dnaB	replicative DNA helicase
Ca. P. asteris' DY2014	SRMC01000003	16828	17382	555	hflB	ATP-dependent Zn protease
Ca. P. asteris' DY2014	SRMC01000002	19003	19065	63	himA	DNA-binding protein HU
Ca. P. asteris' DY2014	SRMC01000002	19094	19318	225	himA	DNA-binding protein HU
Ca. P. asteris' DY2014	SRMC01000002	20296	20961	666	dnaG	DNA primase
Ca. P. asteris' DY2014	SRMC01000002	21471	22352	882	dnaB	replicative DNA helicase
Ca. P. asteris' DY2014	SRMC01000002	22692	23480	789	tra5	Tra5 transposase
Ca. P. asteris' DY2014	SRMC01000005	22775	23356	582	tmk	thymidylate kinase
Ca. P. asteris' DY2014	SRMC01000005	24198	25694	1497	dnaB	replicative DNA helicase
Ca. P. asteris' DY2014	SRMC01000006	24868	25179	312	himA	DNA-binding protein HU
Ca. P. asteris' DY2014	SRMC01000002	25026	25619	594	dnaG	DNA primase
Ca. P. asteris' DY2014	SRMC01000006	25240	25551	312	ssb	single-stranded DNA-binding protein
Ca. P. asteris' DY2014	SRMC01000006	25560	26192	633	rpoD	DNA-directed RNA polymerase sigma-70 factor
Ca. P. asteris' DY2014	SRMC01000002	26125	27621	1497	dnaB	replicative DNA helicase
Ca. P. asteris' DY2014	SRMC01000005	26219	26884	666	dnaG	DNA primase
Ca. P. asteris' DY2014	SRMC01000005	28274	29056	783	tra5	Tra5 transposase
Ca. P. asteris' DY2014	SRMC01000002	28424	28984	561	tmk	thymidylate kinase
Ca. P. asteris' DY2014	SRMC01000005	32001	32594	594	hflB	ATP-dependent Zn protease
Ca. P. asteris' DY2014	SRMC01000005	33336	33620	285	himA	DNA-binding protein HU
Ca. P. asteris' DY2014	SRMC01000003	33848	33922	75	hflB	ATP-dependent Zn protease
Ca. P. asteris' DY2014	SRMC01000003	33923	34747	825	hflB	ATP-dependent Zn protease
Ca. P. asteris' DY2014	SRMC01000005	34868	35194	327	ssb	single-stranded DNA-binding protein
Ca. P. asteris' DY2014	SRMC01000002	35383	35970	588	hflB	ATP-dependent Zn protease
Ca. P. asteris' DY2014	SRMC01000005	35453	36037	585	rpoD	DNA-directed RNA polymerase sigma-70 factor
Ca. P. asteris' DY2014	SRMC01000002	36727	37014	288	himA	DNA-binding protein HU
Ca. P. asteris' DY2014	SRMC01000002	37054	37380	327	ssb	single-stranded DNA-binding protein
Ca. P. asteris' DY2014	SRMC01000002	37624	38217	594	rpoD	DNA-directed RNA polymerase sigma-70 factor
Ca. P. asteris' DY2014	SRMC01000002	38358	38966	609	dnaB	replicative DNA helicase
Ca. P. asteris' DY2014	SRMC01000003	38643	39791	1149	dnaB	replicative DNA helicase
Ca. P. asteris' DY2014	SRMC01000002	39834	40391	558	tmk	thymidylate kinase
Ca. P. asteris' DY2014	SRMC01000007	40390	40884	495	tmk	thymidylate kinase
Ca. P. asteris' DY2014	SRMC01000007	41447	42217	771	dnaB	replicative DNA helicase
Ca. P. asteris' DY2014	SRMC01000007	43067	43672	606	rpoD	DNA-directed RNA polymerase sigma-70 factor
Ca. P. asteris' DY2014	SRMC01000003	44423	44665	243	rpoD	DNA-directed RNA polymerase sigma-70 factor
Ca. P. asteris' DY2014	SRMC01000003	44676	45032	357	rpoD	DNA-directed RNA polymerase sigma-70 factor
Ca. P. asteris' DY2014	SRMC01000003	45041	45346	306	ssb	single-stranded DNA-binding protein
Ca. P. asteris' DY2014	SRMC01000003	46348	46659	312	himA	DNA-binding protein HU
Ca. P. asteris' DY2014	SRMC01000002	47435	48007	573	hflB	ATP-dependent Zn protease
Ca. P. asteris' DY2014	SRMC01000002	48782	49066	285	himA	DNA-binding protein HU
Ca. P. asteris' DY2014	SRMC01000002	50315	50641	327	ssb	single-stranded DNA-binding protein
Ca. P. asteris' DY2014	SRMC01000002	51179	51508	330	rpoD	DNA-directed RNA polymerase sigma-70 factor
Ca. P. asteris' DY2014	SRMC01000007	51241	51789	549	hflB	ATP-dependent Zn protease
Ca. P. asteris' DY2014	SRMC01000001	52707	53249	543	rpoD	DNA-directed RNA polymerase sigma-70 factor
Ca. P. asteris' DY2014	SRMC01000001	53493	53819	327	ssb	single-stranded DNA-binding protein
Ca. P. asteris' DY2014	SRMC01000002	54114	54398	285	himA	DNA-binding protein HU
Ca. P. asteris' DY2014	SRMC01000001	55069	55353	285	himA	DNA-binding protein HU
Ca. P. asteris' DY2014	SRMC01000002	55158	55745	588	hflB	ATP-dependent Zn protease
Ca. P. asteris' DY2014	SRMC01000001	56129	56689	561	hflB	ATP-dependent Zn protease
Ca. P. asteris' DY2014	SRMC01000003	61912	62637	726	hflB	ATP-dependent Zn protease
Ca. P. asteris' DY2014	SRMC01000002	64961	65749	789	tra5	Tra5 transposase
Ca. P. asteris' DY2014	SRMC01000002	67242	67845	604	dnaG	DNA primase
Ca. P. asteris' DY2014	SRMC01000002	67846	68286	441	tmk	thymidylate kinase
Ca. P. asteris' DY2014	SRMC01000002	74006	74839	834	hflB	ATP-dependent Zn protease
Ca. P. asteris' DY2014	SRMC01000003	78243	79175	933	rpoD	DNA-directed RNA polymerase sigma-70 factor
Ca. P. asteris' DY2014	SRMC01000003	80500	81504	1005	dnaG	DNA primase
Ca. P. asteris' DY2014	SRMC01000008	86950	87513	564	hflB	ATP-dependent Zn protease
Ca. P. asteris' DY2014	SRMC01000005	91763	92554	792	tra5	Tra5 transposase
Ca. P. asteris' DY2014	SRMC01000005	97097	97762	666	dnaG	DNA primase
Ca. P. asteris' DY2014	SRMC01000003	134180	134971	792	tra5	Tra5 transposase
Ca. P. asteris' DY2014	SRMC01000003	136478	137143	666	dnaG	DNA primase
Ca. P. asteris' DY2014	SRMC01000003	137669	138199	531	dnaB	replicative DNA helicase
Ca. P. asteris' DY2014	SRMC01000003	138202	139155	954	dnaB	replicative DNA helicase
Ca. P. asteris' DY2014	SRMC01000003	139498	140400	903	dnaB	replicative DNA helicase
Ca. P. asteris' DY2014	SRMC01000003	140910	141560	651	dnaG	DNA primase
Ca. P. asteris' DY2014	SRMC01000003	143094	143305	212	tra5	Tra5 transposase
Ca. P. asteris' DY2014	SRMC01000003	143306	143881	576	tra5	Tra5 transposase
Ca. P. asteris' DY2014	SRMC01000003	162314	162535	222	rpoD	DNA-directed RNA polymerase sigma-70 factor
Ca. P. asteris' DY2014	SRMC01000008	192171	192731	561	hflB	ATP-dependent Zn protease
Ca. P. asteris' DY2014	SRMC01000008	213387	213869	483	hflB	ATP-dependent Zn protease
Ca. P. asteris' LD1	NZ_MIEP01000003	5206	6060	855	hflB	ATP-dependent Zn protease
Ca. P. asteris' LD1	NZ_MIEP01000008	6094	6840	747	hflB	ATP-dependent Zn protease
Ca. P. asteris' LD1	NZ_MIEP01000004	11044	11604	561	hflB	ATP-dependent Zn protease
Ca. P. asteris' LD1	NZ_MIEP01000005	12579	13127	549	hflB	ATP-dependent Zn protease
Ca. P. asteris' LD1	NZ_MIEP01000006	13562	14194	633	rpoD	DNA-directed RNA polymerase sigma-70 factor
Ca. P. asteris' LD1	NZ_MIEP01000006	14203	14514	312	ssb	single-stranded DNA-binding protein
Ca. P. asteris' LD1	NZ_MIEP01000006	14958	15266	309	tra5	Tra5 transposase
Ca. P. asteris' LD1	NZ_MIEP01000008	22654	23586	933	rpoD	DNA-directed RNA polymerase sigma-70 factor
Ca. P. asteris' LD1	NZ_MIEP01000008	24926	25930	1005	dnaG	DNA primase
Ca. P. asteris' LD1	NZ_MIEP01000004	39636	40190	555	hflB	ATP-dependent Zn protease
Ca. P. asteris' LD1	NZ_MIEP01000004	40986	41714	729	hflB	ATP-dependent Zn protease
Ca. P. asteris' LD1	NZ_MIEP01000001	43043	43555	513	rpoD	DNA-directed RNA polymerase sigma-70 factor
Ca. P. asteris' LD1	NZ_MIEP01000001	54015	54563	549	hflB	ATP-dependent Zn protease
Ca. P. asteris' LD1	NZ_MIEP01000001	70018	70116	99	hflB	ATP-dependent Zn protease
Ca. P. asteris' LD1	NZ_MIEP01000001	70117	70485	369	hflB	ATP-dependent Zn protease
Ca. P. asteris' LD1	NZ_MIEP01000001	70520	70741	222	hflB	ATP-dependent Zn protease
Ca. P. asteris' LD1	NZ_MIEP01000001	74801	75949	1149	dnaB	replicative DNA helicase
Ca. P. asteris' LD1	NZ_MIEP01000001	81423	81521	99	hflB	ATP-dependent Zn protease
Ca. P. asteris' LD1	NZ_MIEP01000001	81587	81865	279	hflB	ATP-dependent Zn protease
Ca. P. asteris' LD1	NZ_MIEP01000008	88326	88790	465	hflB	ATP-dependent Zn protease
Ca. P. asteris' LD1	NZ_MIEP01000001	98865	99503	639	dnaB	replicative DNA helicase
Ca. P. asteris' LD1	NZ_MIEP01000008	99886	100494	609	rpoD	DNA-directed RNA polymerase sigma-70 factor
Ca. P. asteris' LD1	NZ_MIEP01000008	100515	100823	309	ssb	single-stranded DNA-binding protein
Ca. P. asteris' LD1	NZ_MIEP01000008	100917	101216	300	himA	DNA-binding protein HU
Ca. P. asteris' LD1	NZ_MIEP01000008	103202	103633	432	hflB	ATP-dependent Zn protease
Ca. P. asteris' LD1	NZ_MIEP01000008	103633	103911	279	hflB	ATP-dependent Zn protease
Ca. P. asteris' LD1	NZ_MIEP01000008	109396	109977	582	tmk	thymidylate kinase
Ca. P. asteris' LD1	NZ_MIEP01000008	110369	111163	795	tra5	Tra5 transposase
Ca. P. asteris' LD1	NZ_MIEP01000004	120946	121509	564	hflB	ATP-dependent Zn protease
Ca. P. asteris' M3	NZ_CP015149	16751	17389	639	dnaB	replicative DNA helicase
Ca. P. asteris' M3	NZ_CP015149	49798	50346	549	hflB	ATP-dependent Zn protease
Ca. P. asteris' M3	NZ_CP015149	86899	86997	99	hflB	ATP-dependent Zn protease
Ca. P. asteris' M3	NZ_CP015149	86998	87366	369	hflB	ATP-dependent Zn protease
Ca. P. asteris' M3	NZ_CP015149	87401	87820	420	hflB	ATP-dependent Zn protease
Ca. P. asteris' M3	NZ_CP015149	91681	92829	1149	dnaB	replicative DNA helicase
Ca. P. asteris' M3	NZ_CP015149	98219	99001	783	hflB	ATP-dependent Zn protease
Ca. P. asteris' M3	NZ_CP015149	105704	106450	747	hflB	ATP-dependent Zn protease
Ca. P. asteris' M3	NZ_CP015149	109263	110159	897	hflB	ATP-dependent Zn protease
Ca. P. asteris' M3	NZ_CP015149	115578	115985	408	tmk	thymidylate kinase
Ca. P. asteris' M3	NZ_CP015149	127132	128064	933	rpoD	DNA-directed RNA polymerase sigma-70 factor
Ca. P. asteris' M3	NZ_CP015149	129402	130406	1005	dnaG	DNA primase
Ca. P. asteris' M3	NZ_CP015149	182743	183350	608	tra5	Tra5 transposase
Ca. P. asteris' M3	NZ_CP015149	183351	183536	186	tra5	Tra5 transposase
Ca. P. asteris' M3	NZ_CP015149	188232	189026	795	tra5	Tra5 transposase
Ca. P. asteris' M3	NZ_CP015149	200209	200721	513	hflB	ATP-dependent Zn protease
Ca. P. asteris' M3	NZ_CP015149	210886	211081	196	rpoD	DNA-directed RNA polymerase sigma-70 factor
Ca. P. asteris' M3	NZ_CP015149	211082	211495	414	rpoD	DNA-directed RNA polymerase sigma-70 factor
Ca. P. asteris' M3	NZ_CP015149	230806	231030	225	tra5	Tra5 transposase
Ca. P. asteris' M3	NZ_CP015149	231360	231941	582	tra5	Tra5 transposase
Ca. P. asteris' M3	NZ_CP015149	294992	295540	549	hflB	ATP-dependent Zn protease
Ca. P. asteris' M3	NZ_CP015149	389121	389708	588	hflB	ATP-dependent Zn protease
Ca. P. asteris' M3	NZ_CP015149	494288	494848	561	hflB	ATP-dependent Zn protease
Ca. P. asteris' M3	NZ_CP015149	511611	512402	792	tra5	Tra5 transposase
Ca. P. asteris' M3	NZ_CP015149	512748	512807	60	rpoD	DNA-directed RNA polymerase sigma-70 factor
Ca. P. asteris' M3	NZ_CP015149	512827	512967	141	rpoD	DNA-directed RNA polymerase sigma-70 factor
Ca. P. asteris' M3	NZ_CP015149	512985	513317	333	rpoD	DNA-directed RNA polymerase sigma-70 factor
Ca. P. asteris' OY-M	NC_005303	16429	17067	639	dnaB	replicative DNA helicase
Ca. P. asteris' OY-M	NC_005303	52707	53300	594	rpoD	DNA-directed RNA polymerase sigma-70 factor
Ca. P. asteris' OY-M	NC_005303	53544	53870	327	ssb	single-stranded DNA-binding protein
Ca. P. asteris' OY-M	NC_005303	55120	55404	285	himA	DNA-binding protein HU
Ca. P. asteris' OY-M	NC_005303	56180	56743	564	hflB	ATP-dependent Zn protease
Ca. P. asteris' OY-M	NC_005303	82319	82834	516	rpoD	DNA-directed RNA polymerase sigma-70 factor
Ca. P. asteris' OY-M	NC_005303	83133	83456	324	ssb	single-stranded DNA-binding protein
Ca. P. asteris' OY-M	NC_005303	83594	83878	285	himA	DNA-binding protein HU
Ca. P. asteris' OY-M	NC_005303	84640	85227	588	hflB	ATP-dependent Zn protease
Ca. P. asteris' OY-M	NC_005303	92123	92425	303	tmk	thymidylate kinase
Ca. P. asteris' OY-M	NC_005303	92497	92691	195	tmk	thymidylate kinase
Ca. P. asteris' OY-M	NC_005303	93538	95031	1494	dnaB	replicative DNA helicase
Ca. P. asteris' OY-M	NC_005303	139027	139926	900	hflB	ATP-dependent Zn protease
Ca. P. asteris' OY-M	NC_005303	156116	156676	561	hflB	ATP-dependent Zn protease
Ca. P. asteris' OY-M	NC_005303	263084	263674	591	hflB	ATP-dependent Zn protease
Ca. P. asteris' OY-M	NC_005303	352068	352616	549	hflB	ATP-dependent Zn protease
Ca. P. asteris' OY-M	NC_005303	364032	364607	576	hflB	ATP-dependent Zn protease
Ca. P. asteris' OY-M	NC_005303	365367	365651	285	himA	DNA-binding protein HU
Ca. P. asteris' OY-M	NC_005303	366903	367229	327	ssb	single-stranded DNA-binding protein
Ca. P. asteris' OY-M	NC_005303	367480	368073	594	rpoD	DNA-directed RNA polymerase sigma-70 factor
Ca. P. asteris' OY-M	NC_005303	369487	370104	618	rpoD	DNA-directed RNA polymerase sigma-70 factor
Ca. P. asteris' OY-M	NC_005303	370112	370438	327	ssb	single-stranded DNA-binding protein
Ca. P. asteris' OY-M	NC_005303	370495	370779	285	himA	DNA-binding protein HU
Ca. P. asteris' OY-M	NC_005303	371539	372114	576	hflB	ATP-dependent Zn protease
Ca. P. asteris' OY-M	NC_005303	379220	379507	288	tmk	thymidylate kinase
Ca. P. asteris' OY-M	NC_005303	379579	379797	219	tmk	thymidylate kinase
Ca. P. asteris' OY-M	NC_005303	380668	380908	241	dnaB	replicative DNA helicase
Ca. P. asteris' OY-M	NC_005303	380909	381655	747	dnaB	replicative DNA helicase
Ca. P. asteris' OY-M	NC_005303	381813	382105	293	dnaB	replicative DNA helicase
Ca. P. asteris' OY-M	NC_005303	382106	382156	51	dnaB	replicative DNA helicase
Ca. P. asteris' OY-M	NC_005303	383262	384053	792	tra5	Tra5 transposase
Ca. P. asteris' OY-M	NC_005303	385582	386247	666	dnaG	DNA primase
Ca. P. asteris' OY-M	NC_005303	386775	387214	440	dnaB	replicative DNA helicase
Ca. P. asteris' OY-M	NC_005303	387215	388237	1023	dnaB	replicative DNA helicase
Ca. P. asteris' OY-M	NC_005303	391621	392202	582	tmk	thymidylate kinase
Ca. P. asteris' OY-M	NC_005303	404925	405500	576	hflB	ATP-dependent Zn protease
Ca. P. asteris' OY-M	NC_005303	406260	406544	285	himA	DNA-binding protein HU
Ca. P. asteris' OY-M	NC_005303	407796	408122	327	ssb	single-stranded DNA-binding protein
Ca. P. asteris' OY-M	NC_005303	408373	408966	594	rpoD	DNA-directed RNA polymerase sigma-70 factor
Ca. P. asteris' OY-M	NC_005303	410380	410997	618	rpoD	DNA-directed RNA polymerase sigma-70 factor
Ca. P. asteris' OY-M	NC_005303	411005	411331	327	ssb	single-stranded DNA-binding protein
Ca. P. asteris' OY-M	NC_005303	411388	411672	285	himA	DNA-binding protein HU
Ca. P. asteris' OY-M	NC_005303	412432	413007	576	hflB	ATP-dependent Zn protease
Ca. P. asteris' OY-M	NC_005303	420097	420399	303	tmk	thymidylate kinase
Ca. P. asteris' OY-M	NC_005303	420471	420689	219	tmk	thymidylate kinase
Ca. P. asteris' OY-M	NC_005303	421557	421797	241	dnaB	replicative DNA helicase
Ca. P. asteris' OY-M	NC_005303	421798	422544	747	dnaB	replicative DNA helicase
Ca. P. asteris' OY-M	NC_005303	422559	422996	438	dnaB	replicative DNA helicase
Ca. P. asteris' OY-M	NC_005303	430016	430190	175	tra5	Tra5 transposase
Ca. P. asteris' OY-M	NC_005303	430191	430784	594	tra5	Tra5 transposase
Ca. P. asteris' OY-M	NC_005303	433454	434941	1488	dnaB	replicative DNA helicase
Ca. P. asteris' OY-M	NC_005303	435819	436004	186	tmk	thymidylate kinase
Ca. P. asteris' OY-M	NC_005303	436076	436363	288	tmk	thymidylate kinase
Ca. P. asteris' OY-M	NC_005303	439216	439788	573	hflB	ATP-dependent Zn protease
Ca. P. asteris' OY-M	NC_005303	440563	440847	285	himA	DNA-binding protein HU
Ca. P. asteris' OY-M	NC_005303	442096	442422	327	ssb	single-stranded DNA-binding protein
Ca. P. asteris' OY-M	NC_005303	442921	443292	372	rpoD	DNA-directed RNA polymerase sigma-70 factor
Ca. P. asteris' OY-M	NC_005303	445899	446183	285	himA	DNA-binding protein HU
Ca. P. asteris' OY-M	NC_005303	446943	447530	588	hflB	ATP-dependent Zn protease
Ca. P. asteris' OY-M	NC_005303	450397	450735	339	tra5	Tra5 transposase
Ca. P. asteris' OY-M	NC_005303	450735	451187	453	tra5	Tra5 transposase
Ca. P. asteris' OY-M	NC_005303	453299	453889	591	rpoD	DNA-directed RNA polymerase sigma-70 factor
Ca. P. asteris' OY-M	NC_005303	455138	455470	333	ssb	single-stranded DNA-binding protein
Ca. P. asteris' OY-M	NC_005303	455606	455833	228	dnaB	replicative DNA helicase
Ca. P. asteris' OY-M	NC_005303	455920	456465	546	hflB	ATP-dependent Zn protease
Ca. P. asteris' OY-M	NC_005303	456607	457071	465	tmk	thymidylate kinase
Ca. P. asteris' OY-M	NC_005303	468193	468504	312	himA	DNA-binding protein HU
Ca. P. asteris' OY-M	NC_005303	468566	468877	312	ssb	single-stranded DNA-binding protein
Ca. P. asteris' OY-M	NC_005303	468897	469505	609	rpoD	DNA-directed RNA polymerase sigma-70 factor
Ca. P. asteris' OY-M	NC_005303	577198	577539	342	dnaB	replicative DNA helicase
Ca. P. asteris' OY-M	NC_005303	577680	578273	594	rpoD	DNA-directed RNA polymerase sigma-70 factor
Ca. P. asteris' OY-M	NC_005303	578517	578843	327	ssb	single-stranded DNA-binding protein
Ca. P. asteris' OY-M	NC_005303	578883	579170	288	himA	DNA-binding protein HU
Ca. P. asteris' OY-M	NC_005303	579927	580514	588	hflB	ATP-dependent Zn protease
Ca. P. asteris' OY-M	NC_005303	586912	587472	561	tmk	thymidylate kinase
Ca. P. asteris' OY-M	NC_005303	588275	589771	1497	dnaB	replicative DNA helicase
Ca. P. asteris' OY-M	NC_005303	590277	590870	594	dnaG	DNA primase
Ca. P. asteris' OY-M	NC_005303	592417	592785	369	tra5	Tra5 transposase
Ca. P. asteris' OY-M	NC_005303	599682	600254	573	hflB	ATP-dependent Zn protease
Ca. P. asteris' OY-M	NC_005303	602237	602536	300	himA	DNA-binding protein HU
Ca. P. asteris' OY-M	NC_005303	602612	602923	312	ssb	single-stranded DNA-binding protein
Ca. P. asteris' OY-M	NC_005303	602944	603501	558	rpoD	DNA-directed RNA polymerase sigma-70 factor
Ca. P. asteris' OY-M	NC_005303	608742	609032	291	tmk	thymidylate kinase
Ca. P. asteris' OY-M	NC_005303	609104	609322	219	tmk	thymidylate kinase
Ca. P. asteris' OY-M	NC_005303	610190	610430	241	dnaB	replicative DNA helicase
Ca. P. asteris' OY-M	NC_005303	610431	611177	747	dnaB	replicative DNA helicase
Ca. P. asteris' OY-M	NC_005303	611192	611677	486	dnaB	replicative DNA helicase
Ca. P. asteris' OY-M	NC_005303	612783	613574	792	tra5	Tra5 transposase
Ca. P. asteris' OY-M	NC_005303	615102	615767	666	dnaG	DNA primase
Ca. P. asteris' OY-M	NC_005303	616293	617780	1488	dnaB	replicative DNA helicase
Ca. P. asteris' OY-M	NC_005303	618632	618825	194	tmk	thymidylate kinase
Ca. P. asteris' OY-M	NC_005303	618826	619215	390	tmk	thymidylate kinase
Ca. P. asteris' OY-M	NC_005303	628535	629425	891	hflB	ATP-dependent Zn protease
Ca. P. asteris' OY-M	NC_005303	630577	630864	288	himA	DNA-binding protein HU
Ca. P. asteris' OY-M	NC_005303	631048	631380	333	ssb	single-stranded DNA-binding protein
Ca. P. asteris' OY-M	NC_005303	632778	632999	222	rpoD	DNA-directed RNA polymerase sigma-70 factor
Ca. P. asteris' OY-M	NC_005303	634655	635446	792	tra5	Tra5 transposase
Ca. P. asteris' OY-M	NC_005303	636953	637618	666	dnaG	DNA primase
Ca. P. asteris' OY-M	NC_005303	638144	639631	1488	dnaB	replicative DNA helicase
Ca. P. asteris' OY-M	NC_005303	639974	640876	903	dnaB	replicative DNA helicase
Ca. P. asteris' OY-M	NC_005303	641386	642036	651	dnaG	DNA primase
Ca. P. asteris' OY-M	NC_005303	643570	644358	789	tra5	Tra5 transposase
Ca. P. asteris' OY-M	NC_005303	710508	711512	1005	dnaG	DNA primase
Ca. P. asteris' OY-M	NC_005303	712837	713769	933	rpoD	DNA-directed RNA polymerase sigma-70 factor
Ca. P. asteris' OY-M	NC_005303	727777	728565	789	tra5	Tra5 transposase
Ca. P. asteris' OY-M	NC_005303	729970	731055	1086	dnaG	DNA primase
Ca. P. asteris' OY-M	NC_005303	731182	732669	1488	dnaB	replicative DNA helicase
Ca. P. asteris' OY-M	NC_005303	733547	733732	186	tmk	thymidylate kinase
Ca. P. asteris' OY-M	NC_005303	733804	734091	288	tmk	thymidylate kinase
Ca. P. asteris' OY-M	NC_005303	740027	740614	588	hflB	ATP-dependent Zn protease
Ca. P. asteris' OY-M	NC_005303	741370	741657	288	himA	DNA-binding protein HU
Ca. P. asteris' OY-M	NC_005303	741790	742131	342	ssb	single-stranded DNA-binding protein
Ca. P. asteris' OY-M	NC_005303	742430	742996	567	rpoD	DNA-directed RNA polymerase sigma-70 factor
Ca. P. asteris' OY-M	NC_005303	745297	746022	726	hflB	ATP-dependent Zn protease
Ca. P. asteris' OY-M	NC_005303	752890	753435	546	hflB	ATP-dependent Zn protease
Ca. P. asteris' OY-M	NC_005303	756684	757466	783	tra5	Tra5 transposase
Ca. P. asteris' OY-M	NC_005303	763899	765047	1149	dnaB	replicative DNA helicase
Ca. P. asteris' OY-M	NC_005303	768919	769506	588	hflB	ATP-dependent Zn protease
Ca. P. asteris' OY-M	NC_005303	769507	769842	336	hflB	ATP-dependent Zn protease
Ca. P. asteris' OY-M	NC_005303	773883	774103	221	tra5	Tra5 transposase
Ca. P. asteris' OY-M	NC_005303	774104	774169	66	tra5	Tra5 transposase
Ca. P. asteris' OY-M	NC_005303	774172	774348	177	tra5	Tra5 transposase
Ca. P. asteris' OY-M	NC_005303	775861	776643	783	tra5	Tra5 transposase
Ca. P. asteris' OY-M	NC_005303	778011	778676	666	dnaG	DNA primase
Ca. P. asteris' OY-M	NC_005303	779201	780697	1497	dnaB	replicative DNA helicase
Ca. P. asteris' OY-M	NC_005303	781539	782120	582	tmk	thymidylate kinase
Ca. P. asteris' OY-M	NC_005303	788206	788778	573	hflB	ATP-dependent Zn protease
Ca. P. asteris' OY-M	NC_005303	790761	791060	300	himA	DNA-binding protein HU
Ca. P. asteris' OY-M	NC_005303	791136	791447	312	ssb	single-stranded DNA-binding protein
Ca. P. asteris' OY-M	NC_005303	791468	792025	558	rpoD	DNA-directed RNA polymerase sigma-70 factor
Ca. P. asteris' OY-M	NC_005303	792425	792595	171	ssb	single-stranded DNA-binding protein
Ca. P. asteris' OY-M	NC_005303	792615	793223	609	rpoD	DNA-directed RNA polymerase sigma-70 factor
Ca. P. asteris' OY-M	NC_005303	805162	805635	474	hflB	ATP-dependent Zn protease
Ca. P. asteris' OY-M	NC_005303	817022	817615	594	tra5	Tra5 transposase
Ca. P. asteris' OY-M	NC_005303	818238	818564	327	ssb	single-stranded DNA-binding protein
Ca. P. asteris' OY-M	NC_005303	818733	818987	255	himA	DNA-binding protein HU
Ca. P. asteris' OY-M	NC_005303	819747	820322	576	hflB	ATP-dependent Zn protease
Ca. P. asteris' WBD	NZ_AVAO01000006	262	900	639	rpoD	DNA-directed RNA polymerase sigma-70 factor
Ca. P. asteris' WBD	NZ_AVAO01000001	372	941	570	rpoD	DNA-directed RNA polymerase sigma-70 factor
Ca. P. asteris' WBD	NZ_AVAO01000003	404	943	540	tra5	Tra5 transposase
Ca. P. asteris' WBD	NZ_AVAO01000006	920	1231	312	ssb	single-stranded DNA-binding protein
Ca. P. asteris' WBD	NZ_AVAO01000001	950	1120	171	ssb	single-stranded DNA-binding protein
Ca. P. asteris' WBD	NZ_AVAO01000003	955	1191	237	tra5	Tra5 transposase
Ca. P. asteris' WBD	NZ_AVAO01000001	1125	1259	135	ssb	single-stranded DNA-binding protein
Ca. P. asteris' WBD	NZ_AVAO01000006	1293	1604	312	himA	DNA-binding protein HU
Ca. P. asteris' WBD	NZ_AVAO01000003	1574	1819	246	rpoD	DNA-directed RNA polymerase sigma-70 factor
Ca. P. asteris' WBD	NZ_AVAO01000003	3282	4214	933	rpoD	DNA-directed RNA polymerase sigma-70 factor
Ca. P. asteris' WBD	NZ_AVAO01000005	5474	5713	240	ssb	single-stranded DNA-binding protein
Ca. P. asteris' WBD	NZ_AVAO01000003	5553	6557	1005	dnaG	DNA primase
Ca. P. asteris' WBD	NZ_AVAO01000005	5964	6557	594	rpoD	DNA-directed RNA polymerase sigma-70 factor
Ca. P. asteris' WBD	NZ_AVAO01000005	7660	8169	510	tmk	thymidylate kinase
Ca. P. asteris' WBD	NZ_AVAO01000004	10942	11157	216	tra5	Tra5 transposase
Ca. P. asteris' WBD	NZ_AVAO01000004	11627	11938	312	himA	DNA-binding protein HU
Ca. P. asteris' WBD	NZ_AVAO01000004	12000	12114	115	ssb	single-stranded DNA-binding protein
Ca. P. asteris' WBD	NZ_AVAO01000004	12115	12312	198	ssb	single-stranded DNA-binding protein
Ca. P. asteris' WBD	NZ_AVAO01000002	16022	16765	744	hflB	ATP-dependent Zn protease
Ca. P. asteris' WBD	NZ_AVAO01000002	32575	33654	1080	dnaB	replicative DNA helicase
Ca. P. asteris' WBD	NZ_AVAO01000003	52676	52773	98	rpoD	DNA-directed RNA polymerase sigma-70 factor
Ca. P. asteris' WBD	NZ_AVAO01000003	52774	53007	234	rpoD	DNA-directed RNA polymerase sigma-70 factor
Ca. P. asteris' WBD	NZ_AVAO01000003	55365	55922	558	tmk	thymidylate kinase
Ca. P. asteris' WBD	NZ_AVAO01000001	60700	61260	561	hflB	ATP-dependent Zn protease
Ca. P. asteris' WBD	NZ_AVAO01000003	79021	79075	55	dnaB	replicative DNA helicase
Ca. P. asteris' WBD	NZ_AVAO01000003	79076	79306	231	dnaB	replicative DNA helicase
Ca. P. asteris' WBD	NZ_AVAO01000003	93649	93960	312	ssb	single-stranded DNA-binding protein
Ca. P. asteris' WBD	NZ_AVAO01000001	104650	104841	192	himA	DNA-binding protein HU
Ca. P. asteris' WBD	NZ_AVAO01000001	111556	112194	639	dnaB	replicative DNA helicase
Ca. P. asteris' WBD	NZ_AVAO01000003	137770	137884	115	tra5	Tra5 transposase
Ca. P. asteris' WBD	NZ_AVAO01000003	137885	138163	279	tra5	Tra5 transposase
Ca. P. asteris' WBD	NZ_AVAO01000003	138180	138458	279	tra5	Tra5 transposase
Ca. P. asteris' WBD	NZ_AVAO01000003	170814	171362	549	hflB	ATP-dependent Zn protease
Ca. P. asteris' WBD	NZ_AVAO01000003	216207	217007	801	tra5	Tra5 transposase
Ca. P. asteris' WBD	NZ_AVAO01000003	222265	222852	588	tmk	thymidylate kinase
Ca. P. asteris' WBD	NZ_AVAO01000003	223703	224519	817	dnaB	replicative DNA helicase
Ca. P. asteris' WBD	NZ_AVAO01000003	224520	225191	672	dnaB	replicative DNA helicase
Ca. P. asteris' WBD	NZ_AVAO01000003	225718	226383	666	dnaG	DNA primase
Ca. P. asteris' WBD	NZ_AVAO01000003	227967	228752	786	tra5	Tra5 transposase
Ca. P. asteris' WBD	NZ_AVAO01000003	343419	343573	155	dnaB	replicative DNA helicase
Ca. P. asteris' WBD	NZ_AVAO01000003	343574	344138	565	dnaB	replicative DNA helicase
Ca. P. asteris' WBD	NZ_AVAO01000003	344139	344504	366	dnaB	replicative DNA helicase
Ca. P. asteris' WBD	NZ_AVAO01000003	344646	344937	292	rpoD	DNA-directed RNA polymerase sigma-70 factor
Ca. P. asteris' WBD	NZ_AVAO01000003	344938	345255	318	rpoD	DNA-directed RNA polymerase sigma-70 factor
Ca. P. asteris' WBD	NZ_AVAO01000003	345276	345587	312	ssb	single-stranded DNA-binding protein
Ca. P. aurantifolia' NCHU2014	CP040925	109899	110468	570	hflB	ATP-dependent Zn protease
Ca. P. aurantifolia' NCHU2014	CP040925	200386	200958	573	tmk	thymidylate kinase
Ca. P. aurantifolia' NCHU2014	CP040925	273917	274501	585	rpoD	DNA-directed RNA polymerase sigma-70 factor
Ca. P. aurantifolia' NCHU2014	CP040925	274519	274860	342	ssb	single-stranded DNA-binding protein
Ca. P. aurantifolia' NCHU2014	CP040925	276035	276319	285	himA	DNA-binding protein HU
Ca. P. aurantifolia' NCHU2014	CP040925	277079	277654	576	hflB	ATP-dependent Zn protease
Ca. P. aurantifolia' NCHU2014	CP040925	283632	284189	558	tmk	thymidylate kinase
Ca. P. aurantifolia' NCHU2014	CP040925	285047	286519	1473	dnaB	replicative DNA helicase
Ca. P. aurantifolia' NCHU2014	CP040925	286982	288124	1143	dnaG	DNA primase
Ca. P. aurantifolia' NCHU2014	CP040925	289594	290481	888	tra5	Tra5 transposase
Ca. P. aurantifolia' NCHU2014	CP040925	314712	314993	282	himA	DNA-binding protein HU
Ca. P. aurantifolia' NCHU2014	CP040925	405178	406470	1293	rpoD	DNA-directed RNA polymerase sigma-70 factor
Ca. P. aurantifolia' NCHU2014	CP040925	406598	408337	1740	dnaG	DNA primase
Ca. P. aurantifolia' NCHU2014	CP040925	441691	441769	79	rpoD	DNA-directed RNA polymerase sigma-70 factor
Ca. P. aurantifolia' NCHU2014	CP040925	441770	441898	129	rpoD	DNA-directed RNA polymerase sigma-70 factor
Ca. P. aurantifolia' NCHU2014	CP040925	453161	453412	252	himA	DNA-binding protein HU
Ca. P. aurantifolia' NCHU2014	CP040925	456126	456647	522	rpoD	DNA-directed RNA polymerase sigma-70 factor
Ca. P. aurantifolia' NCHU2014	CP040925	458780	459664	885	hflB	ATP-dependent Zn protease
Ca. P. aurantifolia' NCHU2014	CP040925	466682	467857	1176	dnaB	replicative DNA helicase
Ca. P. aurantifolia' NCHU2014	CP040925	523739	524299	561	hflB	ATP-dependent Zn protease
Ca. P. aurantifolia' NCHU2014	CP040925	571314	572285	972	hflB	ATP-dependent Zn protease
Ca. P. aurantifolia' NCHU2014	CP040925	573915	574589	675	hflB	ATP-dependent Zn protease
Ca. P. aurantifolia' NCHU2014	CP040925	624251	625069	819	dnaB	replicative DNA helicase
Ca. P. australiense' NZSb11	NC_021236	34906	35310	405	tra5	Tra5 transposase
Ca. P. australiense' NZSb11	NC_021236	35339	35467	129	tra5	Tra5 transposase
Ca. P. australiense' NZSb11	NC_021236	42680	43240	561	tra5	Tra5 transposase
Ca. P. australiense' NZSb11	NC_021236	52702	53241	540	rpoD	DNA-directed RNA polymerase sigma-70 factor
Ca. P. australiense' NZSb11	NC_021236	54101	54880	780	dnaB	replicative DNA helicase
Ca. P. australiense' NZSb11	NC_021236	55546	56046	501	tmk	thymidylate kinase
Ca. P. australiense' NZSb11	NC_021236	57880	58149	270	himA	DNA-binding protein HU
Ca. P. australiense' NZSb11	NC_021236	61109	62020	912	hflB	ATP-dependent Zn protease
Ca. P. australiense' NZSb11	NC_021236	94136	94930	795	tra5	Tra5 transposase
Ca. P. australiense' NZSb11	NC_021236	100610	101521	912	hflB	ATP-dependent Zn protease
Ca. P. australiense' NZSb11	NC_021236	104501	104770	270	himA	DNA-binding protein HU
Ca. P. australiense' NZSb11	NC_021236	106026	106526	501	tmk	thymidylate kinase
Ca. P. australiense' NZSb11	NC_021236	107192	107971	780	dnaB	replicative DNA helicase
Ca. P. australiense' NZSb11	NC_021236	108783	109406	624	rpoD	DNA-directed RNA polymerase sigma-70 factor
Ca. P. australiense' NZSb11	NC_021236	113173	113670	498	tra5	Tra5 transposase
Ca. P. australiense' NZSb11	NC_021236	129849	129977	129	tra5	Tra5 transposase
Ca. P. australiense' NZSb11	NC_021236	130001	130369	369	tra5	Tra5 transposase
Ca. P. australiense' NZSb11	NC_021236	134520	135113	594	rpoD	DNA-directed RNA polymerase sigma-70 factor
Ca. P. australiense' NZSb11	NC_021236	138936	139718	783	dnaB	replicative DNA helicase
Ca. P. australiense' NZSb11	NC_021236	140373	140927	555	tmk	thymidylate kinase
Ca. P. australiense' NZSb11	NC_021236	144333	144605	273	himA	DNA-binding protein HU
Ca. P. australiense' NZSb11	NC_021236	147750	148325	576	hflB	ATP-dependent Zn protease
Ca. P. australiense' NZSb11	NC_021236	159128	159922	795	tra5	Tra5 transposase
Ca. P. australiense' NZSb11	NC_021236	171549	171953	405	tra5	Tra5 transposase
Ca. P. australiense' NZSb11	NC_021236	171982	172110	129	tra5	Tra5 transposase
Ca. P. australiense' NZSb11	NC_021236	173554	174129	576	hflB	ATP-dependent Zn protease
Ca. P. australiense' NZSb11	NC_021236	176876	177118	243	himA	DNA-binding protein HU
Ca. P. australiense' NZSb11	NC_021236	180253	180753	501	tmk	thymidylate kinase
Ca. P. australiense' NZSb11	NC_021236	181419	182198	780	dnaB	replicative DNA helicase
Ca. P. australiense' NZSb11	NC_021236	188012	188806	795	tra5	Tra5 transposase
Ca. P. australiense' NZSb11	NC_021236	189603	190100	498	tra5	Tra5 transposase
Ca. P. australiense' NZSb11	NC_021236	210108	211175	1068	dnaB	replicative DNA helicase
Ca. P. australiense' NZSb11	NC_021236	212609	213148	540	rpoD	DNA-directed RNA polymerase sigma-70 factor
Ca. P. australiense' NZSb11	NC_021236	213423	214022	600	rpoD	DNA-directed RNA polymerase sigma-70 factor
Ca. P. australiense' NZSb11	NC_021236	229995	230729	735	hflB	ATP-dependent Zn protease
Ca. P. australiense' NZSb11	NC_021236	261933	262625	693	hflB	ATP-dependent Zn protease
Ca. P. australiense' NZSb11	NC_021236	282648	283199	552	hflB	ATP-dependent Zn protease
Ca. P. australiense' NZSb11	NC_021236	351032	352021	990	rpoD	DNA-directed RNA polymerase sigma-70 factor
Ca. P. australiense' NZSb11	NC_021236	353239	354249	1011	dnaG	DNA primase
Ca. P. australiense' NZSb11	NC_021236	391099	391731	633	rpoD	DNA-directed RNA polymerase sigma-70 factor
Ca. P. australiense' NZSb11	NC_021236	393574	394203	630	dnaB	replicative DNA helicase
Ca. P. australiense' NZSb11	NC_021236	394995	395264	270	tmk	thymidylate kinase
Ca. P. australiense' NZSb11	NC_021236	395651	396445	795	tra5	Tra5 transposase
Ca. P. australiense' NZSb11	NC_021236	435199	436689	1491	dnaB	replicative DNA helicase
Ca. P. australiense' NZSb11	NC_021236	481519	482313	795	tra5	Tra5 transposase
Ca. P. australiense' NZSb11	NC_021236	484867	485466	600	rpoD	DNA-directed RNA polymerase sigma-70 factor
Ca. P. australiense' NZSb11	NC_021236	492770	493648	879	hflB	ATP-dependent Zn protease
Ca. P. australiense' NZSb11	NC_021236	494424	495053	630	dnaB	replicative DNA helicase
Ca. P. australiense' NZSb11	NC_021236	498018	498611	594	rpoD	DNA-directed RNA polymerase sigma-70 factor
Ca. P. australiense' NZSb11	NC_021236	502434	503216	783	dnaB	replicative DNA helicase
Ca. P. australiense' NZSb11	NC_021236	503871	504425	555	tmk	thymidylate kinase
Ca. P. australiense' NZSb11	NC_021236	507831	508103	273	himA	DNA-binding protein HU
Ca. P. australiense' NZSb11	NC_021236	511245	511820	576	hflB	ATP-dependent Zn protease
Ca. P. australiense' NZSb11	NC_021236	521262	522056	795	tra5	Tra5 transposase
Ca. P. australiense' NZSb11	NC_021236	534588	535571	984	hflB	ATP-dependent Zn protease
Ca. P. australiense' NZSb11	NC_021236	539646	539894	249	himA	DNA-binding protein HU
Ca. P. australiense' NZSb11	NC_021236	541536	542036	501	tmk	thymidylate kinase
Ca. P. australiense' NZSb11	NC_021236	542715	543482	768	dnaB	replicative DNA helicase
Ca. P. australiense' NZSb11	NC_021236	547207	547848	642	rpoD	DNA-directed RNA polymerase sigma-70 factor
Ca. P. australiense' NZSb11	NC_021236	549501	550295	795	tra5	Tra5 transposase
Ca. P. australiense' NZSb11	NC_021236	550652	550999	348	rpoD	DNA-directed RNA polymerase sigma-70 factor
Ca. P. australiense' NZSb11	NC_021236	551210	551710	501	tmk	thymidylate kinase
Ca. P. australiense' NZSb11	NC_021236	552376	553131	756	dnaB	replicative DNA helicase
Ca. P. australiense' NZSb11	NC_021236	553773	553946	174	ssb	single-stranded DNA-binding protein
Ca. P. australiense' NZSb11	NC_021236	588005	588655	651	rpoD	DNA-directed RNA polymerase sigma-70 factor
Ca. P. australiense' NZSb11	NC_021236	592380	593147	768	dnaB	replicative DNA helicase
Ca. P. australiense' NZSb11	NC_021236	593826	594326	501	tmk	thymidylate kinase
Ca. P. australiense' NZSb11	NC_021236	597984	598271	288	himA	DNA-binding protein HU
Ca. P. australiense' NZSb11	NC_021236	602354	603241	888	hflB	ATP-dependent Zn protease
Ca. P. australiense' NZSb11	NC_021236	608530	609324	795	tra5	Tra5 transposase
Ca. P. australiense' NZSb11	NC_021236	614849	615760	912	hflB	ATP-dependent Zn protease
Ca. P. australiense' NZSb11	NC_021236	618719	618988	270	himA	DNA-binding protein HU
Ca. P. australiense' NZSb11	NC_021236	620822	621322	501	tmk	thymidylate kinase
Ca. P. australiense' NZSb11	NC_021236	621988	622767	780	dnaB	replicative DNA helicase
Ca. P. australiense' NZSb11	NC_021236	623627	624166	540	rpoD	DNA-directed RNA polymerase sigma-70 factor
Ca. P. australiense' NZSb11	NC_021236	653055	653849	795	tra5	Tra5 transposase
Ca. P. australiense' NZSb11	NC_021236	658758	659552	795	tra5	Tra5 transposase
Ca. P. australiense' NZSb11	NC_021236	665232	666143	912	hflB	ATP-dependent Zn protease
Ca. P. australiense' NZSb11	NC_021236	669123	669392	270	himA	DNA-binding protein HU
Ca. P. australiense' NZSb11	NC_021236	670648	671148	501	tmk	thymidylate kinase
Ca. P. australiense' NZSb11	NC_021236	671814	672593	780	dnaB	replicative DNA helicase
Ca. P. australiense' NZSb11	NC_021236	673405	674028	624	rpoD	DNA-directed RNA polymerase sigma-70 factor
Ca. P. australiense' NZSb11	NC_021236	696681	697241	561	tra5	Tra5 transposase
Ca. P. australiense' NZSb11	NC_021236	706272	706847	576	hflB	ATP-dependent Zn protease
Ca. P. australiense' NZSb11	NC_021236	709601	709843	243	himA	DNA-binding protein HU
Ca. P. australiense' NZSb11	NC_021236	712979	713479	501	tmk	thymidylate kinase
Ca. P. australiense' NZSb11	NC_021236	714145	714924	780	dnaB	replicative DNA helicase
Ca. P. australiense' NZSb11	NC_021236	728315	728538	224	tra5	Tra5 transposase
Ca. P. australiense' NZSb11	NC_021236	728539	729108	570	tra5	Tra5 transposase
Ca. P. australiense' NZSb11	NC_021236	731763	732263	501	tmk	thymidylate kinase
Ca. P. australiense' NZSb11	NC_021236	733056	733685	630	dnaB	replicative DNA helicase
Ca. P. australiense' NZSb11	NC_021236	735530	736162	633	rpoD	DNA-directed RNA polymerase sigma-70 factor
Ca. P. australiense' NZSb11	NC_021236	748477	749064	588	hflB	ATP-dependent Zn protease
Ca. P. australiense' NZSb11	NC_021236	767508	768611	1104	dnaB	replicative DNA helicase
Ca. P. australiense' NZSb11	NC_021236	771663	771977	315	ssb	single-stranded DNA-binding protein
Ca. P. australiense' NZSb11	NC_021236	774216	774509	294	tra5	Tra5 transposase
Ca. P. australiense' NZSb11	NC_021236	798791	799585	795	tra5	Tra5 transposase
Ca. P. australiense' NZSb11	NC_021236	803664	804224	561	tra5	Tra5 transposase
Ca. P. australiense' NZSb11	NC_021236	810132	810704	573	hflB	ATP-dependent Zn protease
Ca. P. australiense' NZSb11	NC_021236	814264	814512	249	himA	DNA-binding protein HU
Ca. P. australiense' NZSb11	NC_021236	817925	818425	501	tmk	thymidylate kinase
Ca. P. australiense' NZSb11	NC_021236	819420	820070	651	rpoD	DNA-directed RNA polymerase sigma-70 factor
Ca. P. australiense' NZSb11	NC_021236	823801	824580	780	dnaB	replicative DNA helicase
Ca. P. australiense' NZSb11	NC_021236	825247	825747	501	tmk	thymidylate kinase
Ca. P. australiense' NZSb11	NC_021236	829405	829692	288	himA	DNA-binding protein HU
Ca. P. australiense' NZSb11	NC_021236	833772	834650	879	hflB	ATP-dependent Zn protease
Ca. P. australiense' NZSb11	NC_021236	841831	842463	633	rpoD	DNA-directed RNA polymerase sigma-70 factor
Ca. P. australiense' NZSb11	NC_021236	843644	844297	654	dnaB	replicative DNA helicase
Ca. P. australiense' NZSb11	NC_021236	845082	845582	501	tmk	thymidylate kinase
Ca. P. australiense' NZSb11	NC_021236	848503	848775	273	himA	DNA-binding protein HU
Ca. P. australiense' NZSb11	NC_021236	853983	854690	708	hflB	ATP-dependent Zn protease
Ca. P. australiense' NZSb11	NC_021236	863381	864175	795	tra5	Tra5 transposase
Ca. P. australiense' NZSb11	NC_021236	877697	878251	555	rpoD	DNA-directed RNA polymerase sigma-70 factor
Ca. P. australiense' NZSb11	NC_021236	879091	879870	780	dnaB	replicative DNA helicase
Ca. P. australiense' NZSb11	NC_021236	880536	881036	501	tmk	thymidylate kinase
Ca. P. australiense' NZSb11	NC_021236	882871	883230	360	rpoD	DNA-directed RNA polymerase sigma-70 factor
Ca. P. australiense' NZSb11	NC_021236	883483	883788	306	ssb	single-stranded DNA-binding protein
Ca. P. australiense' NZSb11	NC_021236	884659	884964	306	ssb	single-stranded DNA-binding protein
Ca. P. australiense' NZSb11	NC_021236	889244	890038	795	tra5	Tra5 transposase
Ca. P. australiense' NZSb11	NC_021236	905595	906728	1134	dnaB	replicative DNA helicase
Ca. P. australiense' NZSb11	NC_021236	914819	915355	537	rpoD	DNA-directed RNA polymerase sigma-70 factor
Ca. P. australiense' NZSb11	NC_021236	916790	918016	1227	dnaB	replicative DNA helicase
Ca. P. australiense' NZSb11	NC_021236	918677	919177	501	tmk	thymidylate kinase
Ca. P. australiense' NZSb11	NC_021236	920878	921669	792	dnaB	replicative DNA helicase
Ca. P. australiense' NZSb11	NC_021236	922328	922828	501	tmk	thymidylate kinase
Ca. P. australiense' NZSb11	NC_021236	922995	923786	792	dnaB	replicative DNA helicase
Ca. P. australiense' NZSb11	NC_021236	924445	924945	501	tmk	thymidylate kinase
Ca. P. australiense' NZSb11	NC_021236	927421	927681	261	himA	DNA-binding protein HU
Ca. P. australiense' NZSb11	NC_021236	929829	930707	879	hflB	ATP-dependent Zn protease
Ca. P. australiense' NZSb11	NC_021236	936813	937281	469	tra5	Tra5 transposase
Ca. P. australiense' NZSb11	NC_021236	937282	937608	327	tra5	Tra5 transposase
Ca. P. australiense' PAa	NC_010544	34803	35207	405	tra5	Tra5 transposase
Ca. P. australiense' PAa	NC_010544	35233	35418	186	tra5	Tra5 transposase
Ca. P. australiense' PAa	NC_010544	41756	42385	630	dnaB	replicative DNA helicase
Ca. P. australiense' PAa	NC_010544	43177	43677	501	tmk	thymidylate kinase
Ca. P. australiense' PAa	NC_010544	44594	44836	243	himA	DNA-binding protein HU
Ca. P. australiense' PAa	NC_010544	47590	48165	576	hflB	ATP-dependent Zn protease
Ca. P. australiense' PAa	NC_010544	69166	69726	561	tra5	Tra5 transposase
Ca. P. australiense' PAa	NC_010544	76230	76805	576	hflB	ATP-dependent Zn protease
Ca. P. australiense' PAa	NC_010544	78280	78522	243	himA	DNA-binding protein HU
Ca. P. australiense' PAa	NC_010544	79264	79764	501	tmk	thymidylate kinase
Ca. P. australiense' PAa	NC_010544	80556	81209	654	dnaB	replicative DNA helicase
Ca. P. australiense' PAa	NC_010544	86407	86628	222	tra5	Tra5 transposase
Ca. P. australiense' PAa	NC_010544	86634	87197	564	tra5	Tra5 transposase
Ca. P. australiense' PAa	NC_010544	142982	143776	795	tra5	Tra5 transposase
Ca. P. australiense' PAa	NC_010544	145216	145557	342	rpoD	DNA-directed RNA polymerase sigma-70 factor
Ca. P. australiense' PAa	NC_010544	157868	158455	588	hflB	ATP-dependent Zn protease
Ca. P. australiense' PAa	NC_010544	176892	177995	1104	dnaB	replicative DNA helicase
Ca. P. australiense' PAa	NC_010544	181047	181361	315	ssb	single-stranded DNA-binding protein
Ca. P. australiense' PAa	NC_010544	221999	222496	498	tra5	Tra5 transposase
Ca. P. australiense' PAa	NC_010544	229513	230085	573	hflB	ATP-dependent Zn protease
Ca. P. australiense' PAa	NC_010544	232162	232815	654	dnaB	replicative DNA helicase
Ca. P. australiense' PAa	NC_010544	233607	234107	501	tmk	thymidylate kinase
Ca. P. australiense' PAa	NC_010544	234976	235245	270	himA	DNA-binding protein HU
Ca. P. australiense' PAa	NC_010544	237981	238556	576	hflB	ATP-dependent Zn protease
Ca. P. australiense' PAa	NC_010544	244734	245294	561	tra5	Tra5 transposase
Ca. P. australiense' PAa	NC_010544	246931	247560	630	dnaB	replicative DNA helicase
Ca. P. australiense' PAa	NC_010544	266463	267092	630	dnaB	replicative DNA helicase
Ca. P. australiense' PAa	NC_010544	267884	268384	501	tmk	thymidylate kinase
Ca. P. australiense' PAa	NC_010544	269253	269522	270	himA	DNA-binding protein HU
Ca. P. australiense' PAa	NC_010544	272258	272833	576	hflB	ATP-dependent Zn protease
Ca. P. australiense' PAa	NC_010544	279047	279571	525	tra5	Tra5 transposase
Ca. P. australiense' PAa	NC_010544	282586	282683	98	himA	DNA-binding protein HU
Ca. P. australiense' PAa	NC_010544	282684	282854	171	himA	DNA-binding protein HU
Ca. P. australiense' PAa	NC_010544	287607	288236	630	dnaB	replicative DNA helicase
Ca. P. australiense' PAa	NC_010544	289059	289691	633	rpoD	DNA-directed RNA polymerase sigma-70 factor
Ca. P. australiense' PAa	NC_010544	294196	294693	498	tra5	Tra5 transposase
Ca. P. australiense' PAa	NC_010544	311171	311299	129	tra5	Tra5 transposase
Ca. P. australiense' PAa	NC_010544	311323	311691	369	tra5	Tra5 transposase
Ca. P. australiense' PAa	NC_010544	318912	318999	88	tra5	Tra5 transposase
Ca. P. australiense' PAa	NC_010544	319000	319563	564	tra5	Tra5 transposase
Ca. P. australiense' PAa	NC_010544	329007	330227	1221	dnaB	replicative DNA helicase
Ca. P. australiense' PAa	NC_010544	330238	330498	261	dnaB	replicative DNA helicase
Ca. P. australiense' PAa	NC_010544	331407	331964	558	tmk	thymidylate kinase
Ca. P. australiense' PAa	NC_010544	339994	340596	603	rpoD	DNA-directed RNA polymerase sigma-70 factor
Ca. P. australiense' PAa	NC_010544	340603	340908	306	ssb	single-stranded DNA-binding protein
Ca. P. australiense' PAa	NC_010544	343241	343510	270	himA	DNA-binding protein HU
Ca. P. australiense' PAa	NC_010544	344379	344879	501	tmk	thymidylate kinase
Ca. P. australiense' PAa	NC_010544	345671	346300	630	dnaB	replicative DNA helicase
Ca. P. australiense' PAa	NC_010544	349455	349730	276	himA	DNA-binding protein HU
Ca. P. australiense' PAa	NC_010544	353337	353666	330	hflB	ATP-dependent Zn protease
Ca. P. australiense' PAa	NC_010544	353671	354315	645	hflB	ATP-dependent Zn protease
Ca. P. australiense' PAa	NC_010544	366102	366896	795	tra5	Tra5 transposase
Ca. P. australiense' PAa	NC_010544	373257	374375	1119	dnaG	DNA primase
Ca. P. australiense' PAa	NC_010544	374390	375880	1491	dnaB	replicative DNA helicase
Ca. P. australiense' PAa	NC_010544	376787	377344	558	tmk	thymidylate kinase
Ca. P. australiense' PAa	NC_010544	383327	383956	630	dnaB	replicative DNA helicase
Ca. P. australiense' PAa	NC_010544	384748	385248	501	tmk	thymidylate kinase
Ca. P. australiense' PAa	NC_010544	386165	386407	243	himA	DNA-binding protein HU
Ca. P. australiense' PAa	NC_010544	389213	389785	573	hflB	ATP-dependent Zn protease
Ca. P. australiense' PAa	NC_010544	395923	396537	615	tra5	Tra5 transposase
Ca. P. australiense' PAa	NC_010544	398988	399905	918	hflB	ATP-dependent Zn protease
Ca. P. australiense' PAa	NC_010544	403559	403834	276	himA	DNA-binding protein HU
Ca. P. australiense' PAa	NC_010544	410212	410517	306	ssb	single-stranded DNA-binding protein
Ca. P. australiense' PAa	NC_010544	410524	411126	603	rpoD	DNA-directed RNA polymerase sigma-70 factor
Ca. P. australiense' PAa	NC_010544	413608	414012	405	tra5	Tra5 transposase
Ca. P. australiense' PAa	NC_010544	414041	414169	129	tra5	Tra5 transposase
Ca. P. australiense' PAa	NC_010544	420346	420921	576	hflB	ATP-dependent Zn protease
Ca. P. australiense' PAa	NC_010544	423657	423926	270	himA	DNA-binding protein HU
Ca. P. australiense' PAa	NC_010544	424795	425295	501	tmk	thymidylate kinase
Ca. P. australiense' PAa	NC_010544	426087	426740	654	dnaB	replicative DNA helicase
Ca. P. australiense' PAa	NC_010544	427421	428050	630	dnaB	replicative DNA helicase
Ca. P. australiense' PAa	NC_010544	428842	428943	102	tmk	thymidylate kinase
Ca. P. australiense' PAa	NC_010544	428945	429343	399	tmk	thymidylate kinase
Ca. P. australiense' PAa	NC_010544	429496	429765	270	himA	DNA-binding protein HU
Ca. P. australiense' PAa	NC_010544	435908	436125	218	tra5	Tra5 transposase
Ca. P. australiense' PAa	NC_010544	436126	436701	576	tra5	Tra5 transposase
Ca. P. australiense' PAa	NC_010544	439804	440307	504	tra5	Tra5 transposase
Ca. P. australiense' PAa	NC_010544	485979	486713	735	hflB	ATP-dependent Zn protease
Ca. P. australiense' PAa	NC_010544	519245	519937	693	hflB	ATP-dependent Zn protease
Ca. P. australiense' PAa	NC_010544	539910	540461	552	hflB	ATP-dependent Zn protease
Ca. P. australiense' PAa	NC_010544	608291	609280	990	rpoD	DNA-directed RNA polymerase sigma-70 factor
Ca. P. australiense' PAa	NC_010544	610498	611508	1011	dnaG	DNA primase
Ca. P. australiense' PAa	NC_010544	616199	616993	795	tra5	Tra5 transposase
Ca. P. australiense' PAa	NC_010544	655443	655911	469	tra5	Tra5 transposase
Ca. P. australiense' PAa	NC_010544	655912	656238	327	tra5	Tra5 transposase
Ca. P. australiense' PAa	NC_010544	736185	736417	233	tra5	Tra5 transposase
Ca. P. australiense' PAa	NC_010544	736418	736981	564	tra5	Tra5 transposase
Ca. P. australiense' PAa	NC_010544	739525	740124	600	rpoD	DNA-directed RNA polymerase sigma-70 factor
Ca. P. australiense' PAa	NC_010544	740133	740438	306	ssb	single-stranded DNA-binding protein
Ca. P. australiense' PAa	NC_010544	748196	748825	630	dnaB	replicative DNA helicase
Ca. P. australiense' PAa	NC_010544	749617	750117	501	tmk	thymidylate kinase
Ca. P. australiense' PAa	NC_010544	750936	751178	243	himA	DNA-binding protein HU
Ca. P. australiense' PAa	NC_010544	753932	754507	576	hflB	ATP-dependent Zn protease
Ca. P. australiense' PAa	NC_010544	760998	761195	198	tra5	Tra5 transposase
Ca. P. australiense' PAa	NC_010544	761213	761560	348	tra5	Tra5 transposase
Ca. P. australiense' PAa	NC_010544	809083	809358	276	tra5	Tra5 transposase
Ca. P. australiense' PAa	NC_010544	809679	810473	795	tra5	Tra5 transposase
Ca. P. australiense' PAa	NC_010544	812600	813202	603	rpoD	DNA-directed RNA polymerase sigma-70 factor
Ca. P. australiense' PAa	NC_010544	813209	813514	306	ssb	single-stranded DNA-binding protein
Ca. P. australiense' PAa	NC_010544	816693	817253	561	tra5	Tra5 transposase
Ca. P. australiense' PAa	NC_010544	823447	824022	576	hflB	ATP-dependent Zn protease
Ca. P. australiense' PAa	NC_010544	826758	827027	270	himA	DNA-binding protein HU
Ca. P. australiense' PAa	NC_010544	827896	828396	501	tmk	thymidylate kinase
Ca. P. australiense' PAa	NC_010544	829188	829841	654	dnaB	replicative DNA helicase
Ca. P. australiense' PAa	NC_010544	830973	831767	795	tra5	Tra5 transposase
Ca. P. australiense' PAa	NC_010544	833670	833975	306	ssb	single-stranded DNA-binding protein
Ca. P. australiense' PAa	NC_010544	833982	834584	603	rpoD	DNA-directed RNA polymerase sigma-70 factor
Ca. P. australiense' PAa	NC_010544	848029	849162	1134	dnaB	replicative DNA helicase
Ca. P. cynodontis' LW01	NZ_VWOH01000001	464	1021	558	hflB	ATP-dependent Zn protease
Ca. P. cynodontis' LW01	NZ_VWOH01000007	7427	7930	504	tra5	Tra5 transposase
Ca. P. cynodontis' LW01	NZ_VWOH01000004	23778	24599	822	hflB	ATP-dependent Zn protease
Ca. P. cynodontis' LW01	NZ_VWOH01000005	32477	33070	594	hflB	ATP-dependent Zn protease
Ca. P. cynodontis' LW01	NZ_VWOH01000003	40008	41174	1167	dnaB	replicative DNA helicase
Ca. P. cynodontis' LW01	NZ_VWOH01000002	56440	58284	1845	dnaG	DNA primase
Ca. P. cynodontis' LW01	NZ_VWOH01000002	58505	59734	1230	rpoD	DNA-directed RNA polymerase sigma-70 factor
Ca. P. cynodontis' LW01	NZ_VWOH01000001	128878	129582	705	hflB	ATP-dependent Zn protease
Ca. P. cynodontis' LW01	NZ_VWOH01000001	162481	162717	237	himA	DNA-binding protein HU
Ca. P. cynodontis' LW01	NZ_VWOH01000001	180543	181352	810	dnaB	replicative DNA helicase
Ca. P. cynodontis' LW01	NZ_VWOH01000001	216528	218828	2301	hflB	ATP-dependent Zn protease
Ca. P. cynodontis' LW01	NZ_VWOH01000001	219120	219794	675	hflB	ATP-dependent Zn protease
Ca. P. cynodontis' LW01	NZ_VWOH01000001	233760	234167	408	tra5	Tra5 transposase
Ca. P. luffae' NCHU2019	CP054393	29048	29632	585	rpoD	DNA-directed RNA polymerase sigma-70 factor
Ca. P. luffae' NCHU2019	CP054393	29673	29981	309	ssb	single-stranded DNA-binding protein
Ca. P. luffae' NCHU2019	CP054393	30012	30299	288	himA	DNA-binding protein HU
Ca. P. luffae' NCHU2019	CP054393	32990	33874	885	hflB	ATP-dependent Zn protease
Ca. P. luffae' NCHU2019	CP054393	39985	40560	576	tmk	thymidylate kinase
Ca. P. luffae' NCHU2019	CP054393	41410	42885	1476	dnaB	replicative DNA helicase
Ca. P. luffae' NCHU2019	CP054393	43416	44045	630	dnaG	DNA primase
Ca. P. luffae' NCHU2019	CP054393	45470	46372	903	tra5	Tra5 transposase
Ca. P. luffae' NCHU2019	CP054393	56810	57712	903	tra5	Tra5 transposase
Ca. P. luffae' NCHU2019	CP054393	59005	59589	585	rpoD	DNA-directed RNA polymerase sigma-70 factor
Ca. P. luffae' NCHU2019	CP054393	59630	59938	309	ssb	single-stranded DNA-binding protein
Ca. P. luffae' NCHU2019	CP054393	59969	60256	288	himA	DNA-binding protein HU
Ca. P. luffae' NCHU2019	CP054393	62947	63831	885	hflB	ATP-dependent Zn protease
Ca. P. luffae' NCHU2019	CP054393	68459	69034	576	tmk	thymidylate kinase
Ca. P. luffae' NCHU2019	CP054393	69884	71359	1476	dnaB	replicative DNA helicase
Ca. P. luffae' NCHU2019	CP054393	71890	72519	630	dnaG	DNA primase
Ca. P. luffae' NCHU2019	CP054393	73944	74846	903	tra5	Tra5 transposase
Ca. P. luffae' NCHU2019	CP054393	76940	77110	171	rpoD	DNA-directed RNA polymerase sigma-70 factor
Ca. P. luffae' NCHU2019	CP054393	77158	77324	167	rpoD	DNA-directed RNA polymerase sigma-70 factor
Ca. P. luffae' NCHU2019	CP054393	77325	77477	153	rpoD	DNA-directed RNA polymerase sigma-70 factor
Ca. P. luffae' NCHU2019	CP054393	99176	100435	1260	rpoD	DNA-directed RNA polymerase sigma-70 factor
Ca. P. luffae' NCHU2019	CP054393	100538	102457	1920	dnaG	DNA primase
Ca. P. luffae' NCHU2019	CP054393	151304	152206	903	tra5	Tra5 transposase
Ca. P. luffae' NCHU2019	CP054393	153620	154249	630	dnaG	DNA primase
Ca. P. luffae' NCHU2019	CP054393	154780	156255	1476	dnaB	replicative DNA helicase
Ca. P. luffae' NCHU2019	CP054393	157105	157680	576	tmk	thymidylate kinase
Ca. P. luffae' NCHU2019	CP054393	162626	163510	885	hflB	ATP-dependent Zn protease
Ca. P. luffae' NCHU2019	CP054393	166201	166488	288	himA	DNA-binding protein HU
Ca. P. luffae' NCHU2019	CP054393	166519	166827	309	ssb	single-stranded DNA-binding protein
Ca. P. luffae' NCHU2019	CP054393	166868	167452	585	rpoD	DNA-directed RNA polymerase sigma-70 factor
Ca. P. luffae' NCHU2019	CP054393	212518	213060	543	hflB	ATP-dependent Zn protease
Ca. P. luffae' NCHU2019	CP054393	247242	247941	700	hflB	ATP-dependent Zn protease
Ca. P. luffae' NCHU2019	CP054393	247942	248202	261	hflB	ATP-dependent Zn protease
Ca. P. luffae' NCHU2019	CP054393	308032	308616	585	rpoD	DNA-directed RNA polymerase sigma-70 factor
Ca. P. luffae' NCHU2019	CP054393	308657	308965	309	ssb	single-stranded DNA-binding protein
Ca. P. luffae' NCHU2019	CP054393	308996	309283	288	himA	DNA-binding protein HU
Ca. P. luffae' NCHU2019	CP054393	311974	312858	885	hflB	ATP-dependent Zn protease
Ca. P. luffae' NCHU2019	CP054393	317604	318179	576	tmk	thymidylate kinase
Ca. P. luffae' NCHU2019	CP054393	319029	320504	1476	dnaB	replicative DNA helicase
Ca. P. luffae' NCHU2019	CP054393	321035	321664	630	dnaG	DNA primase
Ca. P. luffae' NCHU2019	CP054393	323078	323980	903	tra5	Tra5 transposase
Ca. P. luffae' NCHU2019	CP054393	328827	329840	1014	dnaB	replicative DNA helicase
Ca. P. luffae' NCHU2019	CP054393	343039	343941	903	tra5	Tra5 transposase
Ca. P. luffae' NCHU2019	CP054393	345366	345995	630	dnaG	DNA primase
Ca. P. luffae' NCHU2019	CP054393	346526	348001	1476	dnaB	replicative DNA helicase
Ca. P. luffae' NCHU2019	CP054393	348851	349426	576	tmk	thymidylate kinase
Ca. P. luffae' NCHU2019	CP054393	352661	353545	885	hflB	ATP-dependent Zn protease
Ca. P. luffae' NCHU2019	CP054393	356236	356523	288	himA	DNA-binding protein HU
Ca. P. luffae' NCHU2019	CP054393	356554	356862	309	ssb	single-stranded DNA-binding protein
Ca. P. luffae' NCHU2019	CP054393	356903	357487	585	rpoD	DNA-directed RNA polymerase sigma-70 factor
Ca. P. luffae' NCHU2019	CP054393	373632	374516	885	hflB	ATP-dependent Zn protease
Ca. P. luffae' NCHU2019	CP054393	377207	377494	288	himA	DNA-binding protein HU
Ca. P. luffae' NCHU2019	CP054393	377525	377833	309	ssb	single-stranded DNA-binding protein
Ca. P. luffae' NCHU2019	CP054393	377874	378458	585	rpoD	DNA-directed RNA polymerase sigma-70 factor
Ca. P. luffae' NCHU2019	CP054393	404129	404713	585	rpoD	DNA-directed RNA polymerase sigma-70 factor
Ca. P. luffae' NCHU2019	CP054393	404754	405062	309	ssb	single-stranded DNA-binding protein
Ca. P. luffae' NCHU2019	CP054393	405093	405380	288	himA	DNA-binding protein HU
Ca. P. luffae' NCHU2019	CP054393	408071	408955	885	hflB	ATP-dependent Zn protease
Ca. P. luffae' NCHU2019	CP054393	425100	425684	585	rpoD	DNA-directed RNA polymerase sigma-70 factor
Ca. P. luffae' NCHU2019	CP054393	425725	426033	309	ssb	single-stranded DNA-binding protein
Ca. P. luffae' NCHU2019	CP054393	426064	426351	288	himA	DNA-binding protein HU
Ca. P. luffae' NCHU2019	CP054393	429042	429926	885	hflB	ATP-dependent Zn protease
Ca. P. luffae' NCHU2019	CP054393	433161	433736	576	tmk	thymidylate kinase
Ca. P. luffae' NCHU2019	CP054393	434586	436061	1476	dnaB	replicative DNA helicase
Ca. P. luffae' NCHU2019	CP054393	436592	437221	630	dnaG	DNA primase
Ca. P. luffae' NCHU2019	CP054393	438646	439548	903	tra5	Tra5 transposase
Ca. P. luffae' NCHU2019	CP054393	452747	453760	1014	dnaB	replicative DNA helicase
Ca. P. luffae' NCHU2019	CP054393	458607	459509	903	tra5	Tra5 transposase
Ca. P. luffae' NCHU2019	CP054393	460923	461552	630	dnaG	DNA primase
Ca. P. luffae' NCHU2019	CP054393	462083	463558	1476	dnaB	replicative DNA helicase
Ca. P. luffae' NCHU2019	CP054393	464408	464983	576	tmk	thymidylate kinase
Ca. P. luffae' NCHU2019	CP054393	471097	471981	885	hflB	ATP-dependent Zn protease
Ca. P. luffae' NCHU2019	CP054393	474672	474959	288	himA	DNA-binding protein HU
Ca. P. luffae' NCHU2019	CP054393	474990	475298	309	ssb	single-stranded DNA-binding protein
Ca. P. luffae' NCHU2019	CP054393	475339	475923	585	rpoD	DNA-directed RNA polymerase sigma-70 factor
Ca. P. luffae' NCHU2019	CP054393	493307	493801	495	hflB	ATP-dependent Zn protease
Ca. P. luffae' NCHU2019	CP054393	499138	499911	774	hflB	ATP-dependent Zn protease
Ca. P. luffae' NCHU2019	CP054393	502132	502716	585	rpoD	DNA-directed RNA polymerase sigma-70 factor
Ca. P. luffae' NCHU2019	CP054393	502757	503065	309	ssb	single-stranded DNA-binding protein
Ca. P. luffae' NCHU2019	CP054393	503096	503383	288	himA	DNA-binding protein HU
Ca. P. luffae' NCHU2019	CP054393	506074	506958	885	hflB	ATP-dependent Zn protease
Ca. P. luffae' NCHU2019	CP054393	511639	512214	576	tmk	thymidylate kinase
Ca. P. luffae' NCHU2019	CP054393	513064	514539	1476	dnaB	replicative DNA helicase
Ca. P. luffae' NCHU2019	CP054393	515070	515699	630	dnaG	DNA primase
Ca. P. luffae' NCHU2019	CP054393	517124	518026	903	tra5	Tra5 transposase
Ca. P. luffae' NCHU2019	CP054393	565916	566818	903	tra5	Tra5 transposase
Ca. P. luffae' NCHU2019	CP054393	568122	568706	585	rpoD	DNA-directed RNA polymerase sigma-70 factor
Ca. P. luffae' NCHU2019	CP054393	568747	569055	309	ssb	single-stranded DNA-binding protein
Ca. P. luffae' NCHU2019	CP054393	569086	569373	288	himA	DNA-binding protein HU
Ca. P. luffae' NCHU2019	CP054393	572064	572948	885	hflB	ATP-dependent Zn protease
Ca. P. luffae' NCHU2019	CP054393	577629	578204	576	tmk	thymidylate kinase
Ca. P. luffae' NCHU2019	CP054393	579054	580529	1476	dnaB	replicative DNA helicase
Ca. P. luffae' NCHU2019	CP054393	581060	581689	630	dnaG	DNA primase
Ca. P. luffae' NCHU2019	CP054393	583103	584005	903	tra5	Tra5 transposase
Ca. P. luffae' NCHU2019	CP054393	591487	594750	3264	hflB	ATP-dependent Zn protease
Ca. P. luffae' NCHU2019	CP054393	605909	606811	903	tra5	Tra5 transposase
Ca. P. luffae' NCHU2019	CP054393	608225	608854	630	dnaG	DNA primase
Ca. P. luffae' NCHU2019	CP054393	609385	610860	1476	dnaB	replicative DNA helicase
Ca. P. luffae' NCHU2019	CP054393	611710	612285	576	tmk	thymidylate kinase
Ca. P. luffae' NCHU2019	CP054393	616871	617755	885	hflB	ATP-dependent Zn protease
Ca. P. luffae' NCHU2019	CP054393	620446	620733	288	himA	DNA-binding protein HU
Ca. P. luffae' NCHU2019	CP054393	620764	621072	309	ssb	single-stranded DNA-binding protein
Ca. P. luffae' NCHU2019	CP054393	621113	621697	585	rpoD	DNA-directed RNA polymerase sigma-70 factor
Ca. P. luffae' NCHU2019	CP054393	648370	648987	618	rpoD	DNA-directed RNA polymerase sigma-70 factor
Ca. P. luffae' NCHU2019	CP054393	650592	651548	957	hflB	ATP-dependent Zn protease
Ca. P. luffae' NCHU2019	CP054393	653696	654472	777	tra5	Tra5 transposase
Ca. P. luffae' NCHU2019	CP054393	671022	671714	693	hflB	ATP-dependent Zn protease
Ca. P. luffae' NCHU2019	CP054393	719357	720562	1206	dnaB	replicative DNA helicase
Ca. P. luffae' NCHU2019	CP054393	732937	733158	222	tra5	Tra5 transposase
Ca. P. luffae' NCHU2019	CP054393	733294	733878	585	rpoD	DNA-directed RNA polymerase sigma-70 factor
Ca. P. luffae' NCHU2019	CP054393	733919	734227	309	ssb	single-stranded DNA-binding protein
Ca. P. luffae' NCHU2019	CP054393	734258	734545	288	himA	DNA-binding protein HU
Ca. P. luffae' NCHU2019	CP054393	737236	738120	885	hflB	ATP-dependent Zn protease
Ca. P. luffae' NCHU2019	CP054393	741355	741930	576	tmk	thymidylate kinase
Ca. P. luffae' NCHU2019	CP054393	742780	744255	1476	dnaB	replicative DNA helicase
Ca. P. luffae' NCHU2019	CP054393	744786	745415	630	dnaG	DNA primase
Ca. P. luffae' NCHU2019	CP054393	746829	747731	903	tra5	Tra5 transposase
Ca. P. mali' AT	NC_011047	12893	13927	1035	hflB	ATP-dependent Zn protease
Ca. P. mali' AT	NC_011047	42950	43507	558	hflB	ATP-dependent Zn protease
Ca. P. mali' AT	NC_011047	51362	51871	510	hflB	ATP-dependent Zn protease
Ca. P. mali' AT	NC_011047	84551	85714	1164	dnaB	replicative DNA helicase
Ca. P. mali' AT	NC_011047	187795	188568	774	hflB	ATP-dependent Zn protease
Ca. P. mali' AT	NC_011047	225252	226202	951	dnaB	replicative DNA helicase
Ca. P. mali' AT	NC_011047	229399	229716	318	ssb	single-stranded DNA-binding protein
Ca. P. mali' AT	NC_011047	348681	349226	546	hflB	ATP-dependent Zn protease
Ca. P. mali' AT	NC_011047	383793	384926	1134	dnaG	DNA primase
Ca. P. mali' AT	NC_011047	385918	386868	951	rpoD	DNA-directed RNA polymerase sigma-70 factor
Ca. P. mali' AT	NC_011047	478616	478918	303	ssb	single-stranded DNA-binding protein
Ca. P. mali' AT	NC_011047	481215	481772	558	tmk	thymidylate kinase
Ca. P. mali' AT	NC_011047	483725	484615	891	hflB	ATP-dependent Zn protease
Ca. P. mali' AT	NC_011047	492858	493538	681	dnaG	DNA primase
Ca. P. mali' AT	NC_011047	497080	497943	864	dnaB	replicative DNA helicase
Ca. P. mali' AT	NC_011047	504947	505726	780	tra5	Tra5 transposase
Ca. P. mali' AT	NC_011047	544739	545359	621	hflB	ATP-dependent Zn protease
Ca. P. mali' AT	NC_011047	551035	551886	852	hflB	ATP-dependent Zn protease
Ca. P. mali' AT	NC_011047	558437	558994	558	hflB	ATP-dependent Zn protease
Ca. P. mali' AT	NC_011047	588017	589051	1035	hflB	ATP-dependent Zn protease
Ca. P. oryzae' Mbita1	NZ_LTBM01000020	3160	3663	504	tra5	Tra5 transposase
Ca. P. oryzae' Mbita1	NZ_LTBM01000006	3226	3729	504	tra5	Tra5 transposase
Ca. P. oryzae' Mbita1	NZ_LTBM01000001	4456	5031	576	hflB	ATP-dependent Zn protease
Ca. P. oryzae' Mbita1	NZ_LTBM01000006	6468	7025	558	hflB	ATP-dependent Zn protease
Ca. P. oryzae' Mbita1	NZ_LTBM01000021	6521	7675	1155	dnaB	replicative DNA helicase
Ca. P. oryzae' Mbita1	NZ_LTBM01000017	6997	7500	504	tra5	Tra5 transposase
Ca. P. oryzae' Mbita1	NZ_LTBM01000006	7859	8437	579	tmk	thymidylate kinase
Ca. P. oryzae' Mbita1	NZ_LTBM01000018	8103	8711	609	hflB	ATP-dependent Zn protease
Ca. P. oryzae' Mbita1	NZ_LTBM01000006	11832	12893	1062	dnaB	replicative DNA helicase
Ca. P. oryzae' Mbita1	NZ_LTBM01000002	15365	16345	981	rpoD	DNA-directed RNA polymerase sigma-70 factor
Ca. P. oryzae' Mbita1	NZ_LTBM01000002	16915	18699	1785	dnaG	DNA primase
Ca. P. oryzae' Mbita1	NZ_LTBM01000001	38393	38662	270	himA	DNA-binding protein HU
Ca. P. oryzae' Mbita1	NZ_LTBM01000001	56566	57366	801	dnaB	replicative DNA helicase
Ca. P. oryzae' Mbita1	NZ_LTBM01000001	61022	61339	318	ssb	single-stranded DNA-binding protein
Ca. P. oryzae' Mbita1	NZ_LTBM01000001	104169	105242	1074	hflB	ATP-dependent Zn protease
Ca. P. oryzae' Mbita1	NZ_LTBM01000001	119952	122255	2304	hflB	ATP-dependent Zn protease
Ca. P. oryzae' Mbita1	NZ_LTBM01000001	122535	123209	675	hflB	ATP-dependent Zn protease
Ca. P. oryzae' SCGS	NZ_VWXM01000003	144	1457	1314	rpoD	DNA-directed RNA polymerase sigma-70 factor
Ca. P. oryzae' SCGS	NZ_VWXM01000003	1695	3449	1755	dnaG	DNA primase
Ca. P. oryzae' SCGS	NZ_VWXM01000008	2462	2698	237	himA	DNA-binding protein HU
Ca. P. oryzae' SCGS	NZ_VWXM01000016	2672	4966	2295	hflB	ATP-dependent Zn protease
Ca. P. oryzae' SCGS	NZ_VWXM01000019	5196	5771	576	hflB	ATP-dependent Zn protease
Ca. P. oryzae' SCGS	NZ_VWXM01000016	5258	5923	666	hflB	ATP-dependent Zn protease
Ca. P. oryzae' SCGS	NZ_VWXM01000020	5414	5920	507	tra5	Tra5 transposase
Ca. P. oryzae' SCGS	NZ_VWXM01000010	5951	6535	585	hflB	ATP-dependent Zn protease
Ca. P. oryzae' SCGS	NZ_VWXM01000012	12095	13039	945	hflB	ATP-dependent Zn protease
Ca. P. oryzae' SCGS	NZ_VWXM01000006	15142	15951	810	dnaB	replicative DNA helicase
Ca. P. oryzae' SCGS	NZ_VWXM01000001	16711	17922	1212	dnaB	replicative DNA helicase
Ca. P. oryzae' SCGS	NZ_VWXM01000009	17144	18100	957	hflB	ATP-dependent Zn protease
Ca. P. oryzae' SCGS	NZ_VWXM01000006	19623	19940	318	ssb	single-stranded DNA-binding protein
Ca. P. oryzae' SCGS	NZ_VWXM01000007	20688	21623	936	hflB	ATP-dependent Zn protease
Ca. P. oryzae' SCGS	NZ_VWXM01000004	33493	33999	507	tra5	Tra5 transposase
Ca. P. pini' MDPP	NZ_VIAE01000009	215	493	279	tra5	Tra5 transposase
Ca. P. pini' MDPP	NZ_VIAE01000009	493	723	231	tra5	Tra5 transposase
Ca. P. pini' MDPP	NZ_VIAE01000011	3151	3624	474	hflB	ATP-dependent Zn protease
Ca. P. pini' MDPP	NZ_VIAE01000007	4184	5425	1242	rpoD	DNA-directed RNA polymerase sigma-70 factor
Ca. P. pini' MDPP	NZ_VIAE01000014	5049	5477	429	hflB	ATP-dependent Zn protease
Ca. P. pini' MDPP	NZ_VIAE01000007	6412	7455	1044	dnaG	DNA primase
Ca. P. pini' MDPP	NZ_VIAE01000002	7773	10082	2310	hflB	ATP-dependent Zn protease
Ca. P. pini' MDPP	NZ_VIAE01000002	10371	11045	675	hflB	ATP-dependent Zn protease
Ca. P. pini' MDPP	NZ_VIAE01000006	13893	14189	297	himA	DNA-binding protein HU
Ca. P. pini' MDPP	NZ_VIAE01000004	20488	21690	1203	dnaB	replicative DNA helicase
Ca. P. pini' MDPP	NZ_VIAE01000006	23109	23930	822	dnaB	replicative DNA helicase
Ca. P. pini' MDPP	NZ_VIAE01000004	27121	28047	927	hflB	ATP-dependent Zn protease
Ca. P. pini' MDPP	NZ_VIAE01000001	27847	28641	795	hflB	ATP-dependent Zn protease
Ca. P. pini' MDPP	NZ_VIAE01000005	34500	34880	381	hflB	ATP-dependent Zn protease
Ca. P. pini' MDPP	NZ_VIAE01000001	104449	105024	576	hflB	ATP-dependent Zn protease
Ca. P. pruni' CX	NZ_LHCF01000024	739	1230	492	tra5	Tra5 transposase
Ca. P. pruni' CX	NZ_LHCF01000021	883	1170	288	himA	DNA-binding protein HU
Ca. P. pruni' CX	NZ_LHCF01000021	1473	1808	336	ssb	single-stranded DNA-binding protein
Ca. P. pruni' CX	NZ_LHCF01000015	1793	2377	585	tmk	thymidylate kinase
Ca. P. pruni' CX	NZ_LHCF01000018	1824	2297	474	hflB	ATP-dependent Zn protease
Ca. P. pruni' CX	NZ_LHCF01000021	2008	2598	591	rpoD	DNA-directed RNA polymerase sigma-70 factor
Ca. P. pruni' CX	NZ_LHCF01000003	2389	2904	516	hflB	ATP-dependent Zn protease
Ca. P. pruni' CX	NZ_LHCF01000024	2927	3484	558	hflB	ATP-dependent Zn protease
Ca. P. pruni' CX	NZ_LHCF01000015	3222	3753	532	dnaB	replicative DNA helicase
Ca. P. pruni' CX	NZ_LHCF01000015	3754	4710	957	dnaB	replicative DNA helicase
Ca. P. pruni' CX	NZ_LHCF01000016	4852	5589	738	hflB	ATP-dependent Zn protease
Ca. P. pruni' CX	NZ_LHCF01000015	5236	5844	609	dnaG	DNA primase
Ca. P. pruni' CX	NZ_LHCF01000015	7503	8294	792	tra5	Tra5 transposase
Ca. P. pruni' CX	NZ_LHCF01000012	9228	10064	837	hflB	ATP-dependent Zn protease
Ca. P. pruni' CX	NZ_LHCF01000003	10257	10814	558	hflB	ATP-dependent Zn protease
Ca. P. pruni' CX	NZ_LHCF01000004	11912	13144	1233	rpoD	DNA-directed RNA polymerase sigma-70 factor
Ca. P. pruni' CX	NZ_LHCF01000004	13431	15107	1677	dnaG	DNA primase
Ca. P. pruni' CX	NZ_LHCF01000009	23559	24716	1158	dnaB	replicative DNA helicase
Ca. P. pruni' CX	NZ_LHCF01000003	24464	25168	705	hflB	ATP-dependent Zn protease
Ca. P. pruni' CX	NZ_LHCF01000003	27214	27927	714	hflB	ATP-dependent Zn protease
Ca. P. pruni' CX	NZ_LHCF01000002	32970	33311	342	hflB	ATP-dependent Zn protease
Ca. P. pruni' CX	NZ_LHCF01000001	33464	36727	3264	hflB	ATP-dependent Zn protease
Ca. P. pruni' CX	NZ_LHCF01000003	37961	38551	591	rpoD	DNA-directed RNA polymerase sigma-70 factor
Ca. P. pruni' CX	NZ_LHCF01000003	39803	40135	333	ssb	single-stranded DNA-binding protein
Ca. P. pruni' CX	NZ_LHCF01000003	40321	40608	288	himA	DNA-binding protein HU
Ca. P. pruni' CX	NZ_LHCF01000001	40393	41280	888	hflB	ATP-dependent Zn protease
Ca. P. pruni' CX	NZ_LHCF01000004	41107	41355	249	ssb	single-stranded DNA-binding protein
Ca. P. pruni' CX	NZ_LHCF01000003	41761	42759	999	hflB	ATP-dependent Zn protease
Ca. P. pruni' CX	NZ_LHCF01000004	41910	42254	345	tra5	Tra5 transposase
Ca. P. pruni' CX	NZ_LHCF01000002	46561	47139	579	hflB	ATP-dependent Zn protease
Ca. P. pruni' CX	NZ_LHCF01000001	65056	65301	246	himA	DNA-binding protein HU
Ca. P. solani' SA-1	MPBG01000004	39	647	609	tra5	Tra5 transposase
Ca. P. solani' SA-1	MPBG01000017	173	781	609	tra5	Tra5 transposase
Ca. P. solani' SA-1	MPBG01000005	241	1728	1488	dnaB	replicative DNA helicase
Ca. P. solani' SA-1	MPBG01000016	486	1280	795	tra5	Tra5 transposase
Ca. P. solani' SA-1	MPBG01000013	562	1227	666	dnaG	DNA primase
Ca. P. solani' SA-1	MPBG01000001	997	1791	795	tra5	Tra5 transposase
Ca. P. solani' SA-1	MPBG01000011	1083	1691	609	tra5	Tra5 transposase
Ca. P. solani' SA-1	MPBG01000007	1194	1505	312	ssb	single-stranded DNA-binding protein
Ca. P. solani' SA-1	MPBG01000009	1339	1623	285	himA	DNA-binding protein HU
Ca. P. solani' SA-1	MPBG01000007	1513	2142	630	rpoD	DNA-directed RNA polymerase sigma-70 factor
Ca. P. solani' SA-1	MPBG01000013	1737	3224	1488	dnaB	replicative DNA helicase
Ca. P. solani' SA-1	MPBG01000006	1891	2202	312	ssb	single-stranded DNA-binding protein
Ca. P. solani' SA-1	MPBG01000017	2025	2729	705	dnaB	replicative DNA helicase
Ca. P. solani' SA-1	MPBG01000008	2126	2437	312	ssb	single-stranded DNA-binding protein
Ca. P. solani' SA-1	MPBG01000006	2605	3225	621	rpoD	DNA-directed RNA polymerase sigma-70 factor
Ca. P. solani' SA-1	MPBG01000015	2735	2992	258	himA	DNA-binding protein HU
Ca. P. solani' SA-1	MPBG01000008	2839	3459	621	rpoD	DNA-directed RNA polymerase sigma-70 factor
Ca. P. solani' SA-1	MPBG01000012	2930	4288	1359	dnaB	replicative DNA helicase
Ca. P. solani' SA-1	MPBG01000018	3017	3274	258	himA	DNA-binding protein HU
Ca. P. solani' SA-1	MPBG01000017	3439	3981	543	tmk	thymidylate kinase
Ca. P. solani' SA-1	MPBG01000014	3624	5111	1488	dnaB	replicative DNA helicase
Ca. P. solani' SA-1	MPBG01000013	4080	4658	579	tmk	thymidylate kinase
Ca. P. solani' SA-1	MPBG01000015	4337	4627	291	ssb	single-stranded DNA-binding protein
Ca. P. solani' SA-1	MPBG01000009	4606	5268	663	hflB	ATP-dependent Zn protease
Ca. P. solani' SA-1	MPBG01000017	4756	5040	285	himA	DNA-binding protein HU
Ca. P. solani' SA-1	MPBG01000015	4774	6291	1518	dnaB	replicative DNA helicase
Ca. P. solani' SA-1	MPBG01000016	5030	5437	408	hflB	ATP-dependent Zn protease
Ca. P. solani' SA-1	MPBG01000005	5593	6258	666	dnaG	DNA primase
Ca. P. solani' SA-1	MPBG01000014	5621	6286	666	dnaG	DNA primase
Ca. P. solani' SA-1	MPBG01000018	5801	6085	285	himA	DNA-binding protein HU
Ca. P. solani' SA-1	MPBG01000012	6351	7016	666	dnaG	DNA primase
Ca. P. solani' SA-1	MPBG01000011	7205	7939	735	hflB	ATP-dependent Zn protease
Ca. P. solani' SA-1	MPBG01000017	7415	7702	288	himA	DNA-binding protein HU
Ca. P. solani' SA-1	MPBG01000012	8330	9124	795	tra5	Tra5 transposase
Ca. P. solani' SA-1	MPBG01000008	8732	9283	552	hflB	ATP-dependent Zn protease
Ca. P. solani' SA-1	MPBG01000014	9005	9799	795	tra5	Tra5 transposase
Ca. P. solani' SA-1	MPBG01000015	9929	10594	666	dnaG	DNA primase
Ca. P. solani' SA-1	MPBG01000013	10847	11422	576	hflB	ATP-dependent Zn protease
Ca. P. solani' SA-1	MPBG01000009	11135	11695	561	tra5	Tra5 transposase
Ca. P. solani' SA-1	MPBG01000015	12209	13000	792	tra5	Tra5 transposase
Ca. P. solani' SA-1	MPBG01000007	13525	14346	822	hflB	ATP-dependent Zn protease
Ca. P. solani' SA-1	MPBG01000015	13842	14636	795	tra5	Tra5 transposase
Ca. P. solani' SA-1	MPBG01000010	16028	16822	795	tra5	Tra5 transposase
Ca. P. solani' SA-1	MPBG01000004	19311	19919	609	tra5	Tra5 transposase
Ca. P. solani' SA-1	MPBG01000010	20093	21031	939	dnaG	DNA primase
Ca. P. solani' SA-1	MPBG01000011	21900	22520	621	rpoD	DNA-directed RNA polymerase sigma-70 factor
Ca. P. solani' SA-1	MPBG01000009	27283	28224	942	rpoD	DNA-directed RNA polymerase sigma-70 factor
Ca. P. solani' SA-1	MPBG01000009	29100	30533	1434	dnaG	DNA primase
Ca. P. solani' SA-1	MPBG01000005	31251	31859	609	tra5	Tra5 transposase
Ca. P. solani' SA-1	MPBG01000009	36173	36664	492	tra5	Tra5 transposase
Ca. P. solani' SA-1	MPBG01000007	36534	37673	1140	dnaB	replicative DNA helicase
Ca. P. solani' SA-1	MPBG01000005	37983	38552	570	hflB	ATP-dependent Zn protease
Ca. P. solani' SA-1	MPBG01000008	43881	44489	609	tra5	Tra5 transposase
Ca. P. solani' SA-1	MPBG01000007	44074	44868	795	tra5	Tra5 transposase
Ca. P. solani' SA-1	MPBG01000005	53651	54271	621	rpoD	DNA-directed RNA polymerase sigma-70 factor
Ca. P. solani' SA-1	MPBG01000005	54674	54985	312	ssb	single-stranded DNA-binding protein
Ca. P. solani' SA-1	MPBG01000005	57189	57446	258	himA	DNA-binding protein HU
Ca. P. solani' SA-1	MPBG01000005	60653	60940	288	himA	DNA-binding protein HU
Ca. P. solani' SA-1	MPBG01000005	61426	62367	942	hflB	ATP-dependent Zn protease
Ca. P. solani' SA-1	MPBG01000001	73026	73688	663	hflB	ATP-dependent Zn protease
Ca. P. solani' SA-1	MPBG01000002	123459	123752	294	rpoD	DNA-directed RNA polymerase sigma-70 factor
Ca. P. solani' SA-1	MPBG01000001	126994	127788	795	tra5	Tra5 transposase
Ca. P. solani' SA-1	MPBG01000001	129821	130486	666	dnaG	DNA primase
Ca. P. solani' SA-1	MPBG01000001	132379	133866	1488	dnaB	replicative DNA helicase
Ca. P. solani' SA-1	MPBG01000001	134722	135300	579	tmk	thymidylate kinase
Ca. P. solani' SA-1	MPBG01000002	135146	135751	606	rpoD	DNA-directed RNA polymerase sigma-70 factor
Ca. P. ziziphi' Jwb-nky	NZ_CP025121	25490	26071	582	hflB	ATP-dependent Zn protease
Ca. P. ziziphi' Jwb-nky	NZ_CP025121	47369	50656	3288	hflB	ATP-dependent Zn protease
Ca. P. ziziphi' Jwb-nky	NZ_CP025121	99646	100428	783	hflB	ATP-dependent Zn protease
Ca. P. ziziphi' Jwb-nky	NZ_CP025121	112843	113487	645	hflB	ATP-dependent Zn protease
Ca. P. ziziphi' Jwb-nky	NZ_CP025121	117128	118300	1173	dnaB	replicative DNA helicase
Ca. P. ziziphi' Jwb-nky	NZ_CP025121	125476	126027	552	rpoD	DNA-directed RNA polymerase sigma-70 factor
Ca. P. ziziphi' Jwb-nky	NZ_CP025121	128053	129102	1050	hflB	ATP-dependent Zn protease
Ca. P. ziziphi' Jwb-nky	NZ_CP025121	132037	132804	768	tra5	Tra5 transposase
Ca. P. ziziphi' Jwb-nky	NZ_CP025121	151931	152512	582	tmk	thymidylate kinase
Ca. P. ziziphi' Jwb-nky	NZ_CP025121	153361	154254	894	dnaB	replicative DNA helicase
Ca. P. ziziphi' Jwb-nky	NZ_CP025121	154393	154983	591	rpoD	DNA-directed RNA polymerase sigma-70 factor
Ca. P. ziziphi' Jwb-nky	NZ_CP025121	155228	155557	330	ssb	single-stranded DNA-binding protein
Ca. P. ziziphi' Jwb-nky	NZ_CP025121	156534	156821	288	himA	DNA-binding protein HU
Ca. P. ziziphi' Jwb-nky	NZ_CP025121	158115	158999	885	hflB	ATP-dependent Zn protease
Ca. P. ziziphi' Jwb-nky	NZ_CP025121	164768	165328	561	tmk	thymidylate kinase
Ca. P. ziziphi' Jwb-nky	NZ_CP025121	166205	167692	1488	dnaB	replicative DNA helicase
Ca. P. ziziphi' Jwb-nky	NZ_CP025121	168202	168867	666	dnaG	DNA primase
Ca. P. ziziphi' Jwb-nky	NZ_CP025121	170377	171165	789	tra5	Tra5 transposase
Ca. P. ziziphi' Jwb-nky	NZ_CP025121	183850	184467	618	hflB	ATP-dependent Zn protease
Ca. P. ziziphi' Jwb-nky	NZ_CP025121	198318	199580	1263	rpoD	DNA-directed RNA polymerase sigma-70 factor
Ca. P. ziziphi' Jwb-nky	NZ_CP025121	199739	201526	1788	dnaG	DNA primase
Ca. P. ziziphi' Jwb-nky	NZ_CP025121	218648	219208	561	hflB	ATP-dependent Zn protease
Ca. P. ziziphi' Jwb-nky	NZ_CP025121	222826	223107	282	himA	DNA-binding protein HU
Ca. P. ziziphi' Jwb-nky	NZ_CP025121	259728	260414	687	hflB	ATP-dependent Zn protease
Ca. P. ziziphi' Jwb-nky	NZ_CP025121	267648	268352	705	tra5	Tra5 transposase
Ca. P. ziziphi' Jwb-nky	NZ_CP025121	269224	269760	537	rpoD	DNA-directed RNA polymerase sigma-70 factor
Ca. P. ziziphi' Jwb-nky	NZ_CP025121	270063	270335	273	ssb	single-stranded DNA-binding protein
Ca. P. ziziphi' Jwb-nky	NZ_CP025121	271312	271599	288	himA	DNA-binding protein HU
Ca. P. ziziphi' Jwb-nky	NZ_CP025121	272903	273787	885	hflB	ATP-dependent Zn protease
Ca. P. ziziphi' Jwb-nky	NZ_CP025121	281914	282474	561	tmk	thymidylate kinase
Ca. P. ziziphi' Jwb-nky	NZ_CP025121	283351	284838	1488	dnaB	replicative DNA helicase
Ca. P. ziziphi' Jwb-nky	NZ_CP025121	285348	285989	642	dnaG	DNA primase
Ca. P. ziziphi' Jwb-nky	NZ_CP025121	287904	288392	489	tra5	Tra5 transposase
Ca. P. ziziphi' Jwb-nky	NZ_CP025121	288437	288694	258	tra5	Tra5 transposase
Ca. P. ziziphi' Jwb-nky	NZ_CP025121	350235	351029	795	dnaB	replicative DNA helicase
Ca. P. ziziphi' Jwb-nky	NZ_CP025121	387355	387897	543	hflB	ATP-dependent Zn protease
Ca. P. ziziphi' Jwb-nky	NZ_CP025121	395259	395795	537	rpoD	DNA-directed RNA polymerase sigma-70 factor
Ca. P. ziziphi' Jwb-nky	NZ_CP025121	396098	396370	273	ssb	single-stranded DNA-binding protein
Ca. P. ziziphi' Jwb-nky	NZ_CP025121	397347	397634	288	himA	DNA-binding protein HU
Ca. P. ziziphi' Jwb-nky	NZ_CP025121	401383	402300	918	hflB	ATP-dependent Zn protease
Ca. P. ziziphi' Jwb-nky	NZ_CP025121	411910	412470	561	tmk	thymidylate kinase
Ca. P. ziziphi' Jwb-nky	NZ_CP025121	413347	414834	1488	dnaB	replicative DNA helicase
Ca. P. ziziphi' Jwb-nky	NZ_CP025121	415344	415985	642	dnaG	DNA primase
Ca. P. ziziphi' Jwb-nky	NZ_CP025121	417900	418388	489	tra5	Tra5 transposase
Ca. P. ziziphi' Jwb-nky	NZ_CP025121	418433	418690	258	tra5	Tra5 transposase
Ca. P. ziziphi' Jwb-nky	NZ_CP025121	496942	497559	618	hflB	ATP-dependent Zn protease
Ca. P. ziziphi' Jwb-nky	NZ_CP025121	502380	503246	867	hflB	ATP-dependent Zn protease
Ca. P. ziziphi' Jwb-nky	NZ_CP025121	503271	504131	861	hflB	ATP-dependent Zn protease
Ca. P. ziziphi' Jwb-nky	NZ_CP025121	507976	508758	783	hflB	ATP-dependent Zn protease
Ca. P. ziziphi' Jwb-nky	NZ_CP025121	528317	528934	618	hflB	ATP-dependent Zn protease
Ca. P. ziziphi' Jwb-nky	NZ_CP025121	544403	545011	609	hflB	ATP-dependent Zn protease
Ca. P. ziziphi' Jwb-nky	NZ_CP025121	549947	550759	813	hflB	ATP-dependent Zn protease
Ca. P. ziziphi' Jwb-nky	NZ_CP025121	558943	559605	663	hflB	ATP-dependent Zn protease
Ca. P. ziziphi' Jwb-nky	NZ_CP025121	560469	561146	678	hflB	ATP-dependent Zn protease
Ca. P. ziziphi' Jwb-nky	NZ_CP025121	611112	611717	606	hflB	ATP-dependent Zn protease
Ca. P. ziziphi' Jwb-nky	NZ_CP025121	633467	634057	591	rpoD	DNA-directed RNA polymerase sigma-70 factor
Ca. P. ziziphi' Jwb-nky	NZ_CP025121	635168	635500	333	ssb	single-stranded DNA-binding protein
Ca. P. ziziphi' Jwb-nky	NZ_CP025121	635688	635975	288	himA	DNA-binding protein HU
Ca. P. ziziphi' Jwb-nky	NZ_CP025121	637146	638144	999	hflB	ATP-dependent Zn protease
Ca. P. ziziphi' Jwb-nky	NZ_CP025121	644976	645536	561	tmk	thymidylate kinase
Ca. P. ziziphi' Jwb-nky	NZ_CP025121	646413	647900	1488	dnaB	replicative DNA helicase
Ca. P. ziziphi' Jwb-nky	NZ_CP025121	648410	649075	666	dnaG	DNA primase
Ca. P. ziziphi' Jwb-nky	NZ_CP025121	650585	651373	789	tra5	Tra5 transposase
Ca. P. ziziphi' Jwb-nky	NZ_CP025121	682305	682799	495	hflB	ATP-dependent Zn protease
Ca. P. ziziphi' Jwb-nky	NZ_CP025121	685219	685500	282	himA	DNA-binding protein HU
Ca. P. ziziphi' Jwb-nky	NZ_CP025121	689065	689625	561	hflB	ATP-dependent Zn protease
Ca. P. ziziphi' Jwb-nky	NZ_CP025121	694925	695647	723	tra5	Tra5 transposase
Ca. P. ziziphi' Jwb-nky	NZ_CP025121	700171	700452	282	himA	DNA-binding protein HU
Ca. P. ziziphi' Jwb-nky	NZ_CP025121	734516	735133	618	hflB	ATP-dependent Zn protease
Acholeplasma laidlawii PG-8A	NC_010163	108890	109384	495	tmk	thymidylate kinase
Acholeplasma laidlawii PG-8A	NC_010163	369790	370932	1143	dnaB	replicative DNA helicase
Acholeplasma laidlawii PG-8A	NC_010163	454793	455467	675	hflB	ATP-dependent Zn protease
Acholeplasma laidlawii PG-8A	NC_010163	456029	458053	2025	hflB	ATP-dependent Zn protease
Acholeplasma laidlawii PG-8A	NC_010163	606381	607034	654	tra5	Tra5 transposase
Acholeplasma laidlawii PG-8A	NC_010163	818335	818994	660	tra5	Tra5 transposase
Acholeplasma laidlawii PG-8A	NC_010163	963555	964208	654	tra5	Tra5 transposase
Acholeplasma laidlawii PG-8A	NC_010163	969413	970354	942	rpoD	DNA-directed RNA polymerase sigma-70 factor
Acholeplasma laidlawii PG-8A	NC_010163	971359	972372	1014	dnaG	DNA primase
Acholeplasma laidlawii PG-8A	NC_010163	1447715	1448263	549	hflB	ATP-dependent Zn protease
