# Supplementary material for: Comparative Genome Analysis of ‘Candidatus Phytoplasma luffae’ Reveals the Influential Roles of Potential Mobile Units in Phytoplasma Evolution
Source: Front Microbiol. 2022 Feb 28;13:773608. doi: 10.3389/fmicb.2022.773608 (PMC8923039; doi:10.3389/fmicb.2022.773608)
Supplement: Supplementary Table 2 — List of potential mobile unit (PMU) regions among the genome sequences analyzed. One strain, ‘Ca. P. asteris’ DY2014, was omitted because the PMU regions in this genome were reported to have complex structures and described in detail previously (Cho et al., 2019). [file Table_2.XLSX]

## Sheet: Sheet1
PMU Type	PMU	Locus Tag	Contig	Start	End	Length	Strand	Gene	Product
A	NCHU2019_1	LFWB_0250	CP054393	29048	29668	621	1	rpoD	DNA-directed RNA polymerase sigma-70 factor
A	NCHU2019_1	LFWB_0260	CP054393	29673	29996	324	1	ssb	single-stranded DNA-binding protein
A	NCHU2019_1	LFWB_0270	CP054393	30012	30302	291	1	himA	DNA-binding protein HU
A	NCHU2019_1	LFWB_0280	CP054393	30315	30755	441	1	NA	hypothetical protein
A	NCHU2019_1	LFWB_0290	CP054393	30748	30972	225	1	NA	hypothetical protein
A	NCHU2019_1	LFWB_0300	CP054393	30973	31608	636	1	NA	endonuclease
A	NCHU2019_1	LFWB_0310	CP054393	31723	32019	297	1	NA	hypothetical protein
A	NCHU2019_1	LFWB_0320	CP054393	32019	32624	606	1	SAP09	putative secreted protein, SAP09/SAP39-like
A	NCHU2019_1	LFWB_0330	CP054393	32687	33889	1203	1	hflB	ATP-dependent Zn protease
A	NCHU2019_1	LFWB_0340	CP054393	33893	35518	1626	1	rad50	DNA double-strand break repair Rad50 ATPase
A	NCHU2019_1	LFWB_0350	CP054393	35618	36403	786	1	NA	hypothetical protein
A	NCHU2019_1	LFWB_0360	CP054393	36426	36986	561	1	SAP40	putative secreted protein, SAP19/SAP40-like
A	NCHU2019_1	LFWB_0370	CP054393	37022	37492	471	1	NA	phage-associated protein
A	NCHU2019_1	LFWB_0380	CP054393	37516	38115	600	1	NA	hypothetical protein
A	NCHU2019_1	LFWB_0390	CP054393	38444	39919	1476	1	NA	hypothetical protein
A	NCHU2019_1	LFWB_0400	CP054393	39985	40614	630	1	tmk	thymidylate kinase
A	NCHU2019_1	LFWB_0410	CP054393	40611	40733	123	1	NA	hypothetical protein
A	NCHU2019_1	LFWB_0420	CP054393	40788	41417	630	1	NA	hypothetical protein
A	NCHU2019_1	LFWB_0430	CP054393	41407	42888	1482	1	dnaB	replicative DNA helicase
A	NCHU2019_1	LFWB_0440	CP054393	42900	44228	1329	1	dnaG	DNA primase
A	NCHU2019_1	LFWB_0450	CP054393	44265	44900	636	1	NA	hypothetical protein
A	NCHU2019_1	LFWB_0460	CP054393	45431	46375	945	1	tra5	Tra5 transposase
A	NCHU2019_2	LFWB_0510	CP054393	56807	57751	945	-1	tra5	Tra5 transposase
A	NCHU2019_2	LFWB_0520	CP054393	58271	58816	546	-1	NA	phase variable surface lipoprotein
A	NCHU2019_2	LFWB_0530	CP054393	59005	59625	621	1	rpoD	DNA-directed RNA polymerase sigma-70 factor
A	NCHU2019_2	LFWB_0540	CP054393	59630	59953	324	1	ssb	single-stranded DNA-binding protein
A	NCHU2019_2	LFWB_0550	CP054393	59969	60259	291	1	himA	DNA-binding protein HU
A	NCHU2019_2	LFWB_0560	CP054393	60272	60712	441	1	NA	hypothetical protein
A	NCHU2019_2	LFWB_0570	CP054393	60705	60929	225	1	NA	hypothetical protein
A	NCHU2019_2	LFWB_0580	CP054393	60930	61565	636	1	NA	endonuclease
A	NCHU2019_2	LFWB_0590	CP054393	61680	61976	297	1	NA	hypothetical protein
A	NCHU2019_2	LFWB_0600	CP054393	61976	62581	606	1	SAP09	putative secreted protein, SAP09/SAP39-like
A	NCHU2019_2	LFWB_0610	CP054393	62644	63846	1203	1	hflB	ATP-dependent Zn protease
A	NCHU2019_2	LFWB_0620	CP054393	63850	65469	1620	1	rad50	DNA double-strand break repair Rad50 ATPase
A	NCHU2019_2	LFWB_0630	CP054393	65569	66399	831	1	NA	hypothetical protein
A	NCHU2019_2	LFWB_0640	CP054393	66422	66757	336	1	SAP11	putative secreted protein, SAP11-like
A	NCHU2019_2	LFWB_0650	CP054393	67032	68393	1362	1	NA	hypothetical protein
A	NCHU2019_2	LFWB_0660	CP054393	68459	69088	630	1	tmk	thymidylate kinase
A	NCHU2019_2	LFWB_0670	CP054393	69085	69207	123	1	NA	hypothetical protein
A	NCHU2019_2	LFWB_0680	CP054393	69262	69891	630	1	NA	hypothetical protein
A	NCHU2019_2	LFWB_0690	CP054393	69881	71362	1482	1	dnaB	replicative DNA helicase
A	NCHU2019_2	LFWB_0700	CP054393	71374	72702	1329	1	dnaG	DNA primase
A	NCHU2019_2	LFWB_0710	CP054393	72739	73374	636	1	NA	hypothetical protein
A	NCHU2019_2	LFWB_0720	CP054393	73905	74849	945	1	tra5	Tra5 transposase
A	NCHU2019_3	LFWB_1430	CP054393	151301	152245	945	-1	tra5	Tra5 transposase
A	NCHU2019_3	LFWB_1440	CP054393	152765	153400	636	-1	NA	phase variable surface lipoprotein
A	NCHU2019_3	LFWB_1450	CP054393	153437	154765	1329	-1	dnaG	DNA primase
A	NCHU2019_3	LFWB_1460	CP054393	154777	156258	1482	-1	dnaB	replicative DNA helicase
A	NCHU2019_3	LFWB_1470	CP054393	156248	156877	630	-1	NA	hypothetical protein
A	NCHU2019_3	LFWB_1480	CP054393	156932	157054	123	-1	NA	hypothetical protein
A	NCHU2019_3	LFWB_1490	CP054393	157051	157680	630	-1	tmk	thymidylate kinase
A	NCHU2019_3	LFWB_1500	CP054393	157746	159104	1359	-1	NA	hypothetical protein
A	NCHU2019_3	LFWB_1510	CP054393	159379	159714	336	-1	SAP11	putative secreted protein, SAP11-like
A	NCHU2019_3	LFWB_1520	CP054393	159737	160888	1152	-1	NA	hypothetical protein
A	NCHU2019_3	LFWB_1530	CP054393	160988	162607	1620	-1	rad50	DNA double-strand break repair Rad50 ATPase
A	NCHU2019_3	LFWB_1540	CP054393	162611	163813	1203	-1	hflB	ATP-dependent Zn protease
A	NCHU2019_3	LFWB_1550	CP054393	163876	164481	606	-1	SAP09	putative secreted protein, SAP09/SAP39-like
A	NCHU2019_3	LFWB_1560	CP054393	164481	164777	297	-1	NA	hypothetical protein
A	NCHU2019_3	LFWB_1570	CP054393	164892	165527	636	-1	NA	endonuclease
A	NCHU2019_3	LFWB_1580	CP054393	165528	165752	225	-1	NA	hypothetical protein
A	NCHU2019_3	LFWB_1590	CP054393	165745	166185	441	-1	NA	hypothetical protein
A	NCHU2019_3	LFWB_1600	CP054393	166198	166488	291	-1	himA	DNA-binding protein HU
A	NCHU2019_3	LFWB_1610	CP054393	166504	166827	324	-1	ssb	single-stranded DNA-binding protein
A	NCHU2019_3	LFWB_1620	CP054393	166832	167452	621	-1	rpoD	DNA-directed RNA polymerase sigma-70 factor
A	NCHU2019_4	LFWB_2910	CP054393	308032	308652	621	1	rpoD	DNA-directed RNA polymerase sigma-70 factor
A	NCHU2019_4	LFWB_2920	CP054393	308657	308980	324	1	ssb	single-stranded DNA-binding protein
A	NCHU2019_4	LFWB_2930	CP054393	308996	309286	291	1	himA	DNA-binding protein HU
A	NCHU2019_4	LFWB_2940	CP054393	309299	309739	441	1	NA	hypothetical protein
A	NCHU2019_4	LFWB_2950	CP054393	309732	309956	225	1	NA	hypothetical protein
A	NCHU2019_4	LFWB_2960	CP054393	309957	310592	636	1	NA	endonuclease
A	NCHU2019_4	LFWB_2970	CP054393	310707	311003	297	1	NA	hypothetical protein
A	NCHU2019_4	LFWB_2980	CP054393	311003	311608	606	1	SAP09	putative secreted protein, SAP09/SAP39-like
A	NCHU2019_4	LFWB_2990	CP054393	311671	312873	1203	1	hflB	ATP-dependent Zn protease
A	NCHU2019_4	LFWB_3000	CP054393	312877	314496	1620	1	rad50	DNA double-strand break repair Rad50 ATPase
A	NCHU2019_4	LFWB_3010	CP054393	314596	315426	831	1	NA	hypothetical protein
A	NCHU2019_4	LFWB_3020	CP054393	315451	315858	408	1	SAP05	putative secreted protein, SAP05-like
A	NCHU2019_4	LFWB_3030	CP054393	316060	317538	1479	1	NA	hypothetical protein
A	NCHU2019_4	LFWB_3040	CP054393	317604	318233	630	1	tmk	thymidylate kinase
A	NCHU2019_4	LFWB_3050	CP054393	318230	318352	123	1	NA	hypothetical protein
A	NCHU2019_4	LFWB_3060	CP054393	318407	319036	630	1	NA	hypothetical protein
A	NCHU2019_4	LFWB_3070	CP054393	319026	320507	1482	1	dnaB	replicative DNA helicase
A	NCHU2019_4	LFWB_3080	CP054393	320519	321847	1329	1	dnaG	DNA primase
A	NCHU2019_4	LFWB_3090	CP054393	321884	322519	636	1	NA	phase variable surface lipoprotein
A	NCHU2019_4	LFWB_3100	CP054393	323039	323983	945	1	tra5	Tra5 transposase
A	NCHU2019_5	LFWB_3260	CP054393	343036	343980	945	-1	tra5	Tra5 transposase
A	NCHU2019_5	LFWB_3270	CP054393	344511	345146	636	-1	NA	hypothetical protein
A	NCHU2019_5	LFWB_3280	CP054393	345183	346511	1329	-1	dnaG	DNA primase
A	NCHU2019_5	LFWB_3290	CP054393	346523	348004	1482	-1	dnaB	replicative DNA helicase
A	NCHU2019_5	LFWB_3300	CP054393	347994	348623	630	-1	NA	hypothetical protein
A	NCHU2019_5	LFWB_3310	CP054393	348678	348800	123	-1	NA	hypothetical protein
A	NCHU2019_5	LFWB_3320	CP054393	348797	349426	630	-1	tmk	thymidylate kinase
A	NCHU2019_5	LFWB_3330	CP054393	349492	351072	1581	-1	NA	putative secreted protein
A	NCHU2019_5	LFWB_3340	CP054393	351414	351779	366	-1	SAP54	putative secreted protein, SAP54-like
A	NCHU2019_5	LFWB_3350	CP054393	351803	352642	840	-1	rad50	DNA double-strand break repair Rad50 ATPase
A	NCHU2019_5	LFWB_3360	CP054393	352646	353848	1203	-1	hflB	ATP-dependent Zn protease
A	NCHU2019_5	LFWB_3370	CP054393	353911	354516	606	-1	SAP09	putative secreted protein, SAP09/SAP39-like
A	NCHU2019_5	LFWB_3380	CP054393	354516	354812	297	-1	NA	hypothetical protein
A	NCHU2019_5	LFWB_3390	CP054393	354927	355562	636	-1	NA	endonuclease
A	NCHU2019_5	LFWB_3400	CP054393	355563	355787	225	-1	NA	hypothetical protein
A	NCHU2019_5	LFWB_3410	CP054393	355780	356220	441	-1	NA	hypothetical protein
A	NCHU2019_5	LFWB_3420	CP054393	356233	356523	291	-1	himA	DNA-binding protein HU
A	NCHU2019_5	LFWB_3430	CP054393	356539	356862	324	-1	ssb	single-stranded DNA-binding protein
A	NCHU2019_5	LFWB_3440	CP054393	356867	357487	621	-1	rpoD	DNA-directed RNA polymerase sigma-70 factor
A	NCHU2019_6	LFWB_3510	CP054393	366530	367225	696	1	NA	putative secreted protein
A	NCHU2019_6	LFWB_3520	CP054393	367901	368656	756	-1	NA	putative secreted protein
A	NCHU2019_6	LFWB_3530	CP054393	368890	369228	339	-1	NA	putative secreted protein
A	NCHU2019_6	LFWB_3540	CP054393	369252	370052	801	-1	NA	hypothetical protein
A	NCHU2019_6	LFWB_3550	CP054393	370545	371039	495	-1	SAP45	putative secreted protein, SAP45-like
A	NCHU2019_6	LFWB_3560	CP054393	371304	371894	591	-1	NA	hypothetical protein
A	NCHU2019_6	LFWB_3570	CP054393	371994	373613	1620	-1	rad50	DNA double-strand break repair Rad50 ATPase
A	NCHU2019_6	LFWB_3580	CP054393	373617	374819	1203	-1	hflB	ATP-dependent Zn protease
A	NCHU2019_6	LFWB_3590	CP054393	374882	375487	606	-1	SAP09	putative secreted protein, SAP09/SAP39-like
A	NCHU2019_6	LFWB_3600	CP054393	375487	375783	297	-1	NA	hypothetical protein
A	NCHU2019_6	LFWB_3610	CP054393	375898	376533	636	-1	NA	endonuclease
A	NCHU2019_6	LFWB_3620	CP054393	376534	376758	225	-1	NA	hypothetical protein
A	NCHU2019_6	LFWB_3630	CP054393	376751	377191	441	-1	NA	hypothetical protein
A	NCHU2019_6	LFWB_3640	CP054393	377204	377494	291	-1	himA	DNA-binding protein HU
A	NCHU2019_6	LFWB_3650	CP054393	377510	377833	324	-1	ssb	single-stranded DNA-binding protein
A	NCHU2019_6	LFWB_3660	CP054393	377838	378458	621	-1	rpoD	DNA-directed RNA polymerase sigma-70 factor
A	NCHU2019_7	LFWB_3990	CP054393	404129	404749	621	1	rpoD	DNA-directed RNA polymerase sigma-70 factor
A	NCHU2019_7	LFWB_4000	CP054393	404754	405077	324	1	ssb	single-stranded DNA-binding protein
A	NCHU2019_7	LFWB_4010	CP054393	405093	405383	291	1	himA	DNA-binding protein HU
A	NCHU2019_7	LFWB_4020	CP054393	405396	405836	441	1	NA	hypothetical protein
A	NCHU2019_7	LFWB_4030	CP054393	405829	406053	225	1	NA	hypothetical protein
A	NCHU2019_7	LFWB_4040	CP054393	406054	406689	636	1	NA	endonuclease
A	NCHU2019_7	LFWB_4050	CP054393	406804	407100	297	1	NA	hypothetical protein
A	NCHU2019_7	LFWB_4060	CP054393	407100	407705	606	1	SAP09	putative secreted protein, SAP09/SAP39-like
A	NCHU2019_7	LFWB_4070	CP054393	407768	408970	1203	1	hflB	ATP-dependent Zn protease
A	NCHU2019_7	LFWB_4080	CP054393	408974	410593	1620	1	rad50	DNA double-strand break repair Rad50 ATPase
A	NCHU2019_7	LFWB_4090	CP054393	410693	411283	591	1	NA	hypothetical protein
A	NCHU2019_7	LFWB_4100	CP054393	411548	412042	495	1	SAP45	putative secreted protein, SAP45-like
A	NCHU2019_7	LFWB_4110	CP054393	412535	413335	801	1	NA	hypothetical protein
A	NCHU2019_7	LFWB_4120	CP054393	413359	413697	339	1	NA	putative secreted protein
A	NCHU2019_7	LFWB_4130	CP054393	413931	414686	756	1	NA	putative secreted protein
A	NCHU2019_7	LFWB_4140	CP054393	415362	416057	696	-1	NA	putative secreted protein
A	NCHU2019_8	LFWB_4210	CP054393	425100	425720	621	1	rpoD	DNA-directed RNA polymerase sigma-70 factor
A	NCHU2019_8	LFWB_4220	CP054393	425725	426048	324	1	ssb	single-stranded DNA-binding protein
A	NCHU2019_8	LFWB_4230	CP054393	426064	426354	291	1	himA	DNA-binding protein HU
A	NCHU2019_8	LFWB_4240	CP054393	426367	426807	441	1	NA	hypothetical protein
A	NCHU2019_8	LFWB_4250	CP054393	426800	427024	225	1	NA	hypothetical protein
A	NCHU2019_8	LFWB_4260	CP054393	427025	427660	636	1	NA	endonuclease
A	NCHU2019_8	LFWB_4270	CP054393	427775	428071	297	1	NA	hypothetical protein
A	NCHU2019_8	LFWB_4280	CP054393	428071	428676	606	1	SAP09	putative secreted protein, SAP09/SAP39-like
A	NCHU2019_8	LFWB_4290	CP054393	428739	429941	1203	1	hflB	ATP-dependent Zn protease
A	NCHU2019_8	LFWB_4300	CP054393	429945	430784	840	1	rad50	DNA double-strand break repair Rad50 ATPase
A	NCHU2019_8	LFWB_4310	CP054393	430808	431173	366	1	SAP54	putative secreted protein, SAP54-like
A	NCHU2019_8	LFWB_4320	CP054393	431515	433095	1581	1	NA	putative secreted protein
A	NCHU2019_8	LFWB_4330	CP054393	433161	433790	630	1	tmk	thymidylate kinase
A	NCHU2019_8	LFWB_4340	CP054393	433787	433909	123	1	NA	hypothetical protein
A	NCHU2019_8	LFWB_4350	CP054393	433964	434593	630	1	NA	hypothetical protein
A	NCHU2019_8	LFWB_4360	CP054393	434583	436064	1482	1	dnaB	replicative DNA helicase
A	NCHU2019_8	LFWB_4370	CP054393	436076	437404	1329	1	dnaG	DNA primase
A	NCHU2019_8	LFWB_4380	CP054393	437441	438076	636	1	NA	hypothetical protein
A	NCHU2019_8	LFWB_4390	CP054393	438607	439551	945	1	tra5	Tra5 transposase
A	NCHU2019_9	LFWB_4550	CP054393	458604	459548	945	-1	tra5	Tra5 transposase
A	NCHU2019_9	LFWB_4560	CP054393	460068	460703	636	-1	NA	hypothetical protein
A	NCHU2019_9	LFWB_4570	CP054393	460740	462068	1329	-1	dnaG	DNA primase
A	NCHU2019_9	LFWB_4580	CP054393	462080	463561	1482	-1	dnaB	replicative DNA helicase
A	NCHU2019_9	LFWB_4590	CP054393	463551	464180	630	-1	NA	hypothetical protein
A	NCHU2019_9	LFWB_4600	CP054393	464235	464357	123	-1	NA	hypothetical protein
A	NCHU2019_9	LFWB_4610	CP054393	464354	464983	630	-1	tmk	thymidylate kinase
A	NCHU2019_9	LFWB_4620	CP054393	465049	466527	1479	-1	NA	hypothetical protein
A	NCHU2019_9	LFWB_4630	CP054393	466856	467455	600	-1	NA	hypothetical protein
A	NCHU2019_9	LFWB_4640	CP054393	467479	467949	471	-1	NA	hypothetical protein
A	NCHU2019_9	LFWB_4650	CP054393	467985	468545	561	-1	SAP40	putative secreted protein, SAP19/SAP40-like
A	NCHU2019_9	LFWB_4660	CP054393	468568	469353	786	-1	NA	hypothetical protein
A	NCHU2019_9	LFWB_4670	CP054393	469453	471078	1626	-1	rad50	DNA double-strand break repair Rad50 ATPase
A	NCHU2019_9	LFWB_4680	CP054393	471082	472284	1203	-1	hflB	ATP-dependent Zn protease
A	NCHU2019_9	LFWB_4690	CP054393	472347	472952	606	-1	SAP09	putative secreted protein, SAP09/SAP39-like
A	NCHU2019_9	LFWB_4700	CP054393	472952	473248	297	-1	NA	hypothetical protein
A	NCHU2019_9	LFWB_4710	CP054393	473363	473998	636	-1	NA	endonuclease
A	NCHU2019_9	LFWB_4720	CP054393	473999	474223	225	-1	NA	hypothetical protein
A	NCHU2019_9	LFWB_4730	CP054393	474216	474656	441	-1	NA	hypothetical protein
A	NCHU2019_9	LFWB_4740	CP054393	474669	474959	291	-1	himA	DNA-binding protein HU
A	NCHU2019_9	LFWB_4750	CP054393	474975	475298	324	-1	ssb	single-stranded DNA-binding protein
A	NCHU2019_9	LFWB_4760	CP054393	475303	475923	621	-1	rpoD	DNA-directed RNA polymerase sigma-70 factor
A	NCHU2019_10	LFWB_4930	CP054393	502132	502752	621	1	rpoD	DNA-directed RNA polymerase sigma-70 factor
A	NCHU2019_10	LFWB_4940	CP054393	502757	503080	324	1	ssb	single-stranded DNA-binding protein
A	NCHU2019_10	LFWB_4950	CP054393	503096	503386	291	1	himA	DNA-binding protein HU
A	NCHU2019_10	LFWB_4960	CP054393	503399	503839	441	1	NA	hypothetical protein
A	NCHU2019_10	LFWB_4970	CP054393	503832	504056	225	1	NA	hypothetical protein
A	NCHU2019_10	LFWB_4980	CP054393	504057	504692	636	1	NA	endonuclease
A	NCHU2019_10	LFWB_4990	CP054393	504807	505103	297	1	NA	hypothetical protein
A	NCHU2019_10	LFWB_5000	CP054393	505103	505708	606	1	SAP09	putative secreted protein, SAP09/SAP39-like
A	NCHU2019_10	LFWB_5010	CP054393	505771	506973	1203	1	hflB	ATP-dependent Zn protease
A	NCHU2019_10	LFWB_5020	CP054393	506977	508596	1620	1	rad50	DNA double-strand break repair Rad50 ATPase
A	NCHU2019_10	LFWB_5030	CP054393	508696	509526	831	1	NA	hypothetical protein
A	NCHU2019_10	LFWB_5040	CP054393	509549	509917	369	1	SAP48	putative secreted protein, SAP06/SAP48-like
A	NCHU2019_10	LFWB_5050	CP054393	510098	511573	1476	1	NA	hypothetical protein
A	NCHU2019_10	LFWB_5060	CP054393	511639	512268	630	1	tmk	thymidylate kinase
A	NCHU2019_10	LFWB_5070	CP054393	512265	512387	123	1	NA	hypothetical protein
A	NCHU2019_10	LFWB_5080	CP054393	512442	513071	630	1	NA	hypothetical protein
A	NCHU2019_10	LFWB_5090	CP054393	513061	514542	1482	1	dnaB	replicative DNA helicase
A	NCHU2019_10	LFWB_5100	CP054393	514554	515882	1329	1	dnaG	DNA primase
A	NCHU2019_10	LFWB_5110	CP054393	515919	516554	636	1	NA	hypothetical protein
A	NCHU2019_10	LFWB_5120	CP054393	517085	518029	945	1	tra5	Tra5 transposase
A	NCHU2019_11	LFWB_5380	CP054393	568122	568742	621	1	rpoD	DNA-directed RNA polymerase sigma-70 factor
A	NCHU2019_11	LFWB_5390	CP054393	568747	569070	324	1	ssb	single-stranded DNA-binding protein
A	NCHU2019_11	LFWB_5400	CP054393	569086	569376	291	1	himA	DNA-binding protein HU
A	NCHU2019_11	LFWB_5410	CP054393	569389	569829	441	1	NA	hypothetical protein
A	NCHU2019_11	LFWB_5420	CP054393	569822	570046	225	1	NA	hypothetical protein
A	NCHU2019_11	LFWB_5430	CP054393	570047	570682	636	1	NA	endonuclease
A	NCHU2019_11	LFWB_5440	CP054393	570797	571093	297	1	NA	hypothetical protein
A	NCHU2019_11	LFWB_5450	CP054393	571093	571698	606	1	SAP09	putative secreted protein, SAP09/SAP39-like
A	NCHU2019_11	LFWB_5460	CP054393	571761	572963	1203	1	hflB	ATP-dependent Zn protease
A	NCHU2019_11	LFWB_5470	CP054393	572967	574586	1620	1	rad50	DNA double-strand break repair Rad50 ATPase
A	NCHU2019_11	LFWB_5480	CP054393	574686	575516	831	1	NA	hypothetical protein
A	NCHU2019_11	LFWB_5490	CP054393	575539	575907	369	1	SAP48	putative secreted protein, SAP06/SAP48-like
A	NCHU2019_11	LFWB_5500	CP054393	576088	577563	1476	1	NA	hypothetical protein
A	NCHU2019_11	LFWB_5510	CP054393	577629	578258	630	1	tmk	thymidylate kinase
A	NCHU2019_11	LFWB_5520	CP054393	578255	578377	123	1	NA	hypothetical protein
A	NCHU2019_11	LFWB_5530	CP054393	578432	579061	630	1	NA	hypothetical protein
A	NCHU2019_11	LFWB_5540	CP054393	579051	580532	1482	1	dnaB	replicative DNA helicase
A	NCHU2019_11	LFWB_5550	CP054393	580544	581872	1329	1	dnaG	DNA primase
A	NCHU2019_11	LFWB_5560	CP054393	581909	582544	636	1	NA	hypothetical protein
A	NCHU2019_11	LFWB_5570	CP054393	583064	584008	945	1	tra5	Tra5 transposase
A	NCHU2019_12	LFWB_5780	CP054393	605906	606850	945	-1	tra5	Tra5 transposase
A	NCHU2019_12	LFWB_5790	CP054393	607370	608005	636	-1	NA	hypothetical protein
A	NCHU2019_12	LFWB_5800	CP054393	608042	609370	1329	-1	dnaG	DNA primase
A	NCHU2019_12	LFWB_5810	CP054393	609382	610863	1482	-1	dnaB	replicative DNA helicase
A	NCHU2019_12	LFWB_5820	CP054393	610853	611482	630	-1	NA	hypothetical protein
A	NCHU2019_12	LFWB_5830	CP054393	611537	611659	123	-1	NA	hypothetical protein
A	NCHU2019_12	LFWB_5840	CP054393	611656	612285	630	-1	tmk	thymidylate kinase
A	NCHU2019_12	LFWB_5850	CP054393	612351	613709	1359	-1	NA	hypothetical protein
A	NCHU2019_12	LFWB_5860	CP054393	613984	614319	336	-1	SAP11	putative secreted protein, SAP11-like
A	NCHU2019_12	LFWB_5870	CP054393	614342	615127	786	-1	NA	hypothetical protein
A	NCHU2019_12	LFWB_5880	CP054393	615227	616852	1626	-1	rad50	DNA double-strand break repair Rad50 ATPase
A	NCHU2019_12	LFWB_5890	CP054393	616856	618058	1203	-1	hflB	ATP-dependent Zn protease
A	NCHU2019_12	LFWB_5900	CP054393	618121	618726	606	-1	SAP09	putative secreted protein, SAP09/SAP39-like
A	NCHU2019_12	LFWB_5910	CP054393	618726	619022	297	-1	NA	hypothetical protein
A	NCHU2019_12	LFWB_5920	CP054393	619137	619772	636	-1	NA	endonuclease
A	NCHU2019_12	LFWB_5930	CP054393	619773	619997	225	-1	NA	hypothetical protein
A	NCHU2019_12	LFWB_5940	CP054393	619990	620430	441	-1	NA	hypothetical protein
A	NCHU2019_12	LFWB_5950	CP054393	620443	620733	291	-1	himA	DNA-binding protein HU
A	NCHU2019_12	LFWB_5960	CP054393	620749	621072	324	-1	ssb	single-stranded DNA-binding protein
A	NCHU2019_12	LFWB_5970	CP054393	621077	621697	621	-1	rpoD	DNA-directed RNA polymerase sigma-70 factor
A	NCHU2019_13	LFWB_7090	CP054393	732934	733152	219	-1	tra5	Tra5 transposase
A	NCHU2019_13	LFWB_7100	CP054393	733294	733914	621	1	rpoD	DNA-directed RNA polymerase sigma-70 factor
A	NCHU2019_13	LFWB_7110	CP054393	733919	734242	324	1	ssb	single-stranded DNA-binding protein
A	NCHU2019_13	LFWB_7120	CP054393	734258	734548	291	1	himA	DNA-binding protein HU
A	NCHU2019_13	LFWB_7130	CP054393	734561	735001	441	1	NA	hypothetical protein
A	NCHU2019_13	LFWB_7140	CP054393	734994	735218	225	1	NA	hypothetical protein
A	NCHU2019_13	LFWB_7150	CP054393	735219	735854	636	1	NA	endonuclease
A	NCHU2019_13	LFWB_7160	CP054393	735969	736265	297	1	NA	hypothetical protein
A	NCHU2019_13	LFWB_7170	CP054393	736265	736870	606	1	SAP09	putative secreted protein, SAP09/SAP39-like
A	NCHU2019_13	LFWB_7180	CP054393	736933	738135	1203	1	hflB	ATP-dependent Zn protease
A	NCHU2019_13	LFWB_7190	CP054393	738139	738978	840	1	rad50	DNA double-strand break repair Rad50 ATPase
A	NCHU2019_13	LFWB_7200	CP054393	739002	739367	366	1	SAP54	putative secreted protein, SAP54-like
A	NCHU2019_13	LFWB_7210	CP054393	739709	740023	315	1	NA	putative secreted protein
A	NCHU2019_13	LFWB_7220	CP054393	740276	741289	1014	1	NA	hypothetical protein
A	NCHU2019_13	LFWB_7230	CP054393	741355	741984	630	1	tmk	thymidylate kinase
A	NCHU2019_13	LFWB_7240	CP054393	741981	742103	123	1	NA	hypothetical protein
A	NCHU2019_13	LFWB_7250	CP054393	742158	742787	630	1	NA	hypothetical protein
A	NCHU2019_13	LFWB_7260	CP054393	742777	744258	1482	1	dnaB	replicative DNA helicase
A	NCHU2019_13	LFWB_7270	CP054393	744270	745598	1329	1	dnaG	DNA primase
A	NCHU2019_13	LFWB_7280	CP054393	745635	746270	636	1	NA	hypothetical protein
A	NCHU2019_13	LFWB_7290	CP054393	746790	747734	945	1	tra5	Tra5 transposase
A	Jwb-nky_1	CWO85_RS00835	NZ_CP025121	154393	154995	603	1	rpoD	sigma-70 family RNA polymerase sigma factor
A	Jwb-nky_1	CWO85_RS00840	NZ_CP025121	155228	155560	333	1	ssb	single-stranded DNA-binding protein
A	Jwb-nky_1	CWO85_RS00845	NZ_CP025121	155834	156103	270	1	NA	DUF2963 domain-containing protein
A	Jwb-nky_1	CWO85_RS00855	NZ_CP025121	156534	156824	291	1	himA	HU family DNA-binding protein
A	Jwb-nky_1	CWO85_RS00860	NZ_CP025121	156857	157135	279	1	NA	hypothetical protein
A	Jwb-nky_1	CWO85_RS00865	NZ_CP025121	157137	157754	618	1	SAP09	hypothetical protein
A	Jwb-nky_1	CWO85_RS00870	NZ_CP025121	157815	159017	1203	1	hflB	AAA family ATPase
A	Jwb-nky_1	CWO85_RS00875	NZ_CP025121	159017	160639	1623	1	NA	DNA double-strand break repair protein Rad50
A	Jwb-nky_1	CWO85_RS00880	NZ_CP025121	160762	161595	834	1	NA	hypothetical protein
A	Jwb-nky_1	CWO85_RS00885	NZ_CP025121	161619	161957	339	1	SAP11	hypothetical protein
A	Jwb-nky_1	CWO85_RS00890	NZ_CP025121	162179	163510	1332	1	NA	hypothetical protein
A	Jwb-nky_1	CWO85_RS00900	NZ_CP025121	163792	164046	255	1	NA	hypothetical protein
A	Jwb-nky_1	CWO85_RS00905	NZ_CP025121	164049	164690	642	1	NA	endonuclease
A	Jwb-nky_1	CWO85_RS00910	NZ_CP025121	164768	165406	639	1	tmk	dTMP kinase
A	Jwb-nky_1	CWO85_RS00915	NZ_CP025121	165577	166200	624	1	NA	hypothetical protein
A	Jwb-nky_1	CWO85_RS00920	NZ_CP025121	166202	167695	1494	1	dnaB	AAA family ATPase
A	Jwb-nky_1	CWO85_RS00925	NZ_CP025121	167707	169032	1326	1	dnaG	toprim domain-containing protein
A	Jwb-nky_1	CWO85_RS00930	NZ_CP025121	169187	169813	627	1	NA	phase variable surface lipoprotein
A	Jwb-nky_1	CWO85_RS00935	NZ_CP025121	170230	171168	939	1	tra5	IS3 family transposase
A	Jwb-nky_2	CWO85_RS01450	NZ_CP025121	269167	269772	606	1	rpoD	sigma-70 family RNA polymerase sigma factor
A	Jwb-nky_2	CWO85_RS01460	NZ_CP025121	270612	270881	270	1	NA	DUF2963 domain-containing protein
A	Jwb-nky_2	CWO85_RS01470	NZ_CP025121	271312	271602	291	1	himA	HU family DNA-binding protein
A	Jwb-nky_2	CWO85_RS01475	NZ_CP025121	271632	271919	288	1	NA	hypothetical protein
A	Jwb-nky_2	CWO85_RS01480	NZ_CP025121	271922	272542	621	1	SAP09	hypothetical protein
A	Jwb-nky_2	CWO85_RS01485	NZ_CP025121	272603	273805	1203	1	hflB	AAA family ATPase
A	Jwb-nky_2	CWO85_RS01490	NZ_CP025121	273805	275445	1641	1	NA	DNA double-strand break repair protein Rad50
A	Jwb-nky_2	CWO85_RS01495	NZ_CP025121	275551	276666	1116	1	NA	hypothetical protein
A	Jwb-nky_2	CWO85_RS01500	NZ_CP025121	276691	277050	360	1	SAP48	effector protein
A	Jwb-nky_2	CWO85_RS01510	NZ_CP025121	277593	278231	639	1	NA	endonuclease
A	Jwb-nky_2	CWO85_RS03630	NZ_CP025121	278320	278472	153	1	NA	hypothetical protein
A	Jwb-nky_2	CWO85_RS01515	NZ_CP025121	278488	278832	345	1	NA	hypothetical protein
A	Jwb-nky_2	CWO85_RS01520	NZ_CP025121	278984	279265	282	1	NA	hypothetical protein
A	Jwb-nky_2	CWO85_RS01525	NZ_CP025121	279391	280611	1221	1	NA	hypothetical protein
A	Jwb-nky_2	CWO85_RS01530	NZ_CP025121	280673	280954	282	1	NA	hypothetical protein
A	Jwb-nky_2	CWO85_RS01535	NZ_CP025121	280938	281192	255	1	NA	hypothetical protein
A	Jwb-nky_2	CWO85_RS01540	NZ_CP025121	281195	281836	642	1	NA	endonuclease
A	Jwb-nky_2	CWO85_RS01545	NZ_CP025121	281914	282552	639	1	tmk	dTMP kinase
A	Jwb-nky_2	CWO85_RS01550	NZ_CP025121	282723	283346	624	1	NA	hypothetical protein
A	Jwb-nky_2	CWO85_RS01555	NZ_CP025121	283348	284841	1494	1	dnaB	AAA family ATPase
A	Jwb-nky_3	CWO85_RS01985	NZ_CP025121	395202	395807	606	1	rpoD	sigma-70 family RNA polymerase sigma factor
A	Jwb-nky_3	CWO85_RS01995	NZ_CP025121	396647	396916	270	1	NA	DUF2963 domain-containing protein
A	Jwb-nky_3	CWO85_RS02005	NZ_CP025121	397347	397637	291	1	himA	HU family DNA-binding protein
A	Jwb-nky_3	CWO85_RS02010	NZ_CP025121	397667	397954	288	1	NA	hypothetical protein
A	Jwb-nky_3	CWO85_RS02015	NZ_CP025121	397957	398577	621	1	SAP09	hypothetical protein
A	Jwb-nky_3	CWO85_RS02020	NZ_CP025121	398638	398985	348	1	NA	hypothetical protein
A	Jwb-nky_3	CWO85_RS02030	NZ_CP025121	401383	402318	936	1	hflB	ATP-binding protein
A	Jwb-nky_3	CWO85_RS02035	NZ_CP025121	402318	403940	1623	1	NA	DNA double-strand break repair protein Rad50
A	Jwb-nky_3	CWO85_RS02040	NZ_CP025121	404064	405194	1131	1	NA	hypothetical protein
A	Jwb-nky_3	CWO85_RS02045	NZ_CP025121	405218	405628	411	1	SAP05	effector protein
A	Jwb-nky_3	CWO85_RS02060	NZ_CP025121	406706	407041	336	1	SAP11	hypothetical protein
A	Jwb-nky_3	CWO85_RS02070	NZ_CP025121	407589	408227	639	1	NA	endonuclease
A	Jwb-nky_3	CWO85_RS03640	NZ_CP025121	408316	408468	153	1	NA	hypothetical protein
A	Jwb-nky_3	CWO85_RS02075	NZ_CP025121	408484	408828	345	1	NA	hypothetical protein
A	Jwb-nky_3	CWO85_RS02080	NZ_CP025121	408980	409261	282	1	NA	hypothetical protein
A	Jwb-nky_3	CWO85_RS02090	NZ_CP025121	410669	410950	282	1	NA	hypothetical protein
A	Jwb-nky_3	CWO85_RS02095	NZ_CP025121	410934	411188	255	1	NA	hypothetical protein
A	Jwb-nky_3	CWO85_RS02100	NZ_CP025121	411191	411832	642	1	NA	endonuclease
A	Jwb-nky_3	CWO85_RS02105	NZ_CP025121	411910	412548	639	1	tmk	dTMP kinase
A	Jwb-nky_3	CWO85_RS02110	NZ_CP025121	412719	413342	624	1	NA	hypothetical protein
A	Jwb-nky_3	CWO85_RS02115	NZ_CP025121	413344	414837	1494	1	dnaB	AAA family ATPase
A	Jwb-nky_4	CWO85_RS03030	NZ_CP025121	633467	634066	600	1	rpoD	sigma-70 family RNA polymerase sigma factor
A	Jwb-nky_4	CWO85_RS03040	NZ_CP025121	634250	635134	885	1	NA	Dam family site-specific DNA-(adenine-N6)-methyltransferase
A	Jwb-nky_4	CWO85_RS03045	NZ_CP025121	635168	635503	336	1	ssb	single-stranded DNA-binding protein
A	Jwb-nky_4	CWO85_RS03050	NZ_CP025121	635688	635978	291	1	himA	HU family DNA-binding protein
A	Jwb-nky_4	CWO85_RS03055	NZ_CP025121	636008	636295	288	1	NA	hypothetical protein
A	Jwb-nky_4	CWO85_RS03060	NZ_CP025121	636298	636918	621	1	SAP09	hypothetical protein
A	Jwb-nky_4	CWO85_RS03065	NZ_CP025121	636975	638168	1194	1	hflB	AAA family ATPase
A	Jwb-nky_4	CWO85_RS03070	NZ_CP025121	638172	639794	1623	1	NA	DNA double-strand break repair protein Rad50
A	Jwb-nky_4	CWO85_RS03075	NZ_CP025121	639920	640753	834	1	NA	hypothetical protein
A	Jwb-nky_4	CWO85_RS03080	NZ_CP025121	640778	641122	345	1	NA	hypothetical protein
A	Jwb-nky_4	CWO85_RS03085	NZ_CP025121	641306	641692	387	1	NA	hypothetical protein
A	Jwb-nky_4	CWO85_RS03090	NZ_CP025121	641867	642235	369	1	SAP54	effector protein
A	Jwb-nky_4	CWO85_RS03095	NZ_CP025121	642467	643759	1293	1	NA	hypothetical protein
A	Jwb-nky_4	CWO85_RS03100	NZ_CP025121	643837	644043	207	1	NA	hypothetical protein
A	Jwb-nky_4	CWO85_RS03105	NZ_CP025121	644027	644266	240	1	NA	hypothetical protein
A	Jwb-nky_4	CWO85_RS03110	NZ_CP025121	644269	644898	630	1	NA	endonuclease
A	Jwb-nky_4	CWO85_RS03115	NZ_CP025121	644976	645614	639	1	tmk	dTMP kinase
A	Jwb-nky_4	CWO85_RS03120	NZ_CP025121	645785	646408	624	1	NA	hypothetical protein
A	Jwb-nky_4	CWO85_RS03125	NZ_CP025121	646410	647903	1494	1	dnaB	AAA family ATPase
A	Jwb-nky_4	CWO85_RS03130	NZ_CP025121	647915	649240	1326	1	dnaG	toprim domain-containing protein
A	Jwb-nky_4	CWO85_RS03135	NZ_CP025121	649395	650021	627	1	NA	phase variable surface lipoprotein
A	Jwb-nky_4	CWO85_RS03140	NZ_CP025121	650438	651376	939	1	tra5	IS3 family transposase
A	NCHU2014_1	EPWB_v2c2470	CP040925	273917	274519	603	1	rpoD	DNA-directed RNA polymerase sigma factor
A	NCHU2014_1	EPWB_v2c2480	CP040925	274519	274863	345	1	ssb	single-strand DNA-binding protein
A	NCHU2014_1	EPWB_v2c2490	CP040925	274914	275084	171	1	NA	hypothetical protein
A	NCHU2014_1	EPWB_v2c2510	CP040925	275942	276325	384	1	himA	DNA-binding protein HU
A	NCHU2014_1	EPWB_v2c2520	CP040925	276368	278668	2301	1	hflB	ATP-dependent Zn protease
A	NCHU2014_1	EPWB_v2c2530	CP040925	278714	279028	315	1	NA	putative secreted protein
A	NCHU2014_1	EPWB_v2c2540	CP040925	279060	279899	840	1	NA	hypothetical protein
A	NCHU2014_1	EPWB_v2c2550	CP040925	280252	280995	744	1	smc	chromosome segregation ATPase-like protein
A	NCHU2014_1	EPWB_v2c2560	CP040925	281061	281771	711	1	NA	hypothetical protein
A	NCHU2014_1	EPWB_v2c2570	CP040925	281804	282364	561	1	NA	hypothetical protein
A	NCHU2014_1	EPWB_v2c2580	CP040925	282915	283556	642	1	NA	phage-related protein
A	NCHU2014_1	EPWB_v2c2610	CP040925	284243	284413	171	1	NA	hypothetical protein
A	NCHU2014_1	EPWB_v2c2620	CP040925	284414	285037	624	1	NA	hypothetical protein
A	NCHU2014_1	EPWB_v2c2630	CP040925	285044	286546	1503	1	dnaB	replication initiation and membrane attachment protein
A	NCHU2014_1	EPWB_v2c2640	CP040925	286964	288289	1326	1	dnaG	DNA primase
A	NCHU2014_1	EPWB_v2c2650	CP040925	288411	289052	642	1	NA	phase variable surface lipoprotein
A	NCHU2014_1	EPWB_v2c2660	CP040925	289555	290493	939	1	tra5	putative transposase
A	AYWB_1	AYWB_175	CP000061	196274	197239	966	-1	tra5	Tra5 transposase
A	AYWB_1	AYWB_176	CP000061	197706	198332	627	-1	NA	conserved hypothetical protein
A	AYWB_1	AYWB_177	CP000061	198510	199367	858	-1	NA	conserved hypothetical protein
A	AYWB_1	AYWB_178	CP000061	199582	200907	1326	-1	dnaG	DNA primase
A	AYWB_1	AYWB_179	CP000061	200933	202429	1497	-1	dnaB	replicative DNA helicase
A	AYWB_1	AYWB_180	CP000061	202450	203061	612	-1	NA	conserved hypothetical protein
A	AYWB_1	AYWB_181	CP000061	203228	203860	633	-1	tmk	thymidylate kinase
A	AYWB_1	AYWB_182	CP000061	203917	204555	639	-1	NA	conserved hypothetical protein
A	AYWB_1	AYWB_183	CP000061	204771	205760	990	-1	NA	fragment of ATP-dependent Zn protease
A	AYWB_1	AYWB_184	CP000061	205786	208041	2256	-1	NA	conserved hypothetical protein
A	AYWB_1	AYWB_185	CP000061	208107	208964	858	-1	NA	conserved hypothetical protein
A	AYWB_1	AYWB_186	CP000061	208971	209243	273	-1	NA	hypothetical protein
A	AYWB_1	AYWB_187	CP000061	209263	211371	2109	-1	hflB	ATP-dependent Zn protease
A	AYWB_1	AYWB_188	CP000061	211461	212321	861	-1	SAP50	conserved hypothetical protein
A	AYWB_1	AYWB_189	CP000061	212327	213121	795	-1	SAP36	conserved hypothetical protein
A	AYWB_1	AYWB_190	CP000061	213145	213426	282	-1	NA	hypothetical protein
A	AYWB_1	AYWB_191	CP000061	213419	213859	441	-1	NA	conserved hypothetical protein
A	AYWB_1	AYWB_192	CP000061	214055	214387	333	-1	himA	DNA-binding protein HU
A	AYWB_1	AYWB_193	CP000061	214448	214762	315	-1	ssb	single-stranded DNA binding protein
A	AYWB_1	AYWB_194	CP000061	214764	215390	627	-1	rpoD	RNA polymerase sigma factor
A	AYWB_2	AYWB_215	CP000061	227748	228689	942	-1	tra5	Tra5 transposase
A	AYWB_2	AYWB_216	CP000061	229141	229503	363	-1	NA	conserved hypothetical protein
A	AYWB_2	AYWB_217	CP000061	229436	229750	315	-1	NA	conserved hypothetical protein
A	AYWB_2	AYWB_218	CP000061	230250	230414	165	-1	NA	hypothetical protein
A	AYWB_2	AYWB_219	CP000061	230627	231952	1326	-1	dnaG	DNA primase
A	AYWB_2	AYWB_220	CP000061	231977	233473	1497	-1	dnaB	replicative DNA helicase
A	AYWB_2	AYWB_221	CP000061	233494	234099	606	-1	NA	conserved hypothetical protein
A	AYWB_2	AYWB_222	CP000061	234275	234907	633	-1	tmk	thymidylate kinase
A	AYWB_2	AYWB_223	CP000061	234979	235608	630	-1	NA	conserved hypothetical protein
A	AYWB_2	AYWB_224	CP000061	236169	236543	375	-1	SAP54	conserved hypothetical protein
A	AYWB_2	AYWB_225	CP000061	236782	237474	693	-1	SAP53	conserved hypothetical protein
A	AYWB_2	AYWB_226	CP000061	237514	238134	621	-1	NA	conserved hypothetical protein
A	AYWB_2	AYWB_227	CP000061	238235	238648	414	-1	NA	conserved hypothetical protein
A	AYWB_2	AYWB_228	CP000061	238611	239486	876	-1	NA	conserved hypothetical protein
A	AYWB_2	AYWB_229	CP000061	239562	241868	2307	-1	hflB	ATP-dependent Zn protease
A	AYWB_2	AYWB_230	CP000061	241904	242194	291	-1	himA	DNA-binding protein HU
A	AYWB_2	AYWB_231	CP000061	242191	242364	174	-1	NA	hypothetical protein
A	AYWB_2	AYWB_232	CP000061	242377	242712	336	-1	ssb	single-stranded DNA binding protein
A	AYWB_2	AYWB_233	CP000061	242894	243499	606	-1	rpoD	RNA polymerase sigma factor
A	AYWB_3	AYWB_271	CP000061	287614	287928	315	1	ssb	single-stranded DNA binding protein
A	AYWB_3	AYWB_272	CP000061	287953	288321	369	1	himA	DNA-binding protein HU
A	AYWB_3	AYWB_273	CP000061	288516	288959	444	1	NA	conserved hypothetical protein
A	AYWB_3	AYWB_274	CP000061	288946	289242	297	1	NA	hypothetical protein
A	AYWB_3	AYWB_275	CP000061	289308	291455	2148	1	hflB	ATP-dependent Zn protease
A	AYWB_3	AYWB_276	CP000061	291476	292378	903	1	NA	conserved hypothetical protein
A	AYWB_3	AYWB_277	CP000061	292468	293625	1158	1	NA	conserved hypothetical protein
A	AYWB_3	AYWB_278	CP000061	293659	294771	1113	1	NA	conserved hypothetical protein
A	AYWB_3	AYWB_279	CP000061	294852	295658	807	1	NA	conserved hypothetical protein
A	AYWB_3	AYWB_280	CP000061	295679	295942	264	1	SAP44	conserved hypothetical protein
A	AYWB_3	AYWB_281	CP000061	296316	296684	369	1	NA	conserved hypothetical protein
A	AYWB_3	AYWB_282	CP000061	296743	297372	630	1	tmk	thymidylate kinase
A	AYWB_3	AYWB_283	CP000061	297537	298148	612	1	NA	conserved hypothetical protein
A	AYWB_3	AYWB_284	CP000061	298166	299668	1503	1	dnaB	replicative DNA helicase
A	AYWB_3	AYWB_285	CP000061	299694	301019	1326	1	dnaG	DNA primase
A	AYWB_3	AYWB_286	CP000061	301055	301807	753	1	NA	conserved hypothetical protein
A	AYWB_3	AYWB_287	CP000061	302292	303257	966	1	tra5	Tra5 transposase
A	AYWB_3	AYWB_288	CP000061	303649	304893	1245	1	mgs1	ATPase, AAA family
A	AYWB_3	AYWB_289	CP000061	305396	306361	966	1	tra5	Tra5 transposase
A	AYWB_4	AYWB_364	CP000061	383169	383465	297	1	tra5	fragment of Tra5 transposase
A	AYWB_4	AYWB_365	CP000061	383530	384135	606	1	NA	conserved hypothetical protein
A	AYWB_4	AYWB_366	CP000061	384610	384963	354	-1	SAP66	hypothetical protein
A	AYWB_4	AYWB_367	CP000061	385077	385379	303	-1	SAP56	conserved hypothetical protein
A	AYWB_4	AYWB_368	CP000061	385372	385863	492	-1	SAP67	conserved hypothetical protein
A	AYWB_4	AYWB_369	CP000061	385948	386340	393	-1	SAP68	conserved hypothetical protein
A	AYWB_4	AYWB_370	CP000061	386358	386723	366	-1	SAP11	conserved hypothetical protein
A	AYWB_4	AYWB_371	CP000061	386744	387349	606	-1	NA	hypothetical protein
A	AYWB_4	AYWB_372	CP000061	387455	388006	552	-1	NA	hypothetical protein
A	AYWB_4	AYWB_373	CP000061	388217	388939	723	-1	NA	hypothetical protein
A	AYWB_4	AYWB_374	CP000061	388942	389553	612	-1	NA	conserved hypothetical protein
A	AYWB_4	AYWB_375	CP000061	389598	390071	474	-1	NA	conserved hypothetical protein
A	AYWB_4	AYWB_376	CP000061	390191	390799	609	-1	SAP09	conserved hypothetical protein
A	AYWB_4	AYWB_377	CP000061	391111	391401	291	-1	himA	DNA-binding protein HU
A	AYWB_4	AYWB_378	CP000061	391582	391917	336	-1	ssb	single-stranded DNA binding protein
A	AYWB_4	AYWB_379	CP000061	391951	392835	885	-1	dam	adenine-specific methyltransferase
A	AYWB_4	AYWB_380	CP000061	393185	393619	435	-1	rpoD	RNA polymerase sigma factor
A	AYWB_5	AYWB_612	CP000061	634811	635332	522	-1	rve	integrase
A	AYWB_5	AYWB_613	CP000061	635379	635777	399	-1	NA	conserved hypothetical protein
A	AYWB_5	AYWB_614	CP000061	636305	636871	567	-1	NA	conserved hypothetical protein
A	AYWB_5	AYWB_615	CP000061	637072	637908	837	-1	NA	conserved hypothetical protein
A	AYWB_5	AYWB_616	CP000061	638123	639232	1110	-1	dnaG	DNA primase
A	AYWB_5	AYWB_617	CP000061	639554	640969	1416	-1	dnaB	replicative DNA helicase
A	AYWB_5	AYWB_618	CP000061	640990	641736	747	-1	NA	conserved hypothetical protein
B	PAa_1	PAA_RS00945	NC_010544	231670	232953	1284	1	dnaB	replicative DNA helicase
B	PAa_1	PAA_RS00950	NC_010544	232976	233608	633	1	NA	hypothetical protein
B	PAa_1	PAA_RS00955	NC_010544	233598	234245	648	1	tmk	dTMP kinase
B	PAa_1	PAA_RS00960	NC_010544	234522	234983	462	1	NA	DUF2963 domain-containing protein
B	PAa_1	PAA_RS00965	NC_010544	234976	235266	291	1	himA	HU family DNA-binding protein
B	PAa_1	PAA_RS00970	NC_010544	235290	235967	678	1	NA	N-6 DNA methylase
B	PAa_1	PAA_RS00975	NC_010544	236081	236278	198	1	NA	hypothetical protein
B	PAa_1	PAA_RS00980	NC_010544	236294	236734	441	1	NA	hypothetical protein
B	PAa_1	PAA_RS00985	NC_010544	236727	236963	237	1	NA	hypothetical protein
B	PAa_1	PAA_RS00990	NC_010544	237165	239306	2142	1	hflB	AAA family ATPase
B	PAa_1	PAA_RS00995	NC_010544	239355	242849	3495	1	NA	hypothetical protein
B	PAa_1	PAA_RS01000	NC_010544	242931	244013	1083	1	NA	hypothetical protein
B	PAa_1	PAA_RS01005	NC_010544	244143	245315	1173	1	tra5	IS3 family transposase
A	PAa_2	PAA_RS01645	NC_010544	366099	367061	963	-1	tra5	IS3 family transposase
A	PAa_2	PAA_RS01655	NC_010544	368817	369422	606	-1	NA	hypothetical protein
A	PAa_2	PAA_RS01660	NC_010544	369617	369823	207	-1	NA	hypothetical protein
A	PAa_2	PAA_RS01665	NC_010544	370011	370598	588	-1	NA	hypothetical protein
A	PAa_2	PAA_RS01670	NC_010544	370602	370886	285	-1	NA	hypothetical protein
A	PAa_2	PAA_RS04145	NC_010544	370915	371727	813	-1	NA	DUF2963 domain-containing protein
A	PAa_2	PAA_RS01680	NC_010544	371792	372403	612	-1	NA	DUF2963 domain-containing protein
A	PAa_2	PAA_RS01685	NC_010544	372404	372595	192	-1	NA	hypothetical protein
A	PAa_2	PAA_RS01690	NC_010544	372576	374372	1797	-1	dnaG	toprim domain-containing protein
A	PAa_2	PAA_RS01695	NC_010544	374384	375883	1500	-1	dnaB	AAA family ATPase
A	PAa_2	PAA_RS01700	NC_010544	375900	376505	606	-1	NA	hypothetical protein
A	PAa_2	PAA_RS01705	NC_010544	376715	377344	630	-1	tmk	dTMP kinase
A	PAa_2	PAA_RS04150	NC_010544	377407	378927	1521	-1	NA	hypothetical protein
A	PAa_2	PAA_RS01725	NC_010544	381459	381923	465	-1	SAP45	SVM family protein
A	PAa_2	PAA_RS01730	NC_010544	381948	382727	780	-1	NA	hypothetical protein
B	PAa_3	PAA_RS03780	NC_010544	816672	817844	1173	-1	tra5	IS3 family transposase
B	PAa_3	PAA_RS03785	NC_010544	818026	819117	1092	-1	NA	FlxA-like family protein
B	PAa_3	PAA_RS03790	NC_010544	819199	822693	3495	-1	NA	hypothetical protein
B	PAa_3	PAA_RS03795	NC_010544	822721	824838	2118	-1	hflB	AAA family ATPase
B	PAa_3	PAA_RS03800	NC_010544	825040	825276	237	-1	NA	hypothetical protein
B	PAa_3	PAA_RS03805	NC_010544	825269	825709	441	-1	NA	hypothetical protein
B	PAa_3	PAA_RS03810	NC_010544	825725	825922	198	-1	NA	hypothetical protein
B	PAa_3	PAA_RS03815	NC_010544	826036	826713	678	-1	NA	N-6 DNA methylase
B	PAa_3	PAA_RS03820	NC_010544	826737	827027	291	-1	himA	HU family DNA-binding protein
B	PAa_3	PAA_RS03825	NC_010544	827020	827481	462	-1	NA	DUF2963 domain-containing protein
B	PAa_3	PAA_RS03830	NC_010544	827758	828405	648	-1	tmk	dTMP kinase
B	PAa_3	PAA_RS03835	NC_010544	828395	829027	633	-1	NA	hypothetical protein
B	PAa_3	PAA_RS03840	NC_010544	829050	830333	1284	-1	dnaB	replicative DNA helicase
C	AT_1	ATP_RS02175	NC_011047	477627	478442	816	1	rpoD	sigma-70 family RNA polymerase sigma factor
C	AT_1	ATP_RS02180	NC_011047	478616	478924	309	1	ssb	single-stranded DNA-binding protein
C	AT_1	ATP_RS02185	NC_011047	478954	479334	381	1	NA	hypothetical protein
C	AT_1	ATP_RS02190	NC_011047	479525	479707	183	1	NA	hypothetical protein
C	AT_1	ATP_RS02195	NC_011047	479938	480144	207	1	NA	hypothetical protein
C	AT_1	ATP_RS02200	NC_011047	480150	480545	396	1	NA	hypothetical protein
C	AT_1	ATP_RS02205	NC_011047	480571	481203	633	1	NA	YqaJ viral recombinase family protein
C	AT_1	ATP_RS02210	NC_011047	481215	481832	618	1	tmk	dTMP kinase
C	AT_1	ATP_RS02915	NC_011047	481968	482111	144	1	NA	hypothetical protein
C	AT_1	ATP_RS02215	NC_011047	482190	482807	618	1	SAP09	hypothetical protein
C	AT_1	ATP_RS02220	NC_011047	482935	483306	372	1	NA	hypothetical protein
C	AT_1	ATP_RS02225	NC_011047	483596	484633	1038	1	hflB	AAA family ATPase
C	AT_1	ATP_RS02900	NC_011047	485263	485412	150	1	NA	hypothetical protein
C	AT_1	ATP_RS02230	NC_011047	485468	485776	309	1	NA	hypothetical protein
C	AT_1	ATP_RS02235	NC_011047	485810	486058	249	1	NA	hypothetical protein
C	AT_1	ATP_RS02240	NC_011047	486109	486417	309	1	NA	hypothetical protein
C	AT_1	ATP_RS02245	NC_011047	486451	486873	423	1	NA	hypothetical protein
C	AT_1	ATP_RS02250	NC_011047	486887	487387	501	1	NA	DUF4065 domain-containing protein
C	AT_1	ATP_RS02255	NC_011047	487878	489506	1629	1	NA	hypothetical protein
C	AT_1	ATP_RS02260	NC_011047	489626	490402	777	1	NA	hypothetical protein
C	AT_1	ATP_RS02785	NC_011047	490537	492378	1842	1	NA	hypothetical protein
C	AT_1	ATP_RS02270	NC_011047	492456	493628	1173	1	dnaG	toprim domain-containing protein
C	AT_1	ATP_RS02275	NC_011047	493682	493951	270	1	NA	hypothetical protein
C	AT_1	ATP_RS02280	NC_011047	494064	494702	639	1	NA	hypothetical protein
C	AT_1	ATP_RS02285	NC_011047	494780	495256	477	1	NA	hypothetical protein
C	AT_1	ATP_RS02290	NC_011047	495352	496506	1155	1	NA	hypothetical protein
C	AT_1	ATP_RS02295	NC_011047	496537	497988	1452	1	dnaB	replicative DNA helicase
C	AT_1	ATP_RS02790	NC_011047	498203	499366	1164	1	NA	hypothetical protein
C	AT_1	ATP_RS02305	NC_011047	500395	504744	4350	1	NA	PolC-type DNA polymerase III
C	AT_1	ATP_RS02310	NC_011047	504818	505735	918	1	tra5	IS3 family transposase
?	CX_1	CPX_RS00865	NZ_LHCF01000003	37961	38560	600	1	rpoD	sigma-70 family RNA polymerase sigma factor
?	CX_1	CPX_RS00870	NZ_LHCF01000003	38607	38801	195	1	NA	hypothetical protein
?	CX_1	CPX_RS00885	NZ_LHCF01000003	39803	40138	336	1	ssb	single-stranded DNA-binding protein
?	CX_1	CPX_RS00890	NZ_LHCF01000003	40321	40611	291	1	himA	HU family DNA-binding protein
?	CX_1	CPX_RS00895	NZ_LHCF01000003	40644	40922	279	1	NA	hypothetical protein
?	CX_1	CPX_RS00900	NZ_LHCF01000003	40924	41532	609	1	SAP09	hypothetical protein
?	CX_1	CPX_RS00905	NZ_LHCF01000003	41590	42783	1194	1	hflB	AAA family ATPase
A	OY-M_1	PAM_RS02320	NC_005303	433451	434944	1494	-1	dnaB	AAA family ATPase
A	OY-M_1	PAM_RS02325	NC_005303	434946	435569	624	-1	NA	hypothetical protein
A	OY-M_1	PAM_RS04965	NC_005303	435741	435989	249	-1	NA	hypothetical protein
A	OY-M_1	PAM_RS04970	NC_005303	435989	436369	381	-1	tmk	thymidylate kinase
A	OY-M_1	PAM_RS02335	NC_005303	436440	437078	639	-1	NA	YqaJ viral recombinase family protein
A	OY-M_1	PAM_RS02340	NC_005303	437081	437332	252	-1	NA	hypothetical protein
A	OY-M_1	PAM_RS02345	NC_005303	437316	437534	219	-1	NA	hypothetical protein
A	OY-M_1	PAM_RS02350	NC_005303	437673	438128	456	-1	SAP08	hypothetical protein
A	OY-M_1	PAM_RS02355	NC_005303	438220	440514	2295	-1	SAP62	AAA family ATPase
A	OY-M_1	PAM_RS02360	NC_005303	440557	440847	291	-1	himA	HU family DNA-binding protein
A	OY-M_1	PAM_RS02375	NC_005303	442093	442422	330	-1	ssb	single-stranded DNA-binding protein
A	OY-M_2	PAM_RS03075	NC_005303	577680	578285	606	1	rpoD	sigma-70 family RNA polymerase sigma factor
A	OY-M_2	PAM_RS03080	NC_005303	578517	578846	330	1	ssb	single-stranded DNA-binding protein
A	OY-M_2	PAM_RS03085	NC_005303	578883	579173	291	1	himA	HU family DNA-binding protein
A	OY-M_2	PAM_RS05240	NC_005303	581586	581780	195	1	NA	hypothetical protein
A	OY-M_2	PAM_RS03095	NC_005303	582041	582913	873	1	NA	hypothetical protein
A	OY-M_2	PAM_RS05175	NC_005303	582891	584012	1122	1	NA	hypothetical protein
A	OY-M_2	PAM_RS03105	NC_005303	584078	584812	735	1	NA	hypothetical protein
A	OY-M_2	PAM_RS03110	NC_005303	584862	585269	408	1	SAP05	SVM family protein
A	OY-M_2	PAM_RS03115	NC_005303	585303	585638	336	1	SAP11	SVM family protein
A	OY-M_2	PAM_RS05245	NC_005303	585735	585932	198	1	NA	hypothetical protein
A	OY-M_2	PAM_RS03120	NC_005303	585938	586186	249	1	NA	hypothetical protein
A	OY-M_2	PAM_RS03125	NC_005303	586192	586833	642	1	NA	YqaJ viral recombinase family protein
A	OY-M_2	PAM_RS03130	NC_005303	586909	587523	615	1	tmk	dTMP kinase
A	OY-M_2	PAM_RS03135	NC_005303	587659	588270	612	1	NA	hypothetical protein
A	OY-M_2	PAM_RS03140	NC_005303	588275	589774	1500	1	dnaB	AAA family ATPase
A	OY-M_2	PAM_RS03145	NC_005303	589785	591110	1326	1	dnaG	toprim domain-containing protein
A	OY-M_3	PAM_RS03885	NC_005303	727774	728712	939	-1	tra5	IS3 family transposase
A	OY-M_3	PAM_RS03905	NC_005303	731179	732672	1494	-1	dnaB	AAA family ATPase
A	OY-M_3	PAM_RS03910	NC_005303	732674	733297	624	-1	NA	hypothetical protein
A	OY-M_3	PAM_RS05070	NC_005303	733469	733717	249	-1	NA	hypothetical protein
A	OY-M_3	PAM_RS05075	NC_005303	733717	734097	381	-1	tmk	thymidylate kinase
A	OY-M_3	PAM_RS03920	NC_005303	734168	734806	639	-1	NA	YqaJ viral recombinase family protein
A	OY-M_3	PAM_RS03925	NC_005303	734809	735060	252	-1	NA	hypothetical protein
A	OY-M_3	PAM_RS03930	NC_005303	735044	735262	219	-1	NA	hypothetical protein
A	OY-M_3	PAM_RS03940	NC_005303	735947	736642	696	-1	NA	hypothetical protein
A	OY-M_3	PAM_RS03945	NC_005303	736709	737332	624	-1	NA	ATPase
A	OY-M_3	PAM_RS03955	NC_005303	737802	738662	861	-1	NA	hypothetical protein
A	OY-M_3	PAM_RS03960	NC_005303	738667	738939	273	-1	NA	hypothetical protein
A	OY-M_3	PAM_RS03970	NC_005303	741367	741657	291	-1	NA	HU family DNA-binding protein
A	OY-M_3	PAM_RS03975	NC_005303	741787	742131	345	-1	ssb	single-stranded DNA-binding protein
A	OY-M_3	PAM_RS03980	NC_005303	742394	742996	603	-1	rpoD	sigma-70 family RNA polymerase sigma factor
A	OY-M_3	PAM_RS03985	NC_005303	743087	743344	258	-1	NA	hypothetical protein
A	OY-M_3	PAM_RS03990	NC_005303	744430	746226	1797	-1	hflB	AAA family ATPase
A	OY-M_4	PAM_RS04140	NC_005303	775708	776652	945	1	tra5	IS3 family transposase
A	OY-M_4	PAM_RS04145	NC_005303	777057	777686	630	-1	NA	hypothetical protein
A	OY-M_4	PAM_RS04150	NC_005303	777846	779171	1326	-1	dnaG	toprim domain-containing protein
A	OY-M_4	PAM_RS04155	NC_005303	779198	780697	1500	-1	dnaB	AAA family ATPase
A	OY-M_4	PAM_RS04160	NC_005303	780715	781326	612	-1	NA	hypothetical protein
A	OY-M_4	PAM_RS04165	NC_005303	781491	782120	630	-1	tmk	dTMP kinase
A	OY-M_4	PAM_RS04175	NC_005303	782918	783181	264	-1	SAP44	SVM family protein
A	OY-M_4	PAM_RS04180	NC_005303	783211	784008	798	-1	NA	hypothetical protein
A	OY-M_4	PAM_RS04185	NC_005303	784089	785225	1137	-1	NA	hypothetical protein
A	OY-M_4	PAM_RS04190	NC_005303	785752	786567	816	-1	NA	hypothetical protein
A	OY-M_4	PAM_RS04195	NC_005303	786515	787456	942	-1	NA	hypothetical protein
A	OY-M_4	PAM_RS05190	NC_005303	789690	789980	291	-1	NA	hypothetical protein
A	OY-M_4	PAM_RS04210	NC_005303	789973	790416	444	-1	NA	hypothetical protein
A	OY-M_4	PAM_RS04220	NC_005303	790728	791060	333	-1	himA	HU family DNA-binding protein
A	OY-M_4	PAM_RS04225	NC_005303	791133	791447	315	-1	ssb	single-stranded DNA-binding protein
A	OY-M_4	PAM_RS04230	NC_005303	791462	792076	615	-1	rpoD	sigma-70 family RNA polymerase sigma factor
A	OY-M_4	PAM_RS04240	NC_005303	792597	793223	627	-1	rpoD	sigma-70 family RNA polymerase sigma factor
B	NZSb11_1	SLY_RS00225	NC_021236	48894	49868	975	1	tra5	DDE-type integrase/transposase/recombinase
B	NZSb11_1	SLY_RS00230	NC_021236	50440	52185	1746	1	NA	Group II intron-encoded protein ltrA (Includes: Reverse-transcriptase)
B	NZSb11_1	SLY_RS00240	NC_021236	52651	53304	654	1	NA	sigma-70 family RNA polymerase sigma factor
B	NZSb11_1	SLY_RS00245	NC_021236	53306	53533	228	1	NA	DUF2963 domain-containing protein
B	NZSb11_1	SLY_RS00250	NC_021236	53609	54892	1284	1	dnaB	replicative DNA helicase
B	NZSb11_1	SLY_RS00255	NC_021236	54915	55547	633	1	NA	hypothetical protein
B	NZSb11_1	SLY_RS00260	NC_021236	55537	56202	666	1	tmk	dTMP kinase
B	NZSb11_1	SLY_RS00265	NC_021236	56205	56408	204	1	NA	hypothetical protein
B	NZSb11_1	SLY_RS00270	NC_021236	56383	57195	813	1	NA	Dam family site-specific DNA-(adenine-N6)-methyltransferase
B	NZSb11_1	SLY_RS00275	NC_021236	57260	57808	549	1	NA	DUF2963 domain-containing protein
B	NZSb11_1	SLY_RS00280	NC_021236	57880	58170	291	1	himA	HU family DNA-binding protein
B	NZSb11_2	SLY_RS00450	NC_021236	100580	101677	1098	-1	hflB	ATP-binding protein
B	NZSb11_2	SLY_RS00455	NC_021236	101778	102404	627	-1	SAP09	hypothetical protein
B	NZSb11_2	SLY_RS00460	NC_021236	102407	102727	321	-1	NA	hypothetical protein
B	NZSb11_2	SLY_RS00465	NC_021236	102746	102979	234	-1	NA	hypothetical protein
B	NZSb11_2	SLY_RS00470	NC_021236	102972	103412	441	-1	NA	hypothetical protein
B	NZSb11_2	SLY_RS00475	NC_021236	103438	103617	180	-1	NA	hypothetical protein
B	NZSb11_2	SLY_RS00480	NC_021236	103619	103804	186	-1	NA	hypothetical protein
B	NZSb11_2	SLY_RS00485	NC_021236	103758	104435	678	-1	NA	N-6 DNA methylase
B	NZSb11_2	SLY_RS00490	NC_021236	104480	104770	291	-1	himA	HU family DNA-binding protein
B	NZSb11_2	SLY_RS00495	NC_021236	104841	105389	549	-1	NA	DUF2963 domain-containing protein
B	NZSb11_2	SLY_RS00500	NC_021236	105395	105868	474	-1	NA	DUF4065 domain-containing protein
B	NZSb11_2	SLY_RS00505	NC_021236	105888	106535	648	-1	tmk	dTMP kinase
B	NZSb11_2	SLY_RS00510	NC_021236	106525	107157	633	-1	NA	hypothetical protein
B	NZSb11_2	SLY_RS00515	NC_021236	107180	108463	1284	-1	dnaB	replicative DNA helicase
B	NZSb11_3	SLY_RS02650	NC_021236	541407	542045	639	-1	tmk	dTMP kinase
B	NZSb11_3	SLY_RS02655	NC_021236	542035	542667	633	-1	NA	hypothetical protein
B	NZSb11_3	SLY_RS02660	NC_021236	542691	543977	1287	-1	dnaB	replicative DNA helicase
B	NZSb11_3	SLY_RS02665	NC_021236	544392	544865	474	-1	NA	SocA family protein
B	NZSb11_3	SLY_RS02670	NC_021236	544926	546182	1257	-1	NA	DNA cytosine methyltransferase
B	NZSb11_3	SLY_RS02675	NC_021236	546406	546873	468	-1	NA	SocA family protein
B	NZSb11_3	SLY_RS02680	NC_021236	546975	547202	228	-1	NA	DUF2963 domain-containing protein
B	NZSb11_3	SLY_RS02685	NC_021236	547204	547848	645	-1	rpoD	sigma-70 family RNA polymerase sigma factor
B	NZSb11_3	SLY_RS02695	NC_021236	549345	550298	954	1	tra5	IS3 family transposase
B	NZSb11_4	SLY_RS02850	NC_021236	591885	593171	1287	1	dnaB	replicative DNA helicase
B	NZSb11_4	SLY_RS02855	NC_021236	593195	593827	633	1	NA	hypothetical protein
B	NZSb11_4	SLY_RS02860	NC_021236	593817	594455	639	1	tmk	dTMP kinase
B	NZSb11_4	SLY_RS05295	NC_021236	594484	594567	84	1	NA	DUF2963 domain-containing protein
B	NZSb11_4	SLY_RS02865	NC_021236	594791	594994	204	1	NA	hypothetical protein
B	NZSb11_4	SLY_RS02870	NC_021236	594969	595781	813	1	NA	Dam family site-specific DNA-(adenine-N6)-methyltransferase
B	NZSb11_4	SLY_RS02875	NC_021236	595846	596391	546	1	NA	DUF4065 domain-containing protein
B	NZSb11_4	SLY_RS02880	NC_021236	596418	596894	477	1	NA	DUF4065 domain-containing protein
B	NZSb11_4	SLY_RS05040	NC_021236	596900	597961	1062	1	NA	DUF2963 domain-containing protein
B	NZSb11_4	SLY_RS02895	NC_021236	597984	598274	291	1	NA	HU family DNA-binding protein
B	NZSb11_4	SLY_RS05045	NC_021236	598356	598952	597	1	NA	DUF2963 domain-containing protein
B	NZSb11_4	SLY_RS05300	NC_021236	598909	599034	126	1	NA	DUF2963 domain-containing protein
B	NZSb11_4	SLY_RS05425	NC_021236	599006	599176	171	1	NA	hypothetical protein
B	NZSb11_4	SLY_RS02905	NC_021236	599392	600021	630	1	NA	N-6 DNA methylase
B	NZSb11_4	SLY_RS02910	NC_021236	600174	600392	219	1	NA	hypothetical protein
B	NZSb11_4	SLY_RS02915	NC_021236	600415	600855	441	1	NA	hypothetical protein
B	NZSb11_4	SLY_RS02920	NC_021236	600848	601081	234	1	NA	hypothetical protein
B	NZSb11_4	SLY_RS02925	NC_021236	601100	601423	324	1	NA	hypothetical protein
B	NZSb11_4	SLY_RS02930	NC_021236	601525	602055	531	1	SAP09	hypothetical protein
B	NZSb11_4	SLY_RS02935	NC_021236	602114	603265	1152	1	hflB	AAA family ATPase
B	NZSb11_5	SLY_RS02965	NC_021236	608383	609327	945	1	tra5	IS3 family transposase
B	NZSb11_5	SLY_RS02970	NC_021236	609657	610760	1104	-1	dnaB	AAA family ATPase
B	NZSb11_5	SLY_RS02980	NC_021236	612277	613107	831	-1	NA	hypothetical protein
B	NZSb11_5	SLY_RS02985	NC_021236	613200	614816	1617	-1	NA	DNA double-strand break repair Rad50 ATPase
B	NZSb11_5	SLY_RS02990	NC_021236	614819	615916	1098	-1	hflB	ATP-binding protein
B	NZSb11_5	SLY_RS02995	NC_021236	616017	616643	627	-1	SAP09	hypothetical protein
B	NZSb11_5	SLY_RS05055	NC_021236	616646	616951	306	-1	NA	hypothetical protein
B	NZSb11_5	SLY_RS03000	NC_021236	616984	617217	234	-1	NA	hypothetical protein
B	NZSb11_5	SLY_RS03005	NC_021236	617210	617650	441	-1	NA	hypothetical protein
B	NZSb11_5	SLY_RS03010	NC_021236	617676	617864	189	-1	NA	hypothetical protein
B	NZSb11_5	SLY_RS03015	NC_021236	617857	618042	186	-1	NA	hypothetical protein
B	NZSb11_5	SLY_RS03020	NC_021236	617996	618673	678	-1	NA	N-6 DNA methylase
B	NZSb11_5	SLY_RS03025	NC_021236	618698	618988	291	-1	himA	HU family DNA-binding protein
B	NZSb11_5	SLY_RS03030	NC_021236	619060	619608	549	-1	NA	DUF2963 domain-containing protein
B	NZSb11_5	SLY_RS03035	NC_021236	619673	620485	813	-1	NA	Dam family site-specific DNA-(adenine-N6)-methyltransferase
B	NZSb11_5	SLY_RS03040	NC_021236	620460	620663	204	-1	NA	hypothetical protein
B	NZSb11_5	SLY_RS03045	NC_021236	620666	621331	666	-1	tmk	dTMP kinase
B	NZSb11_5	SLY_RS03050	NC_021236	621321	621953	633	-1	NA	hypothetical protein
B	NZSb11_5	SLY_RS03055	NC_021236	621976	623259	1284	-1	dnaB	replicative DNA helicase
B	NZSb11_6	SLY_RS03190	NC_021236	658755	659708	954	-1	tra5	IS3 family transposase
B	NZSb11_6	SLY_RS03200	NC_021236	662689	663486	798	-1	NA	hypothetical protein
B	NZSb11_6	SLY_RS03205	NC_021236	663586	665199	1614	-1	NA	DNA double-strand break repair Rad50 ATPase
B	NZSb11_6	SLY_RS03210	NC_021236	665202	666299	1098	-1	hflB	ATP-binding protein
B	NZSb11_6	SLY_RS03215	NC_021236	666400	667026	627	-1	SAP09	hypothetical protein
B	NZSb11_6	SLY_RS03220	NC_021236	667029	667349	321	-1	NA	hypothetical protein
B	NZSb11_6	SLY_RS03225	NC_021236	667368	667601	234	-1	NA	hypothetical protein
B	NZSb11_6	SLY_RS03230	NC_021236	667594	668034	441	-1	NA	hypothetical protein
B	NZSb11_6	SLY_RS03235	NC_021236	668060	668239	180	-1	NA	hypothetical protein
B	NZSb11_6	SLY_RS03240	NC_021236	668241	668426	186	-1	NA	hypothetical protein
B	NZSb11_6	SLY_RS03245	NC_021236	668380	669057	678	-1	NA	N-6 DNA methylase
B	NZSb11_6	SLY_RS03250	NC_021236	669102	669392	291	-1	himA	HU family DNA-binding protein
B	NZSb11_6	SLY_RS03255	NC_021236	669463	670011	549	-1	NA	DUF2963 domain-containing protein
B	NZSb11_6	SLY_RS03260	NC_021236	670017	670490	474	-1	NA	DUF4065 domain-containing protein
B	NZSb11_6	SLY_RS03265	NC_021236	670510	671157	648	-1	tmk	dTMP kinase
B	NZSb11_6	SLY_RS03270	NC_021236	671147	671779	633	-1	NA	hypothetical protein
B	NZSb11_6	SLY_RS03275	NC_021236	671802	673085	1284	-1	dnaB	replicative DNA helicase
B	NZSb11_7	SLY_RS04050	NC_021236	833535	834680	1146	1	hflB	ATP-binding protein
B	NZSb11_7	SLY_RS04055	NC_021236	834683	836326	1644	1	NA	DNA double-strand break repair Rad50 ATPase
B	NZSb11_7	SLY_RS04060	NC_021236	836419	837249	831	1	NA	hypothetical protein
B	NZSb11_7	SLY_RS04065	NC_021236	837274	837831	558	1	SAP40	SVM family protein
B	NZSb11_7	SLY_RS04070	NC_021236	837867	838337	471	1	NA	DUF4065 domain-containing protein
B	NZSb11_7	SLY_RS04075	NC_021236	838361	838960	600	1	NA	hypothetical protein
B	NZSb11_7	SLY_RS04080	NC_021236	839267	840955	1689	1	NA	hypothetical protein
B	NZSb11_7	SLY_RS04085	NC_021236	841831	842508	678	1	rpoD	sigma-70 family RNA polymerase sigma factor
B	NZSb11_7	SLY_RS05135	NC_021236	842510	843046	537	1	SAP64	DUF2963 domain-containing protein
B	NZSb11_7	SLY_RS04095	NC_021236	843122	844435	1314	1	dnaB	replicative DNA helicase
B	NZSb11_7	SLY_RS04100	NC_021236	844451	845083	633	1	NA	hypothetical protein
B	NZSb11_7	SLY_RS04105	NC_021236	845073	845720	648	1	tmk	dTMP kinase
B	NZSb11_8	SLY_RS04485	NC_021236	914765	915418	654	1	rpoD	sigma-70 family RNA polymerase sigma factor
B	NZSb11_8	SLY_RS04490	NC_021236	915420	915647	228	1	NA	DUF2963 domain-containing protein
B	NZSb11_8	SLY_RS04495	NC_021236	915857	916324	468	1	NA	DUF4065 domain-containing protein
B	NZSb11_8	SLY_RS04500	NC_021236	916742	918025	1284	1	dnaB	replicative DNA helicase
B	NZSb11_8	SLY_RS04510	NC_021236	918668	919333	666	1	tmk	dTMP kinase
B	NZSb11_8	SLY_RS04520	NC_021236	919513	920325	813	1	NA	Dam family site-specific DNA-(adenine-N6)-methyltransferase
B	NZSb11_8	SLY_RS04525	NC_021236	920390	920863	474	1	NA	DUF4065 domain-containing protein
B	NZSb11_8	SLY_RS04535	NC_021236	921697	922329	633	1	NA	hypothetical protein
B	NZSb11_8	SLY_RS04540	NC_021236	922319	922966	648	1	tmk	dTMP kinase
B	NZSb11_8	SLY_RS04550	NC_021236	923814	924446	633	1	NA	hypothetical protein
B	NZSb11_8	SLY_RS04555	NC_021236	924436	925083	648	1	tmk	dTMP kinase
A	SA-1_1	PSSA1_v1c1020	MPBG01000001	126991	127953	963	-1	tra5	putative transposase
A	SA-1_1	PSSA1_v1c1030	MPBG01000001	128449	129081	633	-1	NA	hypothetical protein
A	SA-1_1	PSSA1_v1c1040	MPBG01000001	129078	129494	417	-1	NA	hypothetical protein
A	SA-1_1	PSSA1_v1c1050	MPBG01000001	129731	130981	1251	-1	dnaG	DNA primase
A	SA-1_1	PSSA1_v1c1060	MPBG01000001	131113	131715	603	-1	NA	hypothetical protein
A	SA-1_1	PSSA1_v1c1070	MPBG01000001	131754	132353	600	-1	NA	hypothetical protein
A	SA-1_1	PSSA1_v1c1080	MPBG01000001	132376	133869	1494	-1	dnaB	replicative DNA helicase
A	SA-1_1	PSSA1_v1c1090	MPBG01000001	133884	134501	618	-1	NA	hypothetical protein
A	SA-1_1	PSSA1_v1c1100	MPBG01000001	134535	134684	150	-1	NA	hypothetical protein
A	SA-1_1	PSSA1_v1c1110	MPBG01000001	134668	135300	633	-1	tmk	thymidylate kinase
A	SA-1_1	PSSA1_v1c1120	MPBG01000001	135360	136004	645	-1	NA	phage-related endonuclease
A	SA-1_1	PSSA1_v1c1130	MPBG01000001	136225	137262	1038	-1	NA	hypothetical protein
A	SA-1_1	PSSA1_v1c1140	MPBG01000001	137654	137893	240	-1	NA	hypothetical protein
A	SA-1_1	PSSA1_v1c1150	MPBG01000001	137983	138318	336	-1	SAP11	putative effector, AYWB SAP11-like protein
?	SA-1_2	PSSA1_v1c4130	MPBG01000005	53651	54286	636	1	rpoD	DNA-directed RNA polymerase sigma factor
?	SA-1_2	PSSA1_v1c4140	MPBG01000005	54283	54684	402	1	NA	hypothetical protein
?	SA-1_2	PSSA1_v1c4150	MPBG01000005	54674	54988	315	1	ssb	single-stranded DNA-binding protein
?	SA-1_2	PSSA1_v1c4160	MPBG01000005	55077	55268	192	1	NA	hypothetical protein
?	SA-1_2	PSSA1_v1c4170	MPBG01000005	55258	56088	831	1	dam	DNA adenine methylase
?	SA-1_2	PSSA1_v1c4180	MPBG01000005	56168	56608	441	1	NA	hypothetical protein
?	SA-1_2	PSSA1_v1c4190	MPBG01000005	56605	56880	276	1	NA	hypothetical protein
?	SA-1_2	PSSA1_v1c4200	MPBG01000005	56868	57068	201	1	NA	hypothetical protein
?	SA-1_2	PSSA1_v1c4210	MPBG01000005	57077	57211	135	1	NA	hypothetical protein
?	SA-1_2	PSSA1_v1c4220	MPBG01000005	57189	57479	291	1	himA	DNA-binding protein HU
?	SA-1_2	PSSA1_v1c4230	MPBG01000005	57495	57584	90	1	NA	hypothetical protein
?	SA-1_2	PSSA1_v1c4240	MPBG01000005	57665	57877	213	1	NA	hypothetical protein
?	SA-1_2	PSSA1_v1c4250	MPBG01000005	57870	58736	867	1	NA	hypothetical protein
?	SA-1_2	PSSA1_v1c4260	MPBG01000005	58998	59663	666	1	NA	hypothetical protein
?	SA-1_2	PSSA1_v1c4270	MPBG01000005	59758	59982	225	1	NA	hypothetical protein
?	SA-1_2	PSSA1_v1c4280	MPBG01000005	59951	60580	630	1	SAP09	hypothetical protein
?	SA-1_2	PSSA1_v1c4290	MPBG01000005	60653	60943	291	1	himA	DNA-binding protein HU
?	SA-1_2	PSSA1_v1c4300	MPBG01000005	61084	62394	1311	1	hflB	ATP-dependent Zn protease
?	SA-1_3	PSSA1_v1c6890	MPBG01000015	2723	3013	291	1	himA	DNA-binding protein HU
?	SA-1_3	PSSA1_v1c6900	MPBG01000015	3147	3395	249	1	NA	hypothetical protein
?	SA-1_3	PSSA1_v1c6910	MPBG01000015	4490	4636	147	1	NA	hypothetical protein
?	SA-1_3	PSSA1_v1c6920	MPBG01000015	4756	6294	1539	1	dnaB	replicative DNA helicase
?	SA-1_3	PSSA1_v1c6930	MPBG01000015	6446	7045	600	1	NA	hypothetical protein
?	SA-1_3	PSSA1_v1c6940	MPBG01000015	7084	7686	603	1	NA	hypothetical protein
?	SA-1_3	PSSA1_v1c6950	MPBG01000015	7871	8575	705	1	NA	hypothetical protein
?	SA-1_3	PSSA1_v1c6960	MPBG01000015	8592	9314	723	1	NA	hypothetical protein
?	SA-1_3	PSSA1_v1c6970	MPBG01000015	9434	10759	1326	1	dnaG	DNA primase
?	SA-1_3	PSSA1_v1c6980	MPBG01000015	10916	11548	633	1	NA	hypothetical protein
?	SA-1_3	PSSA1_v1c6990	MPBG01000015	12044	13003	960	1	tra5	putative transposase
B	SA-1_4	PSSA1_v1c7090	MPBG01000017	146	1297	1152	-1	tra5	putative transposase
B	SA-1_4	PSSA1_v1c7100	MPBG01000017	1503	2792	1290	1	dnaB	replicative DNA helicase
B	SA-1_4	PSSA1_v1c7110	MPBG01000017	2808	3440	633	1	NA	hypothetical protein
B	SA-1_4	PSSA1_v1c7120	MPBG01000017	3430	4080	651	1	tmk	thymidylate kinase
B	SA-1_4	PSSA1_v1c7130	MPBG01000017	4103	4411	309	1	NA	hypothetical protein
B	SA-1_4	PSSA1_v1c7140	MPBG01000017	4413	4718	306	1	NA	hypothetical protein
B	SA-1_4	PSSA1_v1c7150	MPBG01000017	4756	5046	291	1	himA	DNA-binding protein HU
B	SA-1_4	PSSA1_v1c7160	MPBG01000017	5065	5772	708	1	NA	hypothetical protein
B	SA-1_4	PSSA1_v1c7170	MPBG01000017	5772	6266	495	1	NA	hypothetical protein
B	SA-1_4	PSSA1_v1c7180	MPBG01000017	6352	7329	978	1	NA	hypothetical protein
B	SA-1_4	PSSA1_v1c7190	MPBG01000017	7415	7705	291	1	himA	DNA-binding protein HU
