# Supplementary material for: Comparative Genome Analysis of ‘Candidatus Phytoplasma luffae’ Reveals the Influential Roles of Potential Mobile Units in Phytoplasma Evolution
Source: Front Microbiol. 2022 Feb 28;13:773608. doi: 10.3389/fmicb.2022.773608 (PMC8923039; doi:10.3389/fmicb.2022.773608)
Supplement: Supplementary Data 1 — Concatenated multiple sequence alignment of conserved single copy-genes used for inferring the molecular phylogeny shown in Figure 3. Simple text file in PHYLIP format. [file Data_Sheet_1.ZIP]

Archive with 2 entries (2 files):
- DataS1.v02.phylip
- __MACOSX/._DataS1.v02.phylip
