# Supplementary material for: Comparative Genome Analysis of ‘Candidatus Phytoplasma luffae’ Reveals the Influential Roles of Potential Mobile Units in Phytoplasma Evolution
Source: Front Microbiol. 2022 Feb 28;13:773608. doi: 10.3389/fmicb.2022.773608 (PMC8923039; doi:10.3389/fmicb.2022.773608)
Supplement: Supplementary Data 1 — Concatenated multiple sequence alignment of conserved single copy-genes used for inferring the molecular phylogeny shown in Figure 3. Simple text file in PHYLIP format. [file Data_Sheet_1.ZIP › DataS1.v02.phylip]

 20 27742
luf_NCHU  MLLQFNIQLFASKKGVGATRNGRDSHSKRLGSKLSDGQYANKGSIIYRQRGTRIFPGKNVGIGRDHTLFALINGIVKYEVKSKQKQKK---VSIIFDKKKVN---MLYIISGKYKGFKLNSVPSIRTRSTSHLLRKSLFDTISDFIDKSIVLDLFAGSGAYGFEALSRNAKQIYLVENFFLSFQIIKKNKIKLKLKEEEIKIFYSDAFKMLKFFNKKNIIFDLIILDPPYFSNFYPLIFANLDSITHDKSLIVVETHYKTLLPP-QMDNFVFLKYKKFGTKKINFYKKI-----MVNINNNQYDKKKMF-KKFFIIIFLSFITTFIIQ----YFSTAKTVEDTTNKEPELEYCSYQIVFDKD----KDQINKEEFEKKIVALRDYLISLDLNNSLTETDKQTLQEKLKEINIFEFGI-NKNNKSFFI------------------SNI---NEENLSQYKKYRKKGIIQYINEII------QKKESFF-------------CIKGNVISKDKKENFIKDFFNIKTGTQYSY-I-EKKYTS-------NKV----PPLEICSFSSDQDIKRLKIDEKEQ--IYGDVEGKSLIDLTK-YNE-LIKNK--LNNEKKNNLFYLKLTSIRDDKPFFKPIFVDD-SGDLPINWYNKISWNFLFIWGYIWN-VLIILIGSVLSFF-SSIFSSGS-GYFFGNFGLGITLTTILIRTLLWPIYTKSNFLSTSMNTMKPEIDKIKSKYVLKKDKESLQKMQMEIAKVYKKHNLSVF-SFFIPFLQMPIFIAMFRALARFSVSGGIFEYE-KYTEK-KFLGLINFNFYDSGWNLDT--VIRIFLSLIVGSSMLYLNKLNAKKNLDSNKNVKI-LDEEEKLKKKNQDLTIKIVGYVMIFFMVLTSFKN-TSLSLYWVVGNIYTIFQININLKKNDNKSILLKYKSIS----MYNHGKEKLYSIILYYIYTPLKNLEQLKKDHFEYCNKLGLLGRIIISEEGINGTLSGFKKNIKKYMEYLKSIEGFEQIDFKLDPHHENVFPRLSIKIKKEIVGLKLDKDVRVENNLKKYLEPKEFFKFLQKEDENVVILDVRNNYEYDLGHFQKAINPNIDNFRDLPQWIDKNLSLFKNKTILTYCTGGVRCEKASLLLESKGIKKVYQLKGGILKYNQDSEAQGQLFQGKVYVFDKRISRSVNKKENIITGRDFFDQTPCERYINCANPSCNKQILCSEKNEIKYLGSCSQECAKNPSNRYILKN----KNIERFQNKIK--------------------MQDIGFSVLGGVGENGKNLYLLRIKSSYFVLDTGLKYPNVSSLRGIDSIIPEYTVLDNIKDKIKGIFITSALETHCGSLPYLIKYL-KAPVFASNFVIDILKINLERNN-DDFYKKDVVFKVVNENSLIDFKDSKVSFFGISHFLPETLGLSFETTAGNIVYISEMHFSQSKNLNFQTNFLSLAKLNT-KKVLALLISSQGAFNVGTQNKEEI-LEHYLSSYFAS----IENNILISFLIPDLLRIQLVIDIAVEFKLKIVLLGVKNEPIIDVALKKGYLKIPSDYFINLKRMEDYLKY--KNLVVIIVGKRFEPLYRLQRMCKQTDRLMRLNSKDKILLLSINVTGIDKIQGKTLDSLARNGFLVDVLVKDLL-STSYNYEENFKLILNLLQPQFILPIAGEYRHQYQMKKMAKNFNYPEDKILMLENGDNWVYDLQNKTHIQKSFCKKIGEFLIDGTPVLEGNDYIIRDREVLANDGVIIITCNISLRMKKILG---NIEFTSQGFLDKNKITPV-IEDLKKIFYQ-KIEEFLANYKISKWSEFKNYLKEELIKFIYKSTKKKPIIISALIIVD------------------------MKIIVIGCNHSGTAATRTIFKKYK--NVKINIYEKNDNVSFLSCGIALYVGGVVKDKKGLFYSNSEELTNLGATVRLKHEVLKIDLEKKEIVVKNLKNNKIFVDCFDKLILSTGSLPIVPQIKGIESKNILFSKTLENANKIIEYTKKINKVTIIGAGYIGVELAESFSKQNKDVTLIDVADRIMPKYLDKEFTSLAEESLKKHNVKLALNEKLLEFKTKDGLVTHVQTDKNCHETEMIIMCISFRPNTDLVKDLLEIEPNKALKVNEYLQTSHSDVYACGDCINIYYTPMEKKDIYIPLATNAVRTGTIVGLNIKKNFFKYSGTQGTSSIQINDLSISSTGLNEHTAKLFGIDYDCITIKDANRPEFMPRYDSVLLKILFEKKTRRLLGGQILSTVDLTEKINTLSVLIESKTTIDELAFKDFSFQPYFSKPWGLLNLAGIKYLENMNL---------------MTVNKLIEQSIIRIKKIEELKKLNIQPFSNYFFPNDNAKNIIDKYQNYSFEELDKDKINVSIAGRIITNRSQGKAGFFNLQDFDHSIQIYINKKNISEKEFTVYKYADLGDIVGITGQLFKTKTNTLTVRAFKFIHLSKSLMPLPDKYKGLKEKEYIRKKRYIDLIVNPQTRKKFLTRSLIIKNIRNFFNNKGFLEVETPILNFFSNGASAKPFITHYNALKSDFYLRIATEIPLKKLIIGGMKAVYEIGRIFRNEGIDATHNPEFTTIEAYLAYANVKDMMELTENFFKEITLKILGNLEFEYQEHLINFNHFYKYDMLEIIKEKIDIDFRKKTTLEECFKIAKEHNVPVESFYTKGHIISSFFDKFVEPTLIQPTFIYNYPYEISPLANKKIDDENFVDRFELFIAGKEFVNAFSELNDPIEQKKRFKEQLLQKKLGNEEAETLDSDFIEALEYGMPPTGGLGIGIDRLCMLLTNTSNIKDVILFPHFVNNKK-----------------MLKKQEKKLPFKEIISFLKQTGFVFSGSEIYNGLANSFDYGYLGSLLKKNIKNIWIKKFIQGFEYNILLDSSIIMNSRIWEASGHLSSFIDPLAENKDNNKRYRADQLIKEHNNKINVDILTYEEMTQYLIENKILG----TSNWAPVREFNLLFQTHQGVILEKSSPLYLRPETCQGIFVNFKNILNSTRKKIPFGVGQIGKSFRNEITPGNFIFRTCEFEQMELEFFCHPRDYKKWFSFWQDYSYDFLLHLGLEPNNLKKREYSSEELSHYANATTDILFNFSWGFDELWGISSRTDFDLKNHQKHSQKDLQYFDSETREKYWPFVIEPSIGVERLFLAIIINSLKIEELENNNTRTVLKIKPFLAPYKLAILPLIKKKHGEKSKEIYKKLSSFFEVDYDETQSIGKRYRRQDMIGTPFCCTIDDDTFKDNKVTIRDRDTFMQDRIYIDDIKIYILEKIK--MSNINISNKRRASLIHELLVNIINDSIKDEKIGYINLTDVELSNDLSFCKIFFTILNDTQENIELSFKILEENKKEIRLKLASEI-QNMKKIPNLIFKYDESLTYGKKIDKLLDNIIK-MAVPFRRTGKTAKRKRRTHYKLQSPNLIISPETNNFTLSHRVTSNSP-YYRKKLILLKDKNKQKDN------------MVFTTIKNILCKKINVE--EIKLLPETRLKEDLGLDSFDAVELVIDLEKSFNLKISDETMQQFKTIKDVVYYIEKNYI---------------N--MDL-KGQKLIDSINTKKLRNVPDFKPGDMVKVFTKIEEGNKKRIQIFEGLVI-RRKGSNITENFTVRKVYSGIGVERIFPIHSPSYEKIEIVRRGMVRRAKLYYVRDLSNKAIKIKEDKQIK----MKRTYQPSKIKRIKTHGFRTRISTVGGRRVLSERRRKGRAKLTV-----MAYSKLRRNTSQRKALLRNLVSDLLIHDRIFTTESKAKELSKIIEKVIHLGKKNTLSSRRLASNFLFDKKIDE--NKTVLQKLFKEIATKYENLQSGYTRIIKSVPRRGDSSFMAIISLV-MKLIVGLGNPGDVYDNTPHNIGFMLVDYFVKRL--TNNNLEY--IKELSGLVYKYKKENISAILLKPQKYMNLSGAVIKSFCRKYKINIKDVLIIHDDIYLPEGRFKLKEKGSHGGHNGIRNIIDNLQTESFKRLKIGVGYNNLFSLEKYVLSSFSSDNLKIILNQFPIFVKILEYFVQDISLNMI-FNLLNKNKL-----MKKKEENENLINEDSLQLEKQ-------AKWYIIQTYSGYDNSVKEDLLKLMNSSSKMSRLIFEVVYPQEKYFKIKADGTKKEKERKMFSGYVFVKMIVTDYSWFVVRNLPKVTGFLGSSSKGSNV--RPVPLRDSEIKPILVKMGIVKKTDYNHLINKKIEITSGSFVGKQGVVTFVDNNQSILVVEIDLFGRNTPVQIPFTSYKEIK--MPELPEVESTIISLKQKILGDVIKEINIFYPPSFQSVYNLE-ALKDKKILDIQRKGKFLLFFLESDWVLVGHFRMEGKIYINF-LDECRQL-HKYENFRIILTENRVLRYFDFRKFGRFV---LYKKEDYLIASGLNQLALDPFLIDFEKFFQVIKKKKIAIKKILLDQKIISGIGNIYASEILFLAKINPETLSCDLNKEQVKNIISISKKVLKKAIEFGGTSISTFEAV-GKRGSYQQKLLVYRKDKQNCVFCSEVIQKKKIGGRSTYFCPQCQKNIL-----------------------------------------------------------------------------------------------------------------------------------------------------------------------------------------MKIIIELIKELRNKTKAGLSDCKKFLEQTNGDLEAAAKLLKEKSLC-Y--YKTKKTKENFEGLTNILIQNNKAVLYELKAETDFVVKNQNFMDLYNKIGDILLKVDSSVQNLDDFLNYR-YEGQSIKELILEKSFIIKEQIILSRIQVVYKKDKESFGFYKHQGGKISSLVHLDGFSQDVQEHLPVHIVGMKPKFLKKELVDKSFIEEENNISLKQVQEKN--INRPLKPELVEKIVQNRLESVLKKVCLLEQPFYIDENQQIKEYLAKNKVNVIAYYCFES-----------------------MSLYIKKKIEYLTEKLNKANYEYYHLNISKLSDNQYDASLKELFLLEKQYPNYKLPYSPTLKVGGVI-SSKFDKAKHKIPMLSLDNVFNFKELKEFCDRLFKKNIPFNFITEFKIDGVAISLKYKDGILFQALTRGDGMVGEIITENVKTIKNIPLKLNKKIDLEVRGEIFFDHDSFEKLNQNNKKENKILFSNPRNAASGTLRQLNSSIVAKRNLSSFIYSIVNTPSFIKTQKQVLIFLKEMGFSVNNYNDTVNSFEELKNKIIKYENIKNNLPYNVDGVVVKVNQLNLYPLIGYTTKFPKWSVAYKFNSLKSETIVKKITFQIGKTGAITPIAHLEPVIIDGSLISKVSLHNYDYIKTKDIRINDFVLIHKSGSIIPQILEVIKEKRTNQI-PFQMITNCPSCENKLQQKK-NKTNYFCFNPSCEEKKINKIIHFVSNEAMDIKNLGEKTLITLFKENLIQNISDLYSLKDKYNQLKKLPNFENKKILKIFESIEKSKTQSLNKILFGLGIGEVGVKVAKLLQNQFNNIDNLQKTTLKQ---LLEIKEIGPEIAHNIYQYFQNKKNIEEINLLKKGGV-LFNNHS-----SNEKEVKPNIFKNKKIVLTGVFQNYSRKDIEIILEKKGAFILDNISSKIDYLIKGEKAG-SKLDKALFLKIQIIDEPKLKNIIEEK------MSRIDFIVSLVKGYNIVLDIGSDHGLVLKKALDLGYIKKGIASDNKIQPLDRASHNLKNYSVKFYLSDGFEKIY-SDFDLAVICGMGPYTISKILAKCSF-KNKYFLLGCQGKINYLIEWLKSNNFAIIDTYHYYNKFDYIFLKVFK-------------------------------------------------------------------MIFNFLKKQFNFSYKYLKKIDLIVKKIEKLKDDYSKFKDEDFPKETERLKKLYQEGTFLDDLLIEAFALSKEACKRVTGLDPYKVQLLGSFVLYKGKIAEMKTGEGKTLTSVMSAYLHALSGKGVHIVTVNEYLASRESEGEIGDVFRFLGMTVGLNTKEKNIEEKKIAYNSDIMYSTHSELGFDYLRDNIETNINNILMKKEYNYVIVDEVDSILIDEARTPLIISSKAQKSIQFYRDANRFVKILKETHYIIEPESKTIELTEEGIKKAETFFQIKNLYNENNSVLLHCIKNALKAFYTMSKNKDYLVD--NNKILIIDSFTGRVLKGRKFSDGLHQALEAKEGCDIEEETEISATITYQNFFRIYKILSGMTGTAKTEEKEFINIYNTRVIEIPTNKKIIREDAPDFVFATLEEKWESLIEDIEERHKKQQPIL-IGTVTVEVSELISQKLKKRKIKHELLNAKYFLKEAEIISKAGQKGSITIATNMAGRGTDIQLGEGVAEIGGLAVLGTERHESRRIDNQLRGRSGRQGDPGFSRFFVSGEDDLVKRFGSDKIQRIIELLNKTRNKSDEKKPISFKFFTNFFTKLQKKIENSNFNYRKFILQFDSVLGLQREIIYQQRKEILNSDKDKIEELVKILISKTIDKKINYFLL----NK-MNKKEDFSSNSVNFLEYFEQLFFPKDVLQKEEIELIFE--KKQNNFYKKEITELILNKVNHILEEKKEKLIIDNQN--YYSEFLKIVMIRNIDNYFKRHISDMNILSKSINFMSYGQQNVLTAYQEKSLNFFNEMINNISFDITRIILKFTLSQDDFIE---NNEKEFTYNDGNVTKNILKKSKKRKYKA---VKKPWN------MKLVLAIVSNEDANQVEMNLNKENFFNTRLATKGGFLKENNVTFIIGLKKEKVEQVLEIFRKYSKTKTQLIPNNIFNEFSF-YFNLPSEVSIGGATIFILDVEKFLKI-MKKKNICKNKNELDLIFKL--KQKVKNYFFILYFIKKK-LDHFKFVLSISKKYGKAYERNLIKRRLRMIIHKNMSLIDKNIIFIVIIKPTAKELDFANLEKKFLVLIKKIF-------------------MKKTNKIIGIDLGTTNSCVSVLEGKEAKVIINSEGGRTTPSIVAFRNEEILVGEVAKRQMLTNL-DTIVSIKRYMGDK-----NYKVDVKGKKYTPQEISAMILRNLKKQAEDYLGAEVSNAIITVPAYFNDAQRQATKDAGKIAGLEVKRIINEPTAAALAYGFDKKN-TEQNILVFDLGGGTFDVSILNLAEGNFDVLSTAGDNLLGGDDFDNKIIEFLLKEIKKEH-----LVDL--SKDKSVMQRLKSVAENAKKELSNATFSQISLPFL--TMVQTKEGGNSVQKPIHFEYNLTRNKFNELTQDLVERCLIPLKRALKDANMTPQQIHQVLLVGGSTRIPAIQELVQKELNKDTLNKSINPDEVVAMGAAIQGGVLTGDVKDIV-LLDVTPLSLGIETLGNVFTKIIERNTTIPTTAKQVFSTAEDNQPSVIIHVLQGERPLARENKTLGRFSLDNIPAAPRGVPQIEVTFDIDVNGIVSVKAKDLGTNKEQQITISGQGSLTEEEIQKMIKEAEENAEADKIKRDKIDTLNEADNLIFQTKKSLDSLKDEIKPEEKEKIEEQIKNLEEAMKQDDVQVIKDKISVLQKEAQAIAIRVYQKEQEKNKNQQ---SND-------DKEQKKQSSESETVDAEIKEKK--------------------------MKKMSFMEIKQKWLDFFLNKGHHLEKSVSLIPDSSDPSLLWVNAGVIPLKKYLDGSKKALFTKIVNIQKCLRTNDIENVGTSMIHHTFFEMLGNFSIGDYFKKESIDLAYEFLFSDKWLNLSKNNLYITYFYQDKETYNLWLKKGIDPKRLIPLKTNFWEIGEGPCGPCTEIFFDRGSKYDERDIQLIIEDIPNNRFIEVWNIVFSEYNSVSGIKRENYKELPIKNIDTGAGLERLACIFQNTETTFETDLFLPIIEKITLLSGLSYY--E-RKENFRIIADHIKTLVFGIGDGVSFSNIGRGYVLKKILRRAFLKGKKINLKKPFLFKLVSVVIDIMEKSYPYLRTKQNIIENMIQLEEEKFLFNLNKVKKLFIKFV-SNNVLSGINFFKLYDTYGLPKDLIIEYAHQNNILIDDRNEEKFDIFLEKQKQLSR--ERSNINSDMN---KQNNLFLE-FKEKSDFIGYEIFENKTQVLKIFPEGIVLKQTPFLPLMGGQNSDSGKINDLEVDQVIKLPNNQFLHKFKK---PFKKFFLEGKEVIASIDISKRKKSSLNHTAVHLLHDALKLLLDNNFQSRSSALDFESLRLDFTYSRHFTFQDLMRVENKVNEWINQKHPVIIQHKTLAEAIN-QKIPLLSNK-----IY--PEIVRVVRI-GDFSIQLCGGTHAKNTSELKRFFILNYKVIGSGVYRIEASSGDNIFHLLKEKINPLLLEEKRLLTKLKEAEEEI------------NDNVFLSKQKKIISPEI---KYNSYQDIQNYKNHLEFLQKYLNDLKQYIIVKQNKYILSKADSFIPEKIEKEMMIVIQG--SEITTNMLKILLEHLFKKMNNDFLCICHKQIDKFMFLCKSKRVHVGNFIKKINKLIIGRGGGNNQFGQSCSNFIDKFDQFQADWKLFL---MVKVNFVAARHKRRKKILKLAKGYFGSKSKLYKTANEQVMRSLQYAYRDRRQKKRNFRKLWITRINAGCVNNGMRYSSFIHGLTLAKVDINRKILSDLSYNEPHIFTDYINLAKKTLE--------EHEAKIQEKIKQTLKQQQ-EEQQQEEQQEFDNQEVNTENILINSKD----------------------------------------------------------------------------------------------KEIKKNNLETKKIKQKIDNKENLDKEKNKDIEK-------------KLKKYLLSELKELAQKYEIKNISKLKKIELINILKDKMINQSEMNMKNKFFFEIVSSYKEQDINLPKRQTIFSAGYDFESAVFIVIKPKEIVLVPTGVKACFASNKVLCIYPRSSLSLKKKLTMPNNVGIIDSDYYNNKSNEGHIFIPLYNFSD-ENVFIQKKERIAQGILQEFFLTQDD-----FVEKD---------KIRQSGFGSTDND------------MDLLK-NI-DNAPEIKKSDISFCALGGLGEVGKNMYVFEIEQKIFIVDSGISFFSDSFLGINYVIPNYEYLLKNENKIVGLFITHGHEDHIGGIPFLLKKIKIPKIFVSGIAYYLIENKLAEHKL-NKYIPIMIRYVESSELKFEN-TVVSFIRMNHSIPDTFGIVFENKG----RVLFYTGDFKIDHTPVGPLAEYDKILELRKKNVLCFFSDSTNAQNKGVIESESEIGKTINQLFYKIKGRIIIVTFASNFYRIKQIIEASILTGRKIAVFGRSMEKSIETGIKNNYLKIPKDAIIDNNNIGKYP--NITLLCTGSQGEPLAALSRMAHGIHRQIKLIQKDTVIFSSSPIPGNQDSINKILDLLFKMDIEVITHGAVVNTHTSGHASQSDLKLLLNLVKPKFFIPVHGEHIMLLTHKKLASECGVKPENTCVLDNGDVVEIDNEYI-KKVNRIDSKNIYIDDAGT-EDLGNNILKERKILSEEGLFSIIISLNLKYKKILNLPMIFSRGFIYMKSNKELMKRLTLDIKKNIQNYLLKFDKINKNHLKKHIIDFITPKILELTLRKPIIIPIILTI------MFCIKEKIKKKININFLYLIPAIIVLNIFVFFPLVKVLAIAFNSNYNKFDDSLGTKIGEIFSFKNFQNIFQEHEFRFALLNTLLLVLLVPPISLTFALLIALALNNIKNRFFKNTFKTLFFLPMISNTVIMGMIFSIVFYCN-TFGIASNNPDGLFNSFIKLFGWKSQE-FVTVTAPYHNKIFVLILYNMWARLPFKIFVFVLFLQDIDKSYYDAAKVDGASKWRIFYKITLPLIAPVIFYQFIIEMMAVFKEYESVVGLFGASHQYKID--TIVGYIYNQ-----LSNTTLKSFSKGAAAAIVLFFASIFFTLIGFFVSKKTIK-------------METITIIFIIFI---LILLNAFLSFIEVSLISLNPNKIELRVKQGFKKDLKIK---KIKEKPNLFLSVVQIIIHILTFSQGIIINNFQQKNDH-----YNHYY-----------IEVSVVLCSLIFGELLPKRIALAFPLKIAYLFISLFNIICFFMQPFVWVLNKISDFILFILRIDTNVKGSNIEEEELRFLLNSSYKTGVINTSKKNMLQNVFDFDDTLVSDIMRHRKEIAAINSDITKEELIEFISHEKYTRFPVYEDNMDKIIGIVHVKDIFKGLLTNGNN------------------------------------KFNIKKFLRKPYYVLEFQHISELFKEMKIKQNHIAIVIDEYGGTSGIVTIEDVIEEILGDIQDEYD-QQSKDITKISDKEYLIKGTTHLDEIENNLQIDLPLD--NYDTLNGFILGKLKRMPEPNEK-IQIIHNDWKFESEKYDGLVIKMVRVTKVPKLEPSL---------MTKTVVSKEESFDEILRRFKRDVFKSGNLAQARKKEYYVKPSTERKNRKKNFK-NKKY-----------------------MNKKNKKDNKDLT--------NPIKVKSYIFNPKHTVQELAEILEVSNIFLIKKFIELDIKTNINQVIDKEKIQKLGEYLDIEIIFDLKKTKEEKKETKEEKKEEKKEEKKEEKIKTNNKNSTPKVPIVIIMGHVDHGKTTLLDTIRKTHLVDKEFGGITQHIGAYEINY-NKQKITFIDSPGHEDFFKMRSRGTQVTDICLLIVAADDGVKPQTIESVKHAQKAQVEIIVVINKIDKLNN-KKDNIMSDLSNLGLTPEEWGGKTPYMEISALKKTGIDELLQMILLVSEINNIQTDLTKNSKGVVLEAFLDKNKGPSATFIPSQGILKIGDIVIVGNNTYGKIRSMQDDLKKNIKEAYPSQPVLVSGLDSVPQAGDIFEVIQDKKIAKKIIEEKKQI-LKEQNL---QNQSSNNTHDNILVAK--KENENKFLNVIVKADTQGSLEVIVENLNKLSI--QNIKVNIIKASIGMLNESDIDLAQTFKSLLINFNNPINQYLLKKIQDNKIEIQNHNIIYKLIENIILEIKKLIEPILEEKVTGQAEIKKIFSISSVGNIAGCYVTKGIINNNSLAKVIRNNKVIYKGKIKSLKHLKNNINSANQGHECGILLDNFNNFEINDIIEASKIEKVKYE----MKNIGIDLVEIEEIKKRSIEKISERILSDLEKNIYNNINHKEKKISFLAGRWASKEAIFK-AYQKGNSTN----NYRDWSILNNPQTGFPYVKHDSKCK-----IMISISHTKNYALAFVILL---------------------------MNQKKYELTQSGLDKLKSELDYLKNVKRNENLKALKEAREQGDLSENADYSAARNEQSFIESRILEIQNILKNVTIINASDGDGRI-NIGKKVWIKFHNDNKEQYLELVGVLEVDPFENKISMESPLGQSLKGHLEGDQISFKTDTGKIFNIEILKVD-----MFR------SSNFIKTIIEKDLRNKKYKKVITRFPPEPNGFLHLGHARSIVINFELAKLFGGKTYLRYDDTNPNKEKQNYVTSILEDVEWLGYKPHKICYASDYFEEIFQKAIVLIKKGLAFVDDSDAEELKQTRGDLNKSGINSRYRNRSIEVNLDLFNKMKKGFFKQGEKVLRAKIDMASLNMNLRDPVLYRIIDAYTLKNQ-HHFIFPSYDFAHPLEDSIEKISHSLCSLEFEDHRPLYNWVLKETEVEHFPTQIEFGRLNLNQTVLSKRKLKFLIDCSLVKDWDDPRMPTLIGMKNRGYTPESIKSFILEIGLSKNNNSVDQNMLNSSVRNDLEYKAKKIMIVEEPLKVTIINYDENKIESRKVP----FHN--NLDL-----------------------------GERTVFFSKHIYIEKKDFQMEKLDAKSKKLFLNGEVRLLYFYFIKAVDVIKDKNGEIIEILATYDPQTKSGTSFKERKPNGTIHFVEKNTFQKNIVNFYQPLF--KNDIPIDLEKD------FNKKSCISKEVLVEGGIKHM-NNYEKFQFIRKGYFCFIH------CLDKSSYFNEIISLKKN---------------MLVNDTIAAIATPLGTGSISVIRISGPEAIKQINKIFLSKPNQKDLSKVASHTIHHGFILNHDNKILDEVLISIFKEPNSFTGENVVEVQGHGGILITQLLLERILSLGIRLAQPGEFSKRSFLNNKIDLIQAESIMDLIFAKNENAIKLANSGLQKKTSQLIEKLNTKILELIGKIEVNIDYPEYEDIEIMTNEIILPKTQKLILQMEEILNSCVNNRFFKKGLQVLILGKPNVGKSSLLNILLNEKRAIVSNIPGTTRDYVDGHVKIQGIDLFLIDTAGIHKTTDSLEQIGIDKTKKLIPKAELILLLLDQNNPLEENDKLLLELTKNKIRIIITSKKDLT----KRIDLSNIK-------EKIIQISNKTEEGIEELKQTILKKFQLNKISEKDFNYTSNSRHIQQIQIALKALKNIITDIKKNVEIDMHTINLKEAFEALNNILGKNAQ----DSLINELFSKFCLGK----------------------------------------------------MITKITIIGGGAWGISLAQTLSDNKYEILIYDNNKEYIDQINNRKHSLF-DIVLSENIKATNDLKKALFFSDFIFLCIPTQHMRELFNKINKIL-NISKNFINLSKGIEYISNKVISQIIKEEIDADKIKNYACLYGPSHAEEVILRKITFLTAASSNFEFACQLSKMISNSKYLKVTPSNDVLGCEICVAFKNALSLISGLLDGDDFASNARAAFITLGASEMKKILSLFSSFTN-DTILSFVGVGDLIVTAFNKNSRNYQAGQKIKQGMIIDEIYNQAKQIIEGVYNLKVFYHLSVKNKLKLPIIESAYKVIFEKKPINYVLRVIL-----------------------MFKSGFITMIGRANVGKSTLLNAFLEQKVSIVSDKPNTTKKQILGIYNDENCQLVFVDTPGFF--YKKISDSASKINFVILKNIDEIDIILFLVNEECS--NKDKEFLTFLQKYQKKIILVISKMDLLKRKILIDKIILSYLKYFKFEAVIPVSSL--INKNLSILKGQILNLLESKTPYFPRNTITNLSQKEIIVELLREKLFFYLDKELPHVCRIFLEKINF-IKEKDLNEIYISILVPKLSQKKILIGKEGSQLKKIRLAAQKDIQKNLKMKNYLNLWVKTDDIRNNNKRLTYK-------------------------MKLIKKYIEQFETIIIHGHAKPDGDCYGSQLGLKNIIKNTYPDKNVYVVGETEPIISFLGKMDII------PDDFYKNALVFVVDCGQKNVISDSRYSLGKMIIRIDHHLFIEKIGD--YEWIDSNFGSCSEMI-YHLKKVNKFKLTKEGALPIYTGIVTDTGNFRFERVNSTTLQVASDLL-KYDINIMEIEKKLNRKNLDFLKFKGFVCSNFI-SEEGFIYFKFNEETIKKFNLNMASAFSIVNVLNCTKENLVWAFICQLS-DGKWKFSIRTYGPSISHIAQRFGGGGHRRACGVIVKNNDEMNQVIKLIKESIKDFKKENNS-----------------MKKFPNKIIQFKNSFQKFIDKGDIVKVTIAFIIGQLFTKIVNSLSTDIIMPPINWLLNNN-YSMKDWKIQL--S------------------EKIY-INYGIFLQNLFEFLFVSLLIYFTIFSLYQKFLNKNNEQKQIQNNLKS-EIEEKINK--IEQNKLLLLEEIKNILQQKIKNEKEIKDMIKYSFVKI-ENKIEKVEIRGHALYS-FKGNDIVCASVSSVIIFILNAIEIFELKTKI--TFDLKEGYFFLKILKF-DDIINKLLSNLEYTLKNLNKTYPKNLKEI------------------MSSVVSIKQLLESGIHFGHAARKCHHKMKRYLFSSSDTGIPIVRNKIHIIDLKKTIEHVELAYKKMVELVSNNGKVLFLGTKKQIQEIVKQEAQRSKQYFIVHRWLGGTFTNFATIFKRINFLKDLYKQEEQGLWEKLPKKEIITLMRKREKLEKFLGGIKDMERLPEAIFVVDVKKDIIAIKEARKLNIKVFGIVDSDCDPDSVDYVIPANNDAIKGVKLITSIIANAVIE----VERK---------NNNIKNNNVQEKNIKDIEVSE-GVENIKN------------------------------------------------------------------------------MICLDNIDSKRITPNDFIVLIEIPQGSNKKNEIDKETGLLKLDRFLKSSFVYPANYGFIPLTYCDDKDPLDVFVLSQEVLDPFVLVQCRPIGVVKMIDDGELDEKIIAVPIKDSSMQSYQDIINLPTSILEKIKHFLLYYKDLENKSVVIEGIEGKSQAFETIKNALNKYL---KLKNN-----------MKKIIKKMKNYFLIFKNIFKKKIN-----------ILTLITYLFLFFITFIFIFPFFLMFILSAKDFQDIVQNNYLSW-PNKWKLWENYKESV----QLNSSSFLKLFWNTFRITFFSTLLGTICSILTSYVLS-ILKINSRLKSIMIIFLLLSLMTVSETLVLTNYRTVSDWGWVNHGKDSEIPFGNDYALIFPFLINTIHILLLIKTFNQIPKELYLSAKIDGTSDWKYLWKIIVPIAKPTIIVTVIFRIVAAWNAYSWPALIGA---KLLTNVTRANF----NTDSGMEKINIQMATAILINVPLFFIFICFKKYIISGANRSGIKGMLIIHNSLTNKKEKFYSLNSKKINIYVCGPTVYDHLHIGNIRPLIFFDLVKRYFLFLKKKVHLVVNITDIDDKIIQKSINEKKSETEISQKYIEHFFQLLSFLEIETIDDLPLVTNHLPEIISFIKELMKKGYTYNTSKGIYFRSGLISDYGSLSNQKIDKLKHNVRK-TNDEQKKNIQDFILWKKTSHGVKYSSPWFSGRPGWHTECVSMIQKFFN-DTIDIHGGGNDLKFPHHENEQAQFQAVNK-KKIANFFIHVGRVDYQNNKMSKSLGNTVLVNYLLNKF-EANIIKLFFLSYHYIQPINYNENLINHFQKKYHKIVYKLNKNNFKLFLFKIENKKLEQFYIDRFIFFMEDDFNTPNVLSLIDELLKEINKSS-DLEKLSKLQNTLLYLLKQLSIFINLKEINQEHLKIYNLWEEAKKNKDFEKSDYFRIILQKEQFI----MKFIKLGVSGRHVHLTQKTLDILFGCQNYQLTFFKNLQQKGQFAAEEKIDVMSSLGKILKNVRILGPSRNIDQVEISQSDNVRYQFNACVRSSGDIVGSAPATLIGPKGQVEISEGVIIADRHIHLSPEDAKNFNVQDGQIVNIKIKGIKSGILGNVLCRVNPTFILECHLDTDDACSFLLKSGDVVELI-NERLV-MLDFKFVLENMDLILNKLKNRKIDVSDFKEIIIWSDSRKELIHKIEKIRFNKNNISNSISKLKYNNESYDHLL---LKDK-NSKKELKQLEIKLKEVENKILSILHNMPNIPHDSIPIGSNEQDN-VEIFRY-LEPKKFLFPIKDNVELGQKLDILDFEKAAKITGSKFVVLKGLGAKLERSLINFMIDIHA-SKGYTEVLPPFIVNEKSMFSTGQLPKFEKEMFKLKSDKNNWYLNPTAEVPIINLHRDTVLKLEQLPLKYVGYTTCFRQEAGAAGKDTKGIFRQKQFNKVELIQFVEPKNSYKALEQMLKDSEFILQKLNLPYRIVVLSTGDLGFSVSKTYDIEVWIPSQGKYCEIASISNSEDFQARRANIKFVSNEKNKKQFLHILNGSALAIGRTMMAIMENFQDENGHIIIPEALHNYFGRKIIK----------------MEINFEGIVVGGGHAGVEAALALAKK-H-KTLLITGDLKQIASLPCNPSIGGPAKGIVVREIDALGGVMGKAADLSQIQMKMLNTSKGCAVRSLRAQIDKKKYPRVISDILKKESNLTLLKGLVNNLLIEDNK--VKGVVLTTGEVIYSKVIILTTGTYLSSNILMGDKKIISGPNNSLTTFGISEQLKK-YDFEIIRLKTGTSPRIKKDTIDYSKAKIQLGDGFLQTFSFSSVIKKLGIQEPCYLIHTNPRTHQLIKENLKKSSMYGGYSEGKGPRYCPSVEDKIVRFFDKEQHQIFIEPESLELDEMYLQGLSTSLPEEVQKQVLKTIPALEHAEITKYGYAIEYDAFNPNQLNYNLETKKIKNLFFAGQINGTSGYEEAACQGLMAGINASLKIENKESLVLKRNEAYIGVLIDDLINKGTTEPYRLLTSRAEFRLLLRHDNADLRLTPYGYQIGLIDKSIYDRVESKRFKIANLQNELKQIYVLPNDKNLNYLKKHN-CNIKEKHSLYKLLKRTEININILDFFMKKKYEKEVLEQVEIQIKYEDYIAKTEKEVQKNLNFENEKIPYNIEYTKINNLSMEAKEKLTLIKPYNLGQASRILGVNPVDISILHIYLRRYKN---VI-----MDLKKNILDRNLIDRFNSEIPIYELVIK-TGVSLKKVGNNFMGLCPFHSEKTPSFSVSSEKNIALCMACRQGGRPVTFYSKFKKISISEAIKELSELFHLE--LPKQ-KIVYKNPLYEILESVHSFFKESLSLILK-------------------------KKEYEDHPVKKYLLEERQLNLELVQEFGIGYA------------------YDNNKALVTHLLDR-KYKIEHLLKLGLVRGFINPKNS-DETNYFDFFRNRIIFPLTNSEGQIVGFCGRT--YQEDTKQ------P-KYLFNIENDLFKKNRLLYRFFEHQQNIQEQKQIILCEGFFDVISFYKIGMKNVIATLGTNLSQEQILLLKQTSKKVIIAFDGDNSGKEAAIKIAQLLNNKSFIIKIMHLPSGFDPDSYILEK-QNNI-YFLKQ---KFEEITKDYIFQNIEDLLK--TEFN-----KEIIKKYINNKLLKYHDEETQEYFQNKINEKYQILINL--VSKETLVNK------ANKLKTKEKEK-ISVKGI----VFDQD-------------------------------IEVD--------LLVQLFLNNKYIELIIEKSYEYKSINSDIIE-----LFRIIRKYYNKYATEDEKDKRGLGVDLENFKNKCKEDLKRITDSNYIHNLISRVENNILFQQKKRISSQEYLSDIFHPF-ELK---EHSAYRNKIKKEIQD-IKNRCF---QEDYE--DEKKSFLDELKLKQKELIKIEN--DIYECKNKCKSEF-------------MFKRILLKLSGEALKGK-NFNIDPQTVKIIAEEIKEIKDLGIEIIIIVGAGNIWRGLLGEK-LGMVRSQSDYMGMLGTIINSLALQDALNHLKVETRVMTAFPVTSIAEPYIKERANRHLNKNRVVILGAGLGLSYFSTDTAAALRSTELNVDVILMAKNGVQGVYTKDPKKHKDAVLLKKIKYKDIIYQRLNIMDVTAVSLCWENGIDILVFDMNTKGNIKKIIFEG-NIGTLITS---------------MKFKVVIVGRPNVGKSSLFNRILTKRISIVYQESGTTRDSIYAIGKWLNQEFFIIDTGGITFDNVPLLQQIKYQVELAIDESHLIVWVTDGQ-TGLTKEDLEIAKIIYKINKNVIIAVNKIDNVNLKDNIYDFYSLGFKNVIGISVQHGIGIGELLDKIIHYCP-----------------------------------------RKNKKIDHADDLKFCLVGRPNVGKSTLTNSLLSKERMIVSDVPGTTIDAVNTVFEKDNQRYHIIDTAGIQKKANHYDLKNKYSFLRTLNAIERSDIVCFLLDANDKIIEQDKNIAAIIFNYKKPCIIIYNKWDLLNIND-KDIKKFDSIIKEEFKFFNYVPLVFLSAK--NKSRIHTLFNALKQVFYNYKQNFSAHVLNNILNEAVHLNPPSLFNQGKAKFYYLKQTAIKPPEFVCLVNEPKFIHFSYERFLKNQLRANLELTGIPLKITFVKKEVYL------MIVIKNLNFSYRN-KKILKNFNLNISMGEWVTIIGNNGSGKTTLARILMGLLQ-PNEGKIFIDGKEFNEDSLQEMRSYIGMVFQNPDYQFVGSNVLNDIVFGLENQLLSREEMQKKLDKYTVMLNIQDLLDKNPQNLSGGQKQKVAIASVLAMEPKIIILDEPTAFLDPQGAQEIFDIIYNIKKNTDKILIIITHDLNLSSKSDKILFLEEGNLVKYSPPVELFSDNNFCEKYFNYLPLALKIHFALERE----SDIKKINKD-FFYKLKGCLWEYIFEMMSILFKDLNLSKQTEKVLSELKFEKPTPIQALVIPEIINGYDVIAQSQTGTGKTFSFGIPIIENIDCKSSKIQSLILCPTRELASQVFLEIKKLLRFNFEIRTIVIYGGESYTKQFKELDTKPHIVIATPGRTIDLLERKKIDLSSVKILTLDEADEMLKMGFQDDLERILSKVHSQRQTILFSATISPTIIQIASKYQKEPKILKVKQDTLAVKSIKQFYFIVKEFDKNKLLVRLLDYKNPESVIIFANTKRDVDNIFNYLQEKGFLVDAIHGDLKQNQRKFVMNNFRQKNIKILVATDVAARGIDISDIKMVINYELPYEDEVYIHRIGRTGRAGKTGTAYSFISIKKMGQFKRLEKYLKEKVTYLNIPSVEDITKEQNKFWKDKIFNLINENKDK----NEPLHPLVDVLLDKIDHKIIISTFINHFALMNKKYE--PIIEPKV------LQR-NLNTRYNRFDNK---NTNNYNNTFNKYNNKNYNNNTFNKYND-NY----NSQNMSEFIINLGKSDGI-NPSLLLRLLKDKFNIYGKNIGNIKHFYDRTVFEIVDSFINKLLLPKNVYYENKLLKI-----------EPK--MFFSFITSFNSILKEKLFFIVIIEIHNKTNKNIVNLKKILFNVFTSLHDNQKMNIIFINNKEMQKMNFYYRKKNHPTDILSFENVI-------DNEYLGDVFISLTKAAEQSYKMNKKLEEEAVFLSLHGYLHLKGFDDFTEESLQQMIEIQNQILSYHRLNIYKYL----------MLAIIKSGSKQFKVCEGQEIFVEKLNLEVNQTHVFDQVLAIEDENKKQETILGTPFIDNARIEAKVVKQGKNKKIIVFKYKKRKKYRLKQGHRQLYTKLLITKIIF------MLFLEKFSIQNDFFLTEQEQKILFFLYQPLTGANVLALYNTLYFLKKTTN---SQFN---YSHQFLFDLLNIDDVIFTKYKEKLEAINLLSTFQNDK--KETIYLIKKPLNYDEFLQDPILSQFLLSEVGEEMFLQLQNLFTPLL-KENIISENYKNISKNFSDVYCFRRIDVKKDIIKFSHKTKNN---SNS----FFQKYFNYEEFMDKLTPKFKKPFLLEWKNIEYITKLSFIYEINPVKMAKLYKEFFRDNEDNNADLNNFKIYIKNKYLKDNVRLTKVNKKNIDNE--ENEMIFYLKNSHP-NRIISNFMKNTYICFDLYDIAFELIKKN-NVDIGIINALFMYIFNKKKKDDK-FPT-SYNYFKTVLDSWMKKGIVTVESAYNFLTEDKQF-----WNDNNK-FNNKNRPQWFDKMRKDLGFKN-----------MN----FFKE---EFFKILENEKERQEKHLILIASENFVSENVLKAQGSIFTNKYAEGYPKKRYYNGCQYVDEIENVAIEKVKKLFNVKFANVQPHSGSQANIAVFQALLEPNDAILGMSLNDGGHLSHGFNLNFSGKFFRSYSYGVSPETETIDYEEVRQIALKVRPKMIIVGASAYSRTIDFKKFREIADETNSYLMADIAHIAGFVACGLHPCPIVAGADVITSTTHKTLRGPRGGLILANNEEIMKKLNRGVFPGTQGGPLIHVIAAKAIAFDEALSEEFKIYQKQILKNTLVFANIFIKLGYRLVSGTTDNHLFIIDLKHKHPHLNGKIASETLEKANIIVNKNVIPFDKEKPFYASGIRIGTPAMTTRGFKEKEFIKVAYLIDKVLNNYTNDIIIQEVSTEVLSLTKKFPIYQKK--MAIRMRLQRFGNHKRPFYRIVAAESRNKRDGKFLEILGTYEPFRNLINIHNDKVEKWLSTGIQPTKTVKSLLKKN----KNSVKK----------MIKTILANKKAFYDYFLD-KKYIAGIKLLGNEVKSIRLKKVNFENSYVNFENNEIFVFNMLISKYNLCNSF-DHDETRKKKLLLNKREILKIKGEIKKKGFSLIPVKIISVRNLLKLEIYLAKGKKKYDKRAVLKEKDDKIRIKKSLEYF------MIKKRTPLNKIYIGLTLFFINLFCFFATTELDKKNKTNFFIFFVLFLA-LIIVFVTTKEILNLNKTS---------KNIFLQFIFLIYSLFYFFYFCLFLLKNISNK---------LSEDNLIKKIII-NFKTE--------HILFGVLFFLLILWLFYLFIHEFHIQNLF-----------------------------------SILF-----------------ALIYVVFCSSCFFVLNCFHYRWFCYLFVITISNDSFSFLGGY-----YFGKRLLFPSVSPKKTWEGSIIGIIFTFFIC---FIFFHDV--IS------------IGFFI-----------------------------FTFFNCIISQMGDLIASKLKRDFSIKDFSGFIPGHGGLLDRFDSLLFLSFFIIVLFLF-PNDNISDFLHSLFLNK--MILDKEG--FIEIICGPMFSGKTTKLIDKINLVQSLGVKFLVFKSKIDDRYSEKDELVSHDSKTFPSILINKSEEILNFIN--SDID---VLFIDEVQFLDNGIEKILNDLSYQGFHIFLSGLELDFCGRPFGSMSYLLSIADEVIKLKSSCVVCGKEASRTQRII-D--QKIPKKEEPIIIIGGKYSKHSY--HEPRCRKCHKFLD-----------------MIILSIETSCDETSVAVTENGKKVLSNVVFSQIKYHQKFGGVVPEIASRKHVEIINLVFKEALDKAKITANEIDLIAVTQGPGLIGSLFSGISAANILSYIYNKPLIGVNHLIGHVYSAQI-EYELKFSSLVLLISGGHTELFYLTNHFEIKQISQTLDDAVGEVYDKIARSLNLGYPGGPIIEKLALQGENIFSFSRPYLKNKKLDFSFSGLKSQIINFI--NEKKDLAP---YINDICASFQESVADVLITKVQRALNLYKTKQLIIVGGVAANQFLTQRFRNHFSDLELIIPSLQYCTDQAAMIGIAAYYQHMFGFPKGQKIYNLTAIPNL--SLNDNRENNMANTRQQKKRIKTNEKRRLINSSFKSSVRTFIKKFKNLVASSEKEKAISCFNIINKKLDKGLSKKIYHMNFVSRNKSNFAKLLNNIK-----------------MNNDFRKYRKN------------NCCSENQISY-----KSIYSFFIGLFIYFFIFIP-LNS---DLISFD----NLWLFKWFFALLILFLTG-FSVIKEGIVKVYKDSKKNKKITFNIHILMILSSLGSLYLKSLNESVLLIIIFGGANFLEEYVESKNQKEIKKLLNIIPEKAKLLKKNNDFELINVNDLEIGDKVLVLNGEQIPSDGIIISGSSSIDESSITGESVPVDKTVGDRVFGSNINLTQTLIIKIITKADENVFFKIVETTYKIQNNVSKKASFIKKLEPIYVKIIIFITAIAI-LGGFIIN-------FFELFGPIKYWD---KDGIFYKSIVFLTISSPCALIVADIPASLSAITHLAKKGVLLKQHQSLSVFSDIGAIAFDKTGTLSKGEIQINDIVFDS--DISEEQKTKYLNILSVMIQESNHPVSFSIKKYLKYNFKL-----ESCLKLKILNVIGVGIESQDEYNNNYKIFKYSYYKN-------IPSQIQSKIDDFFQDGNTIICFSHNDNIIMIIALKDVIRSESRDMVAYFSNNNIITTMLTGDNEKVAKNISSYLGLDYVYFDCLPEDKKKYIDVMKKK--YHNVAMVGDGVNDAPALANSDVSISLKEGSDVAVDIADIILIKNDLNKIVYTHKVSKKLKKIVWQNIFFAITTIVICSILNF---------F-------SCVNMVAAVIIHEGSTLLVILNCLRMKKNIN--------------------------------MEEILKEI---LNKSTTKMKKTEEAMINKFNEIRTGVANPKILDKIMINYYGAEINLKNISNISIVEGNQINIKPFDNMSIPEIERAIFSSDLGITPT-NDGKIIKLLFPKLTEEKRKNLIKQVDQLKEQTKVNIRNIRRQGNEEIKKNKFNEYLEERGLKEIQHLSDKFIKSIDNETIRKNNELLKI--MLLFEELKWRYLIKDCSDQVQLEKTLN-TKKINFYCGIDPTSTSLTVGHLVQIITALLLKKHGHTPFIVIGGTTCLIGDPKEKEERKLLKPSQIIENVNKIKKQLKKLLFNKGVVFVNNFDWLSKIDLITFLRTYGKNFNINYMLSKDIISKRL---DKGISYTEFSYMILQAIDFHNLYCNYKVQMQFGGSDQWGNITSGLELIRKLEGKKTLDEKPLGMSTHLLLKRDGTKFGKSEQGTLWLDPKLTNPYQIYQYFINTEDEEVIRYLKSLTLLSPNEIIELEKDNKINPQNKLAQKKLAEEIVIFLHGEKELKKCLEVNKVLF-GNQNKPIKETIYILLEKILFSHRAK-EDIKLIDALVKTKLASSKTEARQLISVGSIQIFNKKVTEINFV-LKQKEAV-YERYFLLKKSKKHNALIVFESIKIDMSDLVKLICTECGRENYHTYKNKKKHPTRLEFKKYCYFLRKHTLHKEKKMNLRKIFKKIYKKH--HLALEKYIDPTMHTPFKQKNRWLDY----------------------------------FSKNEDFFNKKIAKYFLLFQKQNKNKKKSKNLKNSS-NMDFESLYHPKNQMLD------------------------KEDSKLILNKDTTSNAIKIHDPIKMYLKEIGQIPLLTLEEEKKQTKIVYEGMKAKNKLTKYKNKEIELTPEQIEEINEKIKSSNKAKNKLVEANYRLVVSIAKRYIGRKILFLDLIQEGNMGLMRAVEKFDYKKGCRVTTYATWWIRQAITRAVADQARTIRIPVHIVETMNKISRLRGKLTQDLSRKVENTEIAEKMNIAEKQIIDIQMIEKETISLESSARE--EDDSSLGDFINDPNIISPHHYMLQEMLKKTLDESLEENLTDKEEQILKMRYGLLDG--HIYTLEELGNKFGVTRERIRQIESKALRRLRSPSKQNKLRMIYNNIINKMKKGLLFLFNNFEDCEALVTR-AILKKNCLNVQTFTPNASLEVLSSQKLIVKADQHIDDVNF--KEYDFLIIPGGPYILKMI--EEKKDI-LFRLYEIIQYFFDNKKIIGAICAGPVFLGQLKLLKKHNFTCYPGCEKYI-EGNHL-NEKAVTSDFIITSRSPETVFHFVKHLLNKMN------------------MFSVKTLYKNYESYI--NKKIYIKGWVKHLRFQKKIFFLDLNDGTYLEGLQVVYKNIG---------------------------DPSFDEIKDKLQVGVSLHLEGELVVNPKASQP-FELLANKIILLGKNHIPYPIQSKKHSKTFLRQFPHLRTRTNIFGAVFRIRNTASCGIHEFFQKEGFIWVHTPIITVSDGEGAGELFQVTTLNLNQIPLDQN--------------KKVDYTQDFFKKPTFLTVTGQLEGEALALSFKKIYTFGPTFRAENSNTTKHISEFWMIEPEIAFCDLQENIKIAQKMIQYVINFCLERNKEDFIFLENNVEPNLIQRLQKVVELEVFKQITYKEAIQILINSKIVFENKPYYGADLSKEHEKFLTNL-FQEPIFIIDWPINIKAFYMKNNDDNETVAAMDLLVPQIGELIGGSQREDDLQILKNKMNQFNISTKELEWYLDLRRFGSCIHSGFGMGFERLLIFLTGLDNIRDVIAFPRTPKNA--------------MISRKFKTIFENNELIIEINKLAKQANGSVLLSYKDSVILTVSVSS--KKDTNLNYFPLTVVYQEKFYSVGKIPGNFNKREGRPSDHEILNSRLIDRSIRSLFEPNFEKEVQIINTILSSDSDCNNEIFALLGSSLSLLISNIPFNEPVAGVCIGKIKDDLIVNPNKEQKTKSEFLLTLSGTENGLNMIEAIANETPEEVLLEAMEYGHKIIKKLCLFQKDIKNEINTPKQNIENKANFQ----D--LYLDIEEKYKNQIKELLYVSSCLKI-SKKELQNNISGLRDRLLLEF---------QDNEKLKVYEEDKKY---FFILENIFDTLLKQEFRKMIIETKTRVDGRNFDNIRNIETKINLLPRVHGSALFTREQTQSLSVVTLGTLKESKMIDDLTEEE-EKRFILHYNFPHFSVGETGRYMSPSRREIGHGILAEKALFCVLPSEEEFPYSIRVVSEILESNGSSSMATVCASSMALMAAGVPLKKSVAGIAMGLIFS--NEK-EYIILSDIQGLEDRYGDMDFKISGTQKGITALQMDIKIDKVNFDILKKAFSQAYTGIIKILNKMSLTISQSNKELSIYAPKVKMIKVPINKIRDIIGSGGKIISQIIEKNDNVKIDIKPDGTIFITHSNIEIVQKTVDYIQNLIKNIEVGANYQVVILKILKDKK-GQSF-GAIAEISPGIEGFIHVSELANKRTDNVEDVLNIGDRIFVKCIEINNKGKIFLSLKDYKKITF----MIKEFVVEKKNRNLRLDFFLAKQFNISRNICHSFINSNKVLVNDKVV-KKSHLLKENDVIKTPIIE-KNSISNIFE--PINLNLDIVYEDNYLLIINKPYDLIVHPSLSYSGVTLINGLRYQIKDFL-CSH-PLRPGIIHRLDKNTTGLIIVGKTNEVVERMQNLIRQRKIQRIYWSLVYGFLGHEYGTIDIPIKRSISDYYKMTVSKEGKRAITHFKTLEKFKDISLLELKLETGRTHQIRVHLSYLKHPIVGDTLYG-RENQLLNK-QLLHAKKINFIHPFTDENLEFEIPLPIHFQEFLKKLKSE------------MLTKNEIQDILKKGLNKGFDFVELFFENQKKNYLKVIDEEFTNFNTKHIFGVGIRLLKGSDEIYIYTNKVDYTNILNLI--EEQQNVCSEKDIVESVYLGESKEAKSNILIPFDSWTVDKKIDKLLKLSKIIKEYDSKIIKSIATLETKEQNVLIANSKGIYQKDIRNYINCSMFAVAKEKDNMEDFYNNEGRTSTGLEIFDIIEFETKARTIAKKAVMLLDAELIKPQTMTVVLNKGLGGVIFHEACGHSLEATAIARNLSPFCGKINQKIASDIVTAYDDGTIDNSWGKLNFDDEGNPTQKNLLIQNGILKNYLIDYRNSLKMKMKPTGSARRESYKFSPTSRMNSTYIAAGKCSPEEIIKDTKYGLYAEVLGGGTVMTTTGEFNFMMKSGYLIENGELTKLVKGMMLIGKGQDVLLNIDRVGNDLALSQGYCGSVSGYVPVDLGQPTIRVKNIVIGGNKK----MSKCYITGKKNLFGNKRSHAMNATRKVWKANLQKVNVIDEKGKKVKVYISARALKKLELKRV---MIKKKNHRGLKKRVKVTGTGKLLRRHAYKNHLAGSKTTKQNRQLRGITKIDSSDVKRIKHLI-----------MQIEKINNDCIRYNFNINIKEFDLFVKKAFEKIKHKVEVKGFRKGFVTRDVFEKNFDKKPLYKESFELLVQDKLKCIFE-NKNYNIIGSPKIVNF---VFEDLINKKDFFNFGLEFVLKPKITLCDYKKIKVNVKL--EEVKEKEIENKLDLLLKENPI-----LENKKENENVLELGDFA-VFDFEGYLNGE-LFKGGTAIDYTLEIGSNNFIDGFEKQMIGMKVNEKKEINVRFPDNYLNKQLASKEVI----FKIFLKNIKIK-KNVVWNDELVKNLKFP-DINNLEEFKIKIKKELESQKKYEKEEKEKELILDFLIKNSNLNVPSSLIEEEVEHAKRDFEKELNSKNINLEQYLESNNWNKEQFEQNIKDKTLINVKLNFLLDEIAFIEKIKFSPEELELHYQKIKNEFKI-DVDKLKQNSFFVENIETNLLRQKVMEFLFKT-NIIH----------------MIVYGKNVIKEVVKNKRIIFQMFINNKMIDKKFFNFLDKNNVRYQLVDKHQLNEKAKTKEHQGVVAEVKDYEY-SNLSLFLD-----SNKNQKFLILDEIHDPYNFGAILRTMETTDFDGVIISKKHQVLLTGTVAKSSSGALEYVNIFLVNNLYQTILLLKENNILIIGTDVEADLNFDKIDY----NRSFAVILGNEGSGMRFLLKKKCDYFIKIPMKGKINSLNVSVAAALIMYASQR-----MPSKKIIFGKEAREEILKGVDTLANVVKLTLGPKGNNVALEKENGLPSIVNDGVTIAKEIKLEQPLRNMGVKLISEAAIKTNDNAGDGTTTAIVLAQSMIQKSFKYVNSGY-KPILIKKGILEASQKVVEKILEKSKPISTQEDISNVATISSGQKEIGQIIVSAIEKVTKKGVITIGESKGFETELEVVEGMQYDKGYLSSVFITNVANMSSELDNAFVLVTDHKINNINEISGLLEEVKEKS-VPLLIIANSFDNDVINILALNKFHGALNIVMTEAPGFGDNQKELLKDISILTKATFVDKDLNTQLQEIKFENLGRIKKAIVKQDNTILMGAEKTS-ELSERIKEIEINIQNTK-----SDYELNNLKSRLAKLSGGIAVIKVGAVTEIELKEKKLRIEDALNATQAAVTEGILVGGGKTLVEIYKELKNTLVNTNIDIQKGINVILDSLLIPTYQIAENAGFDGDLVLKEQLKQEDNFGFDASNGQYVDLLKQGIIDPTKVTKQVILNSASITSVLVTTEAAVF-SSKDKKHLSKNLDMNSF---MLDKKN----------KDQNKNNSEEMNSKE----CFTQNCSKKCPQKEKCS-------QKDCIQ-SCDKECKTSFSQNVN----KKQ------TC----DTCSPS---------VEEIEKEV------------------------------LQTNISKLEKEFNKLKEELVLAQQKLQNDKLKHQADLENFKKRIKKENDNFLKYSSVEFITNLLVPLEQLEQALQMSY-EEPLLKNFLSGFKMINQQIKDVLKKEGVQEIKALNEQFNPKQHHAIEKTSNKNEPNGVNLDVVQKGFIYKDLVIKPAMVKVNEWSDKNE-ENK------MFDNNKNIYYGTTSSDVETKKIGSFLCQQIITELKK----TKEKNIILLEGDIGIGKTVFVKGLAKKLGIKDNVNSPTFVLLKTYQGSKYILHHLDLYRILNDNQPKNNLEMEI---L-ELLDNTDKGDIIIIESNINIVSFFSVWHYYIRFNFLDNQKRFISIEKNIIEQK-------
ziz_Jwb   -MLKLNIQLFASKKGVGATRNGRDSHSKRLGAKLSDGQYAHKGAIIFRQRGTKIFPGDNVGMGKDHTLFALISGVVKYQIK-GKNKKQ---VSMQFVEKKVN---MLYIISGKYKGFKINSVSSIKTRSTSHALRKSLFDTVGEFIKESIVLDLFSGSGAYGFEALSRNAKQVYLVDNFLPAFQIIKKNMKKLNLPKEQIKLFYNNAFQMLKKFNKENLIFDLILLDPPYFFNSYLLLFSYLEKITHNQSLIVFETHSKTLLPS-RQDNFVLFKEKKYGTKKLYYYRKNYFR------MNNIPNKKMKLFQNFFIVLILSLILLFVI-----RSFGPKQIDYKKLKNQDIQ-----IIFNKD---IFESIKDYEFEKNIKSKIDL----------------EFAFEKKYISIFVFGF-DPKSKNIIL---------------EKLEKIPSDSDPSAKEIIVKIEQQIQDKIKD--------ENNVFYF----------------EEKLSSKEETSQIQDFFTIKTGTNLEY-F-NKKYEDLS----NSKL---KIGKL--NIKQYNDLQIIKSKFL-G--IFDKDKKFLTQNNESYYNEIIKTKINKNNKNE--INYFNLKYDETDKNEQYTKILVDD-KGTLPIQWPNKIEWYFFLGWGYIWN-VLVVFIGYFLHLF--SFMCIG-EGWFFGNLGLGIVLTTLLIRTLSWPIYTKSSTFSMNMSLAQPEINKIQEKYALKKDRESMQKMQMEIFKAYQKHNFSIF-SIFISFLQMPILIAMFRTLNRFRNPGGIFPVI---ENKSPFLGCINLNQETSNTNGFI--FAKIVLSLIVGISMYFLNKINLKKPSYLKTNTKI-LNNEQKNKQKNQEMTMKIVNYVMIVFMVINAFND-SALSLYWITGNLYTIFQITINRKKMEKKYHILKNKSF-------MSNKKENYFIILYYNYIHIEDPEKFKEEHRNYCQKLNLLGRIIVSSEGINGTLSGLKEDIETYMEDLKKIKGFENIDFKIDTHHKHVFPRLSIKVRKEIVALKLDKDLFPESNSDSYLEPKKFFQAL--KEEDVVVLDVRNDYEYNLGHFRNSINPNISNFRDFPEWVDKNLSFFKNKKVLTYCTGGVRCEKASLLLRSKGLDEVYQLKGGIIKYSQEPEVQGQLFDGQVYVFDQRIATKVNKKENIIVGRDFFDQKPCERYINCGNPSCNKQILCSEENEIKYLGSCSLECSLNKNNRYLSKNKEN-LNKTD--------------------------MQEIGLSVLGGIGENGKNLYLLRISSSYFVLDSGLKYPNM-SMRGIDSIIPEYTALEKIKKKIKGIFITSAFETHSGSLPYLMEYL-QAPIYASDFVINILKSNLENHKNLDI--SKLDFKTVNENSEIDFIDTKVNFFGLAHFLPETLGLSFETSEGYLVYISEMHFLQSKNQNFQTNFLALSKLNS-KKVLALMIASQGAFNIAKKHKSEA-LEYALSSYFAS----IQNNIIISFLIPDLLKIQLIIDIAVEFNLKIALLGRKNEKIVDIAIQKRYLKIPNGYLVNLKGMQDYLKH--KNLVVIIVGKRFEPLYRLQRMCKQTDRLMILHPKDKILLLSIEITGIDKIQTKTLDALARHGFVVDLLVKDLL-TASYNYEENFKLILHLLKPKYLLPIAGEYRHQYQMKKIAKNFDFPENKIFMLENADDWNYNFKNAPYINKNFFNKLGEFLIDGTPVLEGNDCIIKDRELLANDGVIIIACNLDLKFKKNVG--NNIELINKGFLDKTKITSL-VSELKIVFSK-LIEDFLTKNRQTKWSDFKNYLKEELSKLIFKKTQKKPIIIPILITINS-----------------------MKVIVIGCNHSGTAAVRTMLNKNE--DIKVNIYEKNDNVSFLSCGIALYIGGVVKDRKGLFYSSAEELNNLGANVKLKHEVVKIDLNKKNILVRNLENGNEFFDDFDKLVLSTGSWPVIPKIKGIESQNVLLSKNLEHANRIIEYAKKVNKITVVGAGYIGVELAEAFCRQNKEVTLIDIENRIMPKYLDKEFTSIAEESLRQHNVKLALNQKVVEFKTKGDLVTHVQTDKDCYETEMVITCISFRPYTDLVKDVLELDSNNSLKVNEYLQTSHPDVYGCGDCINIIYTPLANKSMYIPLATNAVRTGTIVGLNIEKNVYKYLGTQGTSCIQINDLSISSTGLNEHSAKLLGIEYDTITIKDANRPEFMPEYDSVLLKILFEKTTGVILGGQILSTTDLTEKMNTLSVCIEQKNTIDTLAFKDFSFHPYFSKPWSLLNLVGIKYLESSK----------------MIIKKKTEQYVIRRNKIEELKKLNVDPFRNYFAVKNNILDILNKYESCSHDELSVKEIKVDIAGRIVTNRSQGKAGFFLLQNFDDSIQIYLNKKLVSETAFNIYQKIDLGDIVGVTGCLFKTKTGVLSVKAFNLVHLSKSLMPLPDKYKGLKDKEYIRKKRYIDLIINSETRKKFLIRTKIIKMIRNFFDNKGFLEVETPILHSVFGGAAAKPFITYHNALESNFYLRIATEIPLKKLIVGGINAVYEIGRVFRNEGIDATHNPEFTTIEAYLAYSNMKDLMELIESCLKEICMEVLGRLEFDYQEHSINFNKFDKFDMIDIIKTKTGIDFRQEMTLEQCQKLAQENNIEVKSFHTKGHIIVSFFEEFVEKNLIQPTFIYNYPYEVSPLAQKNIENEALVDRFELFIAGKELVNAFSELNDPIEQEKRFQEQLAERQLGNSEAEELDQDFIEALEYGMPPAGGLGLGIDRLVMLLTNTSNIRDVILFPHFANNTKIKKIKDI-----------MCENINNISFKDIVSFMKQTGFVFPGSEIYNGLANSFDYGPLGSLLKQNIKKAWIKKFFQENEKNVLLDSSVIMNPKIWEASGHLSSFIDPLAENKDDNKRYRADKLIKNHDPQINVDSLTFQEMTDYLIKHKILG----TKNWASVKEFNLLFKTSQGVVSESSLPLYLRPETCQGIFVNFKNILHSTRKKIPFGVGQIGKAFRNEITPGNFIFRTCEFEQMELEFFCHPKSYYEWFCFWKDYSYNFLLQLGFNIHNLKLKDYNSNELSHYANATTDILFRFPWGFDELWGISSRTDFDLKAHQKFSQKDLKYLDVLTKEKYWPFVIEPSLGVERLFLATIINFLQNEKLKNDTTRIVLKIHPFLSPYKLAIFPLIKQKHNFKAKELQKKLSSFFEVYYDENQSIGKRYRRQDMIGTPFCCTVDEETLINDTVTIRDRDSLEQERVSIEEIKKYVEDKIIF---MNNITNKRRANLIYELLVDIVNDIIKDAQIGYITVTGVDLSNDLSFCNIFYTILNDTPELLSLVSKTLEENKREIRLRLAGKI-QHMKKIPNLIFKYDESLTYGKKIDKILDNIIK-MAVPFRRISKTAKRKRRTHQKLTKPNLIVCPDTHNFTLSHRLTANSS-YYKGKLILIKNKKKQKEVE------------MFDKIKKLICEKKSIK--EDTIFLETRLKEDLALDSFDAVELVIELEKIFDLKISDEVMQQFKIVKDIVSYVESNLS------------------MNF-KGQQLIHSINSKNLRNIPDFKPGDTIKVFDKIEEGNKKRIQVFEGIVI-RRKGSHISETFTVRKVYAGVGVERIFPVHSPCYEKIEIVRRSIVRRSKLYYIRKLSNKAIKIKEKK-------MKRTYQPSKIKRIRTHGFRTRMSTPEGRRVLSNRRRKGRIRLTV-----MAYSKLRCDTSHRKSLLKNLVASFIMNERLFTTESRAKEIRKVVDKVITLSKKNTLDAHRLASTFLFNKRIDS--DKTVLQKLFKEISVKYKDRTSGYTRIIKSECRRGDSAATALILFV-MKLIVGLGNPGIIYNNTPHNIGFMMVDFFLDYL--KKNLIPFKLKKELFNLVYHAQINKKSIILLKPQIYMNNSGSAIEKIVKKYKINTQDILVLYDDIYLKAGNFKLKHKGGHGGHNGIKNIIETLNTNQFKRLKIGVDNNFLIPLNEYVLRVFESQIKKDILNNFPIFIDILKYFIDDAPFEKI-FNFLNKK-------MKKKEQINDKEDILETETKSKNEEA----KWYIVQTYSGYENSVREDLLKLANSGLPISKFIFEVICPKEKYFKIKSDGTKQEKERKMFSGYVFVKMIITEHTWFVVRNLPQVTNFLGSIK-GNNA--KPVPLNDSEIKPILIKIGLIKKPSYEHLINKKVEITGGSFVGKIGTVSFIDSSKNIMVVEVDLFGRNTPIEISLSSFKEIT--MPELPEVEITIRNLRKKIIGSRIDKIEVFHQPSLQSIHNLN-NLEQKTFVDIERKGKFLLFFLSSDWVLVGHFRMEGKIYIHA-LEECKTI-HKYENFRIFLNNHKIFRYYDFRKFGRFH---LYKKETYLEESGLNQLAQDPFSIKALTLFNKINKKKTVIKKILLDQRVISGIGNIYASEILFLAKIHPETKTDSLTLQQIEIIISKAKKILKNAISYGGTSISSFEAL-GVKGSYQHQLLVYKKDKENCSLCKNKIHKIKIGGRSSYFCSQCQKHN------------------------------------------------------------------------------------------------------------------------------------------------------------------------------------------MKITLKMIKELRQKTQAGITHCKTALEETQGDIEAAIELLKKKGIF-S--YNPDKKKETLEGLTNVVVKGNKAILYELNTETDFVAKNEHFIDLYNQLEKILLEADSSIKNLDDFLRYQ-WNGKSIEELISEKTFIIKEQIVLSRIQIIYKKDEEGFGFYKHQGGKISSLVHLTKSSADAEEHLPVHIVGMKPKFLNKESVDNDFINKEKENLLEQIKQKN--SRKPLTDQLLEKIIENNLNALIEKNCLLEQPFYMESNQNIREYLAHNKTDIIAYYCFEVGKK--------------------MTLEIKKKIKSLTDTLHQANYNYYNLSKTDLSDYQYDALLKELSVLEKKYPEYKLSYSPTLKVGGFL-SSKFKKVEHIVPMLSLSNVFNFDELKLFCNRLLKINIPFCFIIEPKIDGVAISLKYEKGILVQAATRGNGYVGELITENIRTIKNIPLKIKEEIDLEVRGEILFDHDSFEKLNKEQKEKNKILFSNPRNAASGTLRQLNSSIVAQRNLSSFIYSIIDPPFFIKTQKEALDFLKKNGFSVNPYYDVVFSFEQLKEKINYYKELKDKLPYDIDGIVIKVNELILHNSIGYTSKCPKWATAYKLNSLKGETIIQNIEFQIGRTGSLTPVASILPVMVDGSLLSKITLHNYDYIQKKDIRINDFVLVHKSGSIIPEVLEVLKNKRTSQV-PFKMISNCPFCNGVLTKKE-GEVDHFCLNDDCEEKKIKKIIHFVSREAMDINVLGKKTLFTFFQEGLIKKISDLYSLKDKYEQLKKLPGFQDKKIMNILDALEQSKNQSFDRILYGLGIEHVGIKIAKLLNKKFKNINNLKKVNLEE---LSEIPEIGPRISNSVIEYFRKEENIQEINLLKSKGL-NFDYLY-------KNVPINNIFKDQKIVLTGTFNDYSRNELTNILEKYGASIIKNVSSKTDFLIQGDNSG-SKLQKARLLKIKIMDENELNNILNSIK-----MKRLLFIASLLKGYNIVIDIGTDHGLVLKKALDLKYIKKGIACDNKIKPLQKAFENLKNYPVKFYLSDGFDKIN-DDFDLALICGMGPHTISQILQRSPY-KKKYFLLGCQGKINYLIDWLNNNNFDILEYYNFYDKFSYIFLKVFQ--KG----------------------------------------------------------------MFNFVKKFFNSSNKYLKKAQLLVNKMSNFSEGFAKLNDDDFPKETERLKKMYQAGTSLNDLLPEAFALTKEACTRVTGLTPYNVQLLGAVILYQGQIAEMKTGEGKTLTSVMPAYLNALSGEGVHIVTVNEYLACRESEGEIGDVFRFLGLTVGLNIKDKNIEEKKLAYKCDILYSTNSELGFDYLRDNIQNEIENLLMTREYNYAIIDEVDSILIDEARTPLIISSPAKQGIKFYRDANRFAKTLKENGYIIDLESKTIELSEEGIAKAETFFQIKNLYSGNNYSLLHCIKNALKAVFIMNKNKDYLVD--NNKVLIIDQFTGRVLQGRQFSDGLHQALEAKEGCSIEGETEINATITYQNFFRIYKKISGMTGTAKTEEKEFISIYNMRVIEIPTNKLMIRKDMPDFVFATLDQKWESLIQDIEERYKNKQPVL-IGTVTVEVSEQISINLKKRKIPHEILNAKNHLKEAEIIAKAGQKGSITIATNMAGRGTDIRLGEGVVELGGLAVLGTERHESRRIDNQLRGRAGRQGDPGYSRFFVSAEDELVQRFGGQRIQKMIMLLNKTQDNQGQNKPISYKFFTKFFTNIQKKIESSNFDYRKFILQFDSVLDVQRKIIYTQRREILML--DNIEDLVINIIHKTVNKKIKYFLS----NK-IGKIE--YQNLLDFIDYLEKLFLPQGILKLEELQQIKE--NKNN--FEKEIIELVHEKIKNILEQHKQNLIIDGQD--YYFQTLRFIMLQNIDNHFKRHMSDMNMLSKSINFLSYGQQNVLTVYQDTGCTFFNEMMENICFETTRIILKFFCSKEDFLE---RKQQEQILSKNNLKKDIINRKNRRKHKS---VKTPWN------MKLIIAIISNENANKVQTSLNQENIFNTRLTTKGGFLKETNTTFVIGIKKEKVEKVLDIFRKFSKTKTQLIPNNILNEMSV-FAPLSSEVTIGGVTVFILDIEQFLKI-MKKKFILKKKSEIDLIFKF--KKNVKNYFFILYYIKNENLENFKFALSINKKYGKAYERNLIKRRLRMIIHNNISLIDKHMSFVLVIKFAAKELNFYNLEKKFLILLKKSSLN-----------MNGVIIQMKTNKIIGIDLGTTNSCVSVMEGKEAKVIINSEGGRTTPSIVAFRNDEILVGEVAKRQMLTNP-NTILSIKRHMGEK-----NFTVNIKDKKYTPQEISAMILRNLKKQAEDYLGAEVTNAIITVPAYFNDAQRQATKDAGKIAGLEVKRIINEPTAAALAYGIDKQNEKEQNILVFDLGGGTFDVSILNLAEGNFSVLSTAGDNLLGGDDFDNKIIEFLLKEIKKEH-----LVDL--SKDKSVMQRLKSAAENAKKELSNAMSAQISLPFL--TMIQRHEQGNSVGESIHFEYNLTRAKFNELTQDLVDRCLIPLKRALKDADMTPGEIHQVLLVGGSTRIPAVQELVKKELNKNTLNKSINPDEVVAMGASIQGGILSGDVKDIV-LLDVTPLSLGIETLGNVFTKLIERNTTIPTTAKQVFSTAEDNQTSVDIHVLQGERPLARENKTLGNFRLDEIQAAQRGIPQIEVTFDIDVNGIVSVKAKNLGTNKEQKITISGSGSLSEEEIKRMIKEAEENAEADKIKREKIDTLNEANNLIFQTKKSLDTLKDEIQPEEKNKIEGQIKDLEEALKTEDIAIIKEKMSLLEKESQSIAVKAYQKAQEKSKENS---DND-----NYKPENDKNSDPDEVVDAEFKEKK--------------------------MKKMTTNEIRQMWLDFFVAKGHYLENSSSLIPDSSDPSLLWVNAGVVPFKKYFDGSEKAFCPKIVSIQKCLRTNDIENVGQNSIHHTFFEMLGNFSIGDYFKKEAIDFAYELLISDKWFAFSKDRLYITYFYQDQATYDLWLKKGIASDHLISLKDNFWEISEGPCGPCTEIFFDRGVEYDQRGLELLYKDISNNRFVEIWNIVFSQYNSESGKNRETYLELPSKNIDTGSGLERLACIFQDKQTSFETDLFFPIIQKISFLSKVEYS--K-HKEAFRIIADHIKTLVFGIGDGVLFANEGRGYILKKLLRRAFTKGKKLGFLKPFLFKLVSVVIDIMREFYPYLIDKKEIIENIIQTEEEKFVFNLNKGQKLFFQLV-ENNTLSGDNFFKLYDTYGFPVDMIYEYAKKNNIHID---EKKFQVYLEEQKKLSR--GVQNNKYSMN---KQNDLFLN-FTEKSEFVGYNKFSIQTKILKVFDEGIVLKETPFYPEMGGQIYDVGMIDNLVVVKVTKLPNQQIIHQFDRSISPLINFFIEGQEVTASIDILKRKKTSCNHTATHLLYDSLKLILGEHVKPRGSGLNSDYLRFDFDHFQHLSFENLIKIENKVNEWINQKHPVIIQETSLLEAKK-RKVQFLDNT-----NY--PDKVRIVKI-GDFSLQLCGGTHVVNTSDLKKFAIVDYKIIGSGIYRIEAVTDSNLFSALNKKIEPFILEEKQIFAKIEEIHK--DIYL--------EEFLSKIKR----IAIQ-KNYKDSYAYIQNYKNYLQVLRKEFSEFKKQILQKRNEQIIKKAKQFIPDKIEPYLMIVVGNH-HELTNNDLKVLLDHLFNILKVDFLCLCQKNLDQVFILCKSKIIHVGNFIKKVVKTINGKGGGNKNFGQLTSYEVDRFLEFKNNWKVFL---MVKVNFVTTRHKRRKKVLKLAKGYFGSKSVLYKTANEQVMRSLQYAYRDRRQKKRNFRKLWITRISAGCLNNDIRYSQFMHGLLLSKVEVNRKMLADMVHNEPQMFSNYVDLSKKALENKKNIQKLELQKQEEKNKQEELKKLE-LQKQEEKNKQEELKKLELQKQEEKNKQ-EELKKLELQKQEEKNKQEELKKLELQKQEEKNKQEELKKLELQKQEEKNKQEELKKLELQKQEEKNKQEELKKLELQKQEEKNKQEELKKLELQKQEEKNKQEDPKETESENKKNVDQEKQTKDI--------------DLNSKLLPELRTLAKKHQITNVSKLKKADLINLLQDIINKK--MNNKVKFFFKIVTSFKDKGINLPRRQTIFSAGYDFESAISIIIKPKELVLIPTGIKACFDSNKVLCIYPRSSLYLKKRLIMPNSVGIIDSDYYNNLKNEGHIFIPLYNLSN-EEVSIEKNERIAQGILQDFYLTNDD----SVESN----------KIRENGFGSTN-----------------MD-LL-NKNPELKNFDIFFYALGGLGEVGKNMYILEIEQKIFIIDSGISFFGDSFLGINYVIPNYEYLLQNEHRIVGLFVTHGHEDHIGGIPFLLKKIKINNIFVSGIAFNLIESKLIEHKL-HKYIRIMTKYNNDSKFKFGN-TEISFIRMNHSIPDTFGIVFNNKD----RIIFYTGDFKIDNTPVGPLAEYDKLAELNKKNILCLLSDSTNAQNKESIPSENEIRKTIDQLFYKIKGRIIIVTFASNFYRIKQIIEASILTKRKIAIFGRSMEKAVENGIKNGYLNIPKDTIVNGNNIEKYH--NITLICTGSQGEPLAALSRMAHGIHRQIKLFKKDTVIFSSSPIPGNQDSINKVLDLLFKMDVDVVIHGDVVNTHASGHASQNDLKLILNLVKPKFFIPVHGSHIMLMAHKKLAIDCGIKSENIFILDNGDVVGINEQSVQKLDSKIAANNIFIDESGT-DDLSNCVLKERKILSEEGLFSIITSINLKYKKILNFPMIFSRGFIYMKSNKELMKKFSFEIKKIIEDYLYKNDKINKNQLKKIIVDFITPKIYDLTLRKPIIIPIILTI------MLNI---INQKKNNHWFYLAPALIILTIFSFYPLVKILIISFTH-YDKFSDTCD----VPITFSNYVKVCKDEEFLYALKNTLILVFLVVPISIFISLVIALTLNNVKNYFFQNTFKTFFFLPLISNNVVMGMIFGIFFYYN--FGLISDKPNGLFNLFIGKLGFGSEHEWINRTAPYSHKIFVLILYNIWNRLSFKIFVFILALQEIDKSYYSAAKMDGASRWRIFSKITLPLIAPVIFYQFIIEMLAVFKEYESVVGLFGHNHNYKIR--TIVGYIYNQ-----LSSSTLESYSKGTTAAIILFIISILFTITSFIFSKKK-----------------------MIVS---LILLNSFFSSIEIALVSLNQNKIDLEVKKGKKKALKIK---KLKEKPNLFLSVIQIIIHILTFCQGFSINHE-----------NHDYV-----------IDILIVVSSIVLGELVPKRIALAFPLQTAYFFINIFNIICFLTKPFVFIFNQISNLILFILRIDTNVKKDVVDEDELRFLLTSSYKTGVINNSEKDMIQNVFDFDGTLVSDIMRHRTEIIAINSNISKKDIIEFISREKYTRFPVYEENLDKIIGIVHVKDIFKGLLEEDKKKKNSSNKE---------------------------QDFNINKFLRKPYFVIEFQNISELFKEMQLKQNHIAIVVDEYGGTSGIVTIEDVIEEILGEIEDEYD-KKNNEIVKISDKEYIIRGTTHLHETEEHLKADLPIE--DYETLSGFILGQLKRMPDKNEK-IKIFYNNWQFEGLKYDGLVINTVRITRMIVQ-------------MIKTIVRKEETFDETLRRFKRDVSKSGNLVQARKKEYYIKPSTERKNRRK-FS-KKKY-----------------------MNKKQKDDDNISK--------EKIKVKSYLFNPKHTIKDLANILEISNITLIKKFIEAGIKTNINQFVTKEIAEMLSMILDIEVIFESTSKESLNEDI---------------KKEMIDSNLTKRVPIVTIMGHVDHGKTTLLDVIRQTRLVDKEFGGITQHIGAYEIVY-DNQKITFIDSPGHEAFSQMRSLGAKVTDICLLVIAADDGVKPQTIESVKHAQEAEVEIIVVINKIDKTNN-KKESIMNDLSNLGLTPEEWGGTTAYIDISALKKEGIDELLKLILLISEMKNIQTDLTKMVKGVVLEASLNKNKGPSATLITSQGVLKIGDVIVVGDNTYGKIRSIEDDLKNSLKEIYPSQPVLITGLDSVPKAGDLFATVSDIKTAKQIIENKKSS--LKEQNQS-NSNSNNHIYNNVLISN--KDEEKKRLNIILKADTQGSLEAIVEVLEKLNI--QDIKVNIIKATVGMVTLNDIVLAQTFNSCLINFNTVINNTLQKNAKNLKVDMQNYNILYKIIEDVENKLKNLLDPVLEEKATGQAEIKKIFTISSIGSIAGCYVTKGTIFNNSIAKVIRNNKVIFQGKIVSLKHLKQNINSANQGHECGILLDNFNNFQIDDIIESLKIEKVII-----MKNIGVDLVEIKKIKKIGIEKIADRILSNAEQLIYQDINHLSRKLSFLGGRWAAKEAIFK-AYQKGNLKN----NYRDWSILNDLNSGAPYVIHSDSSSK----IIISITHTENYALAFVILL-------------------------MNKNKKNYELTQSGVDQLKVELEHLINVKRHENLEAIKEAREQGDLSENADYSAARDEQAFIETRILEIQNILKNVKIIDTYSTNKEI-NIGKTVTLQFLDNMKEQTLHLVGVLEVNPFMNKISIESPIGQSIQGYQEGDQVLVKTETGKSFKVNILKVE-----MFQ------ESNFIKSIIAKDLKNKKYTKIITRFPPEPNGFLHLGHARSIIINFELAKFFNGETYLRYDDTNPIVEKQEYVDFILKDVKWLGYTPDKILFASDYFEEMYERAVTLIKKNLAFVDDLSSEELKKYRGDLFTPGINSPYRNRSIEENLELFEQMKNGVFKEETKVLRAKINMASPNMNLRDPVLYKILDAYTLKNK-HYFIFPSYDYAHPLEDAIEGVSHSLCSFEFEDHRPLYDWVIKETEMEHVPTQIEFGRLNITQTILSKRSLKFLVNSGLVQGWDDPRMPTLRGMRNKGYTPGSIKKFILEIGLSKNNTHVNQDMLHSFLREDLQQKAKKIMVVDEPLKVTIINYPEDKIESSDVP----YHNHKDLDL-----------------------------GTRKVFFSKHIYIEKSDFQMEKLDPKSKKLFLNEEVRLFYFYFIKAVDVVKNQKGEIIEILATYDPKTKSGTSFNERKPNGTIHFVEINTAKKVFLNFYQPLF--ENNNPQDLKAE------FNHSSWIRKTAFAEGSLDIN-ANYNKFQFIRKGYFCLTN------TEEKVINFNEIISLKKIK--------------MFDHDNIAAIATPLGTGSISVIRVSGSGVIENISKIFKSVKKNFDLLKAPSHTIHYGFILDKNQNILDEVLISVFKKPHSFTGEDIVEVQGHGGILITQLLLERILSLNIRLAQPGEFSKRAFLNDKIDLIQAESIMDLIFAQNENVVKLSNLGLQKKNSQLVENLNKKIMKIIGQIEVNIDYPEYLDIEQMTNEIILPQIKELITQMEELLNLYFKNRFLKNGIKTLIIGKPNVGKSSLLNVLLQEKRAIVSDIAGTTRDYVDGFLNIKGVSLFLIDTAGVHETNDPIEKIGVENTKTLLQKADLVLLLLDKSNYLEKDDEILLELTKKYPRIIIGSKSDLP----SKINFDKNL-------KEMVSISNHTQEGIEDLKNNILKIFQLDTIQDKDFNYLSNARHIKQINIALESLRSIILDIEKKIPIDIHTINLKEAYDALNNILGKNIP----DGLLNELFSNFCLGK-----------------------------------------------------MEKITIIGGGAWGATLAQVLDDNSNKVLIYDNNIEYIKKINEQKHPFF-DVRLSDQIKATNDLEKALFHSDYIFLSVPAQNMRNLFKKINNIL-ISSKNFINVSKGIEFQSNKIISQIITEEISADKIKNYVFLAGPSHAEEVILRKITFLTASSLNQEFALKIAKIFFNKNYLKVSVSNDVIGSEICASFKNALAFVSGMLDGVNFASNARSAFITFGIAEMKKILFLFSKSNSIETVLSLTGLGDLTVTVFNENSRNYQAGKKIQMGKNLDQILNQATQVIEGIYNLKVFYNLAIKNKICLPIIESAYKVIFEHKPVDFILLNIFEKC--------------------MFKSGFITMIGKANVGKSTLLNSLLEQKISITSDKPNTTKKKILGICNSPDYQLIFVDNPGLI--YKKQSFLISRMNFVTFKNIQEVDVILFLVDEECS--QRDKDILTFIQTYNKKIILVITKMDLFKKKILIDKIILSYLKYFSFEAIIPLSSV--KDQNLNILKENIISLLDEREPYFSQDVVTNLSQEELISEFVREKFFYYLDKELPHVCSVYLENLTY-SKDLDSLTIDILILVSKVSQRKILIGTNGATLKKIRITAEKDIKRFLKKKVSLNLWVKVDTELNIRKKVFHSPYVSYTK------------------MEFIKKQIELNDTIIIHGHKKPDGDCYGSQFGLKDIIMTTYPNKKVYVVGEEEPKLSFLGIKDQI------TDDTYKEALVFVVDCGQSSVISDLRYKLGKMIIRIDHHLFIEKIGE--YEWIDSNFASCSEMI-YHFKEYHNLKLTKKGALPIYTGIVTDTGHFRFERVNSNTFKIGASLL-EYDLDVFEIDQKINFKSLGLLKFQGYVCNNCV-AEEGLIYFKFSEQIIKQFNINIEQAFSILNMLSYVENNPVWAFILELP-NGSWKLSIRTQGPEISDIAHQFGGGGHKKACGVIVDTIEKLNEVVKLIKDSIKKFNLENNKK------------------MNFENIKKFRNGFKEFIIKGDIIKLIVAFIMGQLFTKVISSLSTDIIMPPINLLLNRH--SIRDWKINL--N------------------NNIS-INYGNFLQNLFEFFLVSLVIYTILIYIYQKIVKTNDSSTQ-SNLQKK-EIYATTELLELEKEKIQILKEIQKKISEQK--------MIKYFFIKE-DEKIKKISIKGHALYA-PENHDIVCASVSTAIIITINAIEIFELQSNI--NYSLKKGSFSLQLLKF-DSIINKLLLNLEYNLKDLSKNYPKYLKEIKD----------------MSSVVSIKQLLGSGIHFGSAVRKCHYKMKPFLF-SNENGVPIVRNRIHIIDLRKSIEAIESVYVKIVELIKNNGKILFLGTKKQIREIIQQEAERAKQYYVSYRWLGGTFTNFQTIFKRINFLKDLYKQEKDGLWSGLSKKEIMTLTRKREKLEKFLGGIKDMNQLPQAIFVADVKKDVIAITEARKLNIKVFGIIDSDCDPDLVDYIIPANNDAIKGVKLVTSIIANAVVEAETSMNNA----------------KINLQNTKEKEKLESKQPSIK-------------------------------------------------------------------------------MNFLQNVSSDRVTENDFLVLIEISKGSKKKYEIDKETGFLKLDRILNTSFVYPANYGFIPLTHCEDNDPLDVFVLSQETLESMVIVQCRPIGVIKMIDNGELDNKIIAVPIHDRSMEVYQNIKDVPVPLLSEIKHFLSHYKDLEKKTVVIEDIEDKFKAFTVITNALDKYR---KLKK----------------MNSIKKPLLNFWNDL----VIRIKKID----FLSLFKYLFLFLVTFLFILPFYLMFVTSIKTPTEIMQDNALSLPKNGFHFIENYKEAF-----VGQFKFMPYFWNTFRVTFLSTLLGTFCSILTAYALSNIFHF--RSKSVIILLLYLGLMTTSETLTIINYRIVSNLGWVDYGRGPQVIFGTDYALIIPYLINIVHVIHLLITFNNIPKELYYSAKIDGTSNWKYLWKILVPITKSSIIVTVIFRIVAAWNAYAWPELMGA---KLLTNMARKTF----DNEIGQN-INIQMAVAFLINIPLILIFIFFRKYIVSGENKSGIKGMLKIYNSLTNQKEKFYTLEQKKINIYVCGPTVYEHLHIGNIRSLIFFDLVKKYFSILGWQVRLIVNITDIDDKIIQKAIDNEMSEIQISQKYTKYFLNLLSKLEITTIDKHPLVTDYIPEIISYIEKLTQKGYTYIINEGVYFKSNLIPHYSLLSDQNLTKLKQNSRNITLDVQKKNKEDFILWKKTKVGIKYDSPWFPGRPGWHTECFVMINSIFK-NTIDIHGGGIDLKFPHHANEQSQFWAIEQ-KKLANFFMHIGYVEYNKNKMSKSLGNVILAKDLLNKF-GPNIIKMFFLSYHYSQPIHYNDNSIEEIKIKYDKIFYTLNKNNFQLILNKIFIKGVDSFYIDKFHSLMSNDFDTPNVLTLIEELLKKINKTD-ELEYLARLQNTLIYLLKSLNINVVLKNVTEEQIKIYYLWFEKHKKKDFSESDVLRNILKKDMLI---MMNLIPIGISGRHAHLSQETLDILFGSKNYKLTFYKNLKQKGQFAAEEKIDVMSSSGQILKNVRILGPVRKLDQVEISQSDSLRIKIQVPVRSSGDIKGSAPAILIGPKGKVEIKEGVIIADRHIHFSPQEAKEFNVVDKQVVNIKIDGIKSGILGNVLCRVDESFSLECHLDTDDASAFLLKTGDSAQLI-LKI---MLDLKFVLSNMDLVLDKMKKRQTDSFFLKQLIHLDKDRKKLINEIEKIRFQKNNLSKEISESKLKDNLDEHFF---QKEQ-IFKKNLKEFEQKFQEVEKQILDILSNIPNLPHDSVPFGTTSEDN-IEILRF-SEPKEMSFSIKDHLELGKKLDILDFEKAVKITGSKFVVLKGIGAKLERALINFMIDTHV-SKGYKEIFPPFIVNEKSMFSSGQLPKFKQEIFQLKLDKQNWYLNPTGEVPMINLHRDDVLDVNQLPLKYVCYTTCFRQEAGAAGKNTRGILRQKQFNKVELVQLVEPDNSYAVLEQMLKDSEYILQQLNLPYRVVVLSTGDLGFSMSKTYDIEVWLPGQQKYCEIASISNAEDFQSRRANIKFIRDKKTKRQYLHTLNGSALAIGRTMMAIMENYQNENGNIVIPEVLRSYIGIDLIK------------------MIFEGIVIGGGHAGVEAALALAKN-H-KTVLITVNLRQIAFLPCNPSIGGPAKGVVVREIDALGGIMGKAADLSQIQMKMLNTSKGPAVRSLRAQIDKIKYPKIVLEILKKTSNLTLLEGFVDNLIIEDNK--VYGVKLKDGTVINSKTVILTTGTYLASKILIGKNKISSGPNNTPTTYSISEQLKK-YGFEIIRLKTGTPPRVKKDTIDYSKSKIQLGDNILQTFSSPSVIKDLGIQEPCFLIHTNKETHELIKINLKKSAMYGGYVEGKGPRYCPSIEDKIVRFCDKESHQIFIEPESLELDEMYLQGLSTSMPEEVQEKILKTIPALEKAVITKYAYAIEYDAFNPNQLNYNLETKKIENLFFAGQINGTSGYEEAACQGLIAGINASLKIENKESLILKRNEAYIGVLIDDLINKGVSEPYRLLTSRSEFRLFLRHDNADLRLTPYGYQIGLIDKKIYNKVEKKRSDIENLKEELKNFIVFPNEKNLSFLEKIN-SSIKEKSTLYKLLKRTELNINIIDFFIDKKYDQEVLEQAEIQIKYEDYILKAEKEVQKNLNLEIRKIPSEIDYNKINNLSMEAKEKLTLIKPNNLGQASRISGVNPVDISILNVYLRKYKN---AF---------MNNVNNNLFEILNKKILIYDLIIK-MGIVAKKQGKGFFALCPFHKEKTPSLSISPEKNIALCMGCRKGGSPVKFYSQLKDIPTSEAIQQLAKLFNIN--LPKQ-KLKPEDPLISILKSANEFYQKALLFILD-------------------------RKEFSEHPLLKYLFEDRKLNKELIKEFGLGYS------------------HKNTSALIKHLVGKLNYKYEDILKLGLI-----SKKN-DSDKYFDFFINRLMFPLIDLNGEIVGFCGRS--LENNQNQTQFNI-P-KYLFNGH---CKKENLLYRFFEHQKDIQNKKEVILCEGFFDVIAFYKIGMKNVVASLGTNLNRIQIASLKKVTQNVTVALDSDNAGKEAEKKISFLLNKNSFRVKVLHLPYNLDPDEYILSKQNNIS-LLKQK---LEER-TKDYIFNQIEEFRRKELRDN-------QINSNIQI-LLKYHNRDNLEYFRNKINEKYQIQTDL--FSFISIKDT------NNELLQRKK---DKISLKGIIGSYEKE-------------------------------IS----------ILTELFLNQKYIDLVIEEIYKYENINADVID-----LIRKIKDYSMKYSKEEEKKN---GINISNFKNVYKEFLDHMSNSEIVYNLLLQVENNAIFKQKKRIKSQEYLKDIFIPF-QMK---DYSTIQQEIKKEIQI-IKAKINEKNNNDEDYSPEINKLWDELKQKEKQLLNIQQ--NKFENKID------------------MFKRILLKLSGEALKGE-DFNINPQIVKAIAEEIKEIKNLGIEIVIIVGAGNIWRGLVGQE-LGMERSRSDYMGMLGTLINSLALQDALNNLKIQTRVMTSFPVIAVAEPYIKEKALRHLNKGRVLILGTGLGLPFFSTDTAAALRAVELDVDVILMAKNGVEGVYNKDPKKHKDAFLLKQIDYKEILAQRLNIMDMTAVSLCWENKVDILVFDMNIKGNIKKIILKE-KIGTLITSKRDKNERFSEVNF--MNFKVAIIGRPNVGKSSLFNRILNKRLAIVYEEAGTTKDRIYAEATWLNQKFFIIDTGGIVFDNVPLIQQIKHQAELAISESNLIIWVTDGQTTTLTKEELEITKMLYSSHKKVIIAVNKIDNLNLYENVYEFYSLGFSDIIGISTQHGIGIGKLLDKVVSYLP----------------------------------------RNKKIENDETEDLRFCLVGRTNVGKSTLTNALLSQERMIVSELPGTTTDAVDTIFEKNNQRYHIIDTAGMRRKKKFYEKHEKYSFLRALDAIQRSDIVCFLLDISYNITEQDRNIAAIIFNYSKPCIIVLNKWDLLEPSD-KDIKKFELMVKTEFKFFNHVPIVFLSAK--NIKRIHTLFQALDKVFNNYKQTFSSHLLNDILHEATQINPPSFFNQGKAKFYYLKQTATKCPEFVCLVNDPKFIHFSYERYLKNQLRLNLELSGIPLKIIFKKKEVFL------MIIVKNLSFNYKD-KQIFNDLSFEISSGEWISIIGDNGSGKTTLAKILVGLLK-KNKGQIFINNIELNENNLTELRSLIGIIFQNPDYQFVGFDVKSDIAFGLENQLLSRDTIESKILKYSNMLNIQHLLESKPQELSGGQKQKVAIASVLSMEPDIIIFDESTSFLDPQGSEEIYDIIKDIHKQKNKILITITHDLSFALKSDKIMVLDKGDLIKYDKPSNLITDSLFLQNYSNHFPLELKLYYDLQKE----KDLSEINQK-KIEQLKDFLWQYNLKMMSILFKDLNLLKQIQDALEELNFATPTPIQALVIPEIIEGHDIIAQSQTGTGKTFSFAIPIIEKIDPKVKKVQSLILCPTRELALQVFLEIQKLLKFYSEMKTIVVYGGESYIKQFQELDKKPQIIIATPGRIIDLLERKKVELSSVKILTLDEADEMLKMGFQQAVETILSKIPAEKQTILFSATMPDAIREIAFKYQKNPKILKAKQDQIVVKSIEQFYFVIKEFDKNKLLVRLLDQKNPDSVIIFANTKRDVDTILNYLQDKDFLVDAIHGDLKQNQRQYVMNNFRKKNIKILVATDVAARGIDISDIKMVINYDLPHEEEVYVHRIGRTGRAGKTGSAYTFVGLRKVFQFKKLMNYLKETITYLNVPTVEAIQQEQNKFFEEQILHLIQENQKT----ETKENPFIDTLLKDKEPKEIISALLQHLAPKNKNYE--HISEPKI------WK-------GNDFKNS-YSKSNNFSNDFN------KTNNNYNNSYN-KF----NKKPMTELIINLGKNDGI-NPSLLLKLLKDKFNIYSKNIGNIKHFHNKTVFEIPMNLAKQVQSQNNVSYNNKILQI-----------QMK----------------------MIIKIHNTTKQKIQNFKKILIYIFDFIEDTKKINVIFINNNKMQEMNFYYRQKNYPTDVLTFPNTN-------YDDYLGDIFISLTKVFEQAQKIGHSLEREVAFLVIHGYLHLKGYDDDTEQSLQEMIDIQEDILKKHNIV---------------MFAIIKAGNKQLKICEGQEIFVEKLPLEVDQKHVFDQVLAIED-NEKNESVLGTPFINGAKIEAKVIKQGKNKKIIVFKYKKKKKYRLKQGHRQLYTKLLITKIIV------MFTLQKFNIKNNYILNNEEQKILHLLYQPLIGLGALSLYNTFYFLNQNHK---SQFN---YNHQFLFDLLNIDEDTFIKYKEKLEVINLLQTFENKT--KEKLYLLKSPLNYINFFQDPILNQYLLSEIGEELYSQLHNFFDNNE--EQKILENYENISKNFSDIYRFQKIHLPKTINNFQHFKNNK---SSS----SLQKYFNYEIFIEKLPQRFKKPFLLEWKSIEYITKLSFVYGLKPEEMASLYKETFINKNNENIDLNNLKIILTRKYFKKI----TLTNVPNINE--ENEMILYLKNTEP-NRIIKNFATSAHIYSDLIDIAFKLIEQT-NTDIGVINALLMYVLKIKKNTNKNFIP-TFNYFKTILNSWSKKGIISTETAYDFLMEDNKF-------QNTQ-TYKHNRPKWLDEVEKELGLDD-----------MD----FLKNNHYEIFEIIRKEEERQGKHLELIASENFVSKSVLEAQGSVLTNKYAEGYPKKRYYDGCEYIDEIEQIAIEKVKKLFNVKFANVQPHSGSQANMAVFQSLLKPYDVILGMSLNDGGHLTHGHHVSFSGKFFNSYSYGVSQETETIDYQKLREIAHKVKPKLIIAGASSYSRIIDFQKFREIADEVGAYLMADIAHIAGLIAAKLHPCPFLAKADVVTSTTHKTLRGPRGGIILSNNEEVMKKINKGVFPGTQGGPLMHVIAAKAVAFEEALQENFNIYQQQILKNSLSLADTFSKLGHRLVSGKTENHLILIDLKYKYPNLNGKLASEALQKANIIVNKNVIPFDKEKVFNASGIRIGTPAMTTRGFEEKEFIEVAYLIDEILNNYQNEEVIEKVRQKVLLLTNKFPIYKKNNFMATKIRLQRLGNHKRPFYRIVSMDSRNKRDGKFLEILGTYEPFRNLIDVDLDKVQKWLSVGSQKTKTVTNLLKRA----KRQKNINLK-------MIKIILNNKKAFYDYFLD-KKYIAGIQLLGNEVKSIRLKKVNLQNAYIKIENNEIFVFNMFVEKYEFCNKF-DYDDKRKKKLLLNKREILQIKNKTQAKGLSIIPTKIISDRNLLKLEIYLARGKKKYDKRLILKKKDDDSKIKKTLSYI-------MKKQISFNKIYIGLVLFLITLCFYCI---SDLNF-FTNFCLFGI----FVIMIGSVKEVLNATKLT---------KSKFLQIILFIFVFLFFCYFLSFLLNFFHNKND-------GSVFSSEEQPII--KLLQKIFAQE--YFLFCFLFFLICLWICFLFIHKFRTENLN-----------------------------------FFLL-----------------ILLYIVFSSACFFTLVCLDYKWFLYLFIITISSDSFAFLGGI-----LFGKNLLYPSVSPKKTWEGFFCGVIVSFIII---LCCFGFK--T-------------IPFWF-----------------------------FTFFSCIMSQFGDLISSKLKRDFSIKDFGSIIPGHGGLLDRFDSLLFLSFCVIGLLSY-PYIYNNISLK--------MVLKKEG--FIEIICGPMFSGKTTKLIQKINFFKSLGIKFLVVKPKIDDRYSQKKELITHDSKTIFSFLINKSKDILDLLE--KDVE---VLFIDEAQFLDQEIKEIVNNLSYRGMHIIIGGLELDFCGRPFGSMNYLLSIADQVIKLKSSCNVCGKEANRTQRIV-D--GSIPKSTDSIVLVGGK----NY--HEPRCRKCHKFIN-----------------MIILSIETSCDETSIAVVKDGKDILSNVIFSQIKYHQKFGGVVPELASRKHVEIITLVLEEALRKAQINPREVDLVAVTQGPGLIGSLFAGVNAANTFAYIYDKPLIGVNHLIGHIYAAQI-ENEIKFPSLVLLISGGHTELFYFKNHFQIKQIGTTLDDAVGEIYDKIARTLNLGYPGGPIIEKLASKGEDLFSFSRPYLKNKNLNFSFSGLKSQIINFI--NKRKDIDL---DINSVCASFQSSVADVLITKTKRALNLYPSKDLIIVGGVASNQFLKNQFKNYFPELRLIIPSPTYCTDQAAMIGVAAYYQNIFGSSKGQKKYNLTGNPDL--SIG------MANIKQQKKRVKTDAKRRLKRKSYKSKMRTLDNNFNKFIASADKEQAIIFFNKMNGALDKGVSKGIYHKNFVSRNKSKISKLLNSILK--------------MIIIWDSTLKEKE------------FESHK----------KFIYLFFIGLLFYFLFFLP-LDF----GISFGMDDSKLIFFKIFLTILILFLTG-YPVIKEGFVKTYEQTKKNRKLTFNVHILMILVSFLSFVMEKYNESILLIIIFGGAQFLEEYVENKNQKDIKKLLDIKPKKAKLLKKNNDYELIDVSDLQIGDRVVVLNGEQIPSDGVIVSGQSSIDESTITGESIPLEKKEGDKVFGSNLNLSNTLIVEITQTEDKTIFSEIIRLTEKIQSNVSKKASFINKIAPVYIKSIIFAILGFIVISG-IYN-------YF----CYTDIK---FRKILLKSMIFLTVAAPCALAVADIPATLSAISNLAKKGVLLKNGKSLGILSEVKTIVFDKTGTLTQGKIEVKAIFFNS--EILENERKQYLDILWTMEKDSNHPISFAIQKYFKENFDL-----NFSLKLQTTNLIGVGVEAFDQKDNHYKIAKYNIFEN-------VPTEIEEKTQEFLNQGQTVIYFSHNDKIIIILAIIDIVRDESKEMIEYFNKNNVNTTMLTGDNKQVAEAISFDLNLNYVFSNCLPEDKVKYINEMKEQ--KHVVAMVGDGVNDSPALAASDISITLQEGSDVVIDIADIVLVKNDLRKIIYAHKISKKLNRVVWQNIIFAFSIIIVFCLINI---------S-------RELPLPIAVIAHEGSTLLVIFNCLRLRNDIE--------------------------------MKDLAKLI---FENLEKKMLQAQEVMLSKFTNIRTGIANPKILDKIAIDYYNEKMSLKNISTISVSEGNQINIKPFDNSIIGEISKAILNSDLGITPQ-DDGQVVKLVFPRPTEDKRKILIKEVDKIAEQAKISIRNIIRQGKK--TKLNETDTLEDHFSKDIQNLNNKFIKLVDTDTIKKKNELLKI--MFLFQELKWRNLIKNLSNEKKLEQLLN-QGQLNFYCGFDPTAISLTIGHLVQIITILLLQKKGHKPFILLGRATSLIGDPKEKEERKLLSLEDVEKNFFKIKKQLMKILPEDKVTFVDNYEWISKINLIDFLRDYGKYFNVNYMISKDKIAKRL---DKGISYTEFSYMILQAVDFYFLYKKYNVNLQLGGSDQWGNITAGLELIRKKKFDESS-EKPFGMSMSLLLDNKGVKIGKSEKNVIWLDEKITTSYQIYQFFLNVDDQNVINHLKMLTLLEVDKILELEKEVKMNPSYRLAQKELAKQVVSFVHGKEIFKECFEVNNILF-FNKSKALNENDFVLLKKHLVFIEVKEKEISLVDALLETKLADSKKQARTLIISKSIKIFHKSIDKVDYV-LDFDIAL-FSKYILLTKKNKINALIIFKF----MSDLVKLICTECGRENYHTYKNKKKTPGRLEFKKYCPFLRKHTVHREKKMNLRKNFKKIYKKH--HLKIEQENHSLVITPFEQKIQWLEQ----------------------------------FYKNKDFFNSRLIKSIIMHDKKFKNKRNNSRKKNPSKNDPFDKLYSTNNDMYN------------------------KEESQEDLNLEQISNSIKVNDPVKMYLKEIGQIPLLTLEEEKIKSKMVYEGLIAKKKLEQYKKQEIELTYEQVQEINKQIEDAEKAKNKLIEANYRLVVSIAKRYIGRKILFLDLIQEGNMGLMRAVDKFDYTKGFKFSTYATWWIRQAITRAVSDQARTIRIPVHIIETMNKISRCLGKLTQDLLRKVDNQELAMNMNIKKKEIVDIQMIEKETISLETSARE--EVDSSLGDFINDPNTISPHEYMLQEMLKKTLDESLEEVLTDKEEQVLKMRYGLTDG--HIYTLEELGNKFGVTRERIRQIEAKALRRLRSPSKQNKLRTLYNNIIKKMKKGLLFLSNGFEDCEALATR-AFLKKNYLDIITFTSNTDLEVVSSQKLIVKSDLHIDEVQL--SEYDFLIIPGGPYVKKML--EENGEI-LNKIFQIIKHFVENKKIIGAICAAPSFLGKLNLLENHNFTCYPGYEKYI-KGNHCPNEKAVTSDIFVTSRSSETVLDFVKHLLNKIKK-----------------MCSVKYLYNNYISNV--NKKIFINGWIKNCRFQKNLFFCDLSDGTFVKELQVVYKNVK---------------------------EHYFMEIKDKLQVGVSLYLEGNLVLTSNALQP-FELLADKIVILGENHDSYPIQSKKHSKVFLRQVAHLRFRTKLFGVVFRIRNTASIVIHDFFQKEGFIWAHTPIITTSDGEGAGELFQVTTLDLNKVPLDKN--------------KKVDFKQDFFEKPTFLTVTGQLEGEAMALAFKKIYTFGPTFRAENSNTSRHVSEFWMIEPEMAFCDLQENMKMAQKTLQYIIKNCLDKNKEDFLFLEQNVEENLIQRLEKIANLKEFKKITYSEAIKILSKSGIEFENKPVYGSDLFTEHERFLTNL-FNEPVFVIDWPIDIKAFYMKNNPDNKTVAAMDLLVPKIGELIGGSQREENLEVLKDKMNKFNISQKELEWYLDLRRFGGCVHSGFGIGFERLLLYLTGLDNVRDVIAFPRASKKAF--F----------MNSQIFKTVFENNLLTVEISKLAKQANGSVLFRYKNSVILTVVVCS--KKDTVLNYFPLTVVYQEKLYAVGKIPGSFTKREGKPSDHEVLNSRLIDRTLRPLFPKQFKKEVQIVNTILSSDYDGNNEIFAIFSSSLSLLVSDIPYIESVSGVCIGKINNQFIVNPNSKQREKSDFLLTLSGTKNSLNMIEAVCKETTEEVLLEAMIYGHEIIKKLCLFQDEIKEKINPQKQFLLESYWNE----E--LYNQIENKYRIQIKDILYINSENKN-DSKSFKNIIDQLKEKLLAEY----------QNNNDFLLENRQNF----HHIEDIFYDLLRQEFRKMTIKDKKRIDGRELYEIRKIESQISLLPRTHGSALFTRGQTQSLAVVTLGTLRESKMIDDLTEEE-EKRFILHYNFPYYSVGEIGRYMAPSRREIGHGILAEKALFYLLPSEEEFPYSIRVVSEILESNGSSSQATICASSMALMDAGVPLKQAVAGIAMGLFLD--EKE--YVILTDIQGFEDKEGDMDFKIAGTQKGITALQMDIKQKGIKFDILKEALKKARLGRIEILKQMGAIIPKHNDEVSIFAPKVQVIRVKTDKIRDIIGTGGKIISRIIEKHDNVQIDIKPDGNIFITHYNIDIVRKTANYILNLVKEIKVGEVFKVTILKILSDKQ-GQSF-GAVAEICPGIEGFIHISQLDNKKTAKVEDVLNVGDKLFVKCIEINNRGKISLSLKDYKNKIIK----MRLLIVQDKEKNIRLDLFLTQKLNISRKYCGSLIDSGQIIVNDKIS-KKSYLLKTNDTIKVPNIE-KNFSSNIFE--PINLKLKIIYEDQYLVVIDKPQNLIVHPSLSYSGVTLINGLYYQIKDFQ-FSE-GNRPGIIHRLDKDTTGLIVVGKTEEAVIRMQKLIKKREIKRIYWALIYGFLGYDCGTCDIPIRRSIHNRLKMEVSLQGKPSITHFRILKKFEKFSLLELKLETGRMHQIRVHLSYLKHPIVGDCLYG-PKKQTLQQ-QLLHAKKLEFTHPFTGEKLKFETSLPLQFQEFLNKIESN------------MLSKNEIQEILQIGLNKGFDFIELFFEDNISNSLIIIDKEVVSYRTNYIFGLGIRLLNKMDEIYIYTNKIEYKYIVSLI--EEQKNVNNGEVITKIIPLGESKNINNNIKINFNNWTISDKINKMMKLSRIMKEYDSKIIQSIVNFEEKEQNILVTNSKGVYQKDFRPYIMCSMTAVAKDEKNMEEFNEHHG-RSMGLEIFDLIDFENTATKTAKKAIMLLTAETIKPQTMTLVIKGGSGGVIFHEACGHSLEATAIARGLSPFCDKINKKIASDVVTAYDDGTIQNSWGKLNFDDEGHPTQKNILIENGILRNYLIDYRNSLKMKMKATGSSRRQSYKYSPTSRMNSTYIAAGKDTPEQIIKDTKKGLYAESFGGGTVMTTTGEFNFMVKSGYLIEDGKLTKFVKGMILIGKGQDVLLKIDRVANDLDLDQGYCGSVSGYVPVDLGQPTIRVQDMIVGGSQKK---MSKCYITQKTTLFGNRRSHAMNATRRTQKANLQKVKIINEKGVKIKVYISARALKKLKVQRV---MIKKKNHKGLKKRIKITGTGKFLRRYAYKNHLAGSKTTKQNRQLRGITKVDISDVRRIKYLI-----------MQIKKINDDLIQYHFEINKDDFDVFVEEIYNKVKSKVELKGFRKGFVTRDMYEKHFDPRSLYDDAFSFLVQKKLKKIFEQNKEYDIIGEPKIINF---NPEDLLKKKDFFNFGIEFMLKPEIKVCNYKNIPAKNYN--LEITDEEVEKKIDVLFKNDPI-----LESKEKD-SSLESGDFA-IFDFKGYLNDQ-LFEGGSATNYTLEIGSNQFIPGFETGMIALKRNEEKDINICFPTDYAKEELAGKEVV----FKVLLHDIKRK-KDVVLNDELVKSMKFP-NINNVSEFKKKIKEELEIQKKYEVENKRKEEILEFLVQKSNLKISQFLIDEEAKNLKKELEEELKSKKVSLEEYLKQTKLDETKFSQEMQEQALNKIKLNFLLDEIGTKEKIEISSEELEATCQQVSTEYKT-DIQIIKTNSYFVKNIKDYLIRQKVVDFLVKN-NDK-----------------MIVYGKNVIKEVIKNKRLIHELYVNYKIKDKSFLDFLNQNNIEYKFVDKHQLNEKANSFEHQGVVAKVANYEY-QNLFSFLDSDSFKSNQFKRFLILDEIHDPHNFGAILRTIETLQFDGVIISQKNQVLLSGAVAKASSGALEYVNIFLVDNLFKTIIYLQSKDIVVIGTDSKTDLNLNKVNT----NCSLAIVLGNEGKGIRPLLKQKCNFLMKIPMKGRINSLNVSIAAALIMYALQNKN---MTAKSILFGKEARKEILNGVDILANTVKLTLGPKGNNVALEKSHGLPVIVNDGVTIAKEIKLTEPFQNMGAQLLREAATKTNDNAGDGTTTAIVLAQSMIHKGFQFVNSGA-KSVLVKKGILVASKKVIEQILKKSKPISTQEEIANIATLSSGSKEIGEIIVSAMNKVTQKGIISIGESKGLETELEVVEGMQYDKGYLSSIFVNKLSNMSVELERALILVTDHKINNINEINHLLEEVKAKS-QPLLIIANSFDNDVINILALNKFHGILNIAATEAPDFGDNQKELLKDIAILTKANFISKDLDMQLQNIKIEDLGQIKKAIIKQDNTILMGTDKSS-DLTKRIEEIENHIQNTN-----NEHELKNLKSRLAKLSGGVAVIKVGAATEIELKERKLRLEDALNAAQAAVTEGILVGGGKTLVEIYKVLKETLKDSNSDIQKGINVVLDSLLTPTYQISENAGFNGNSVVIEQLKQKENFGFNAETGEYVDLLKEGIVDPTKVTKQAILNSASIASMFVTTEAAVT-SIKEKKDFSPIPDNNLF-------MNEKKDKNCQNCPCDKNHKNENINNCA-KETCKQEDCQKKHCPKGNCE-------KESCSQDNCKKEEGTCEQEDSC----KNN------SCCKENNKCPFKKDEDSQKCTNDCSTSVN------------------------------NEEEIEKLKIEKKQLQENLSEITNKYDNDKLKYQADLENFQKRIQKEKIHSLKYASMNLITEMLVPLEQLEKALEMTT-EEPLLKNFLLGFKMIFKQTKDILHKDGVQEIKALGEKFNPEFHHAIEKISDKNKPNGINLAVIEKGFLYKDLVIKPAMVKINEWSDNSN-ENK-----MYFSKTKNYYNIITFSKTQTKNLGFYLCQTIIQNSLNK---EKKRCIIIIEGIIGSGKTIFTKGIAKKLGIKTEVKSPTFLLLKTHQNKKQKLHHLDLYRLLDDKYDGEKQMKCFAIEIEELLENTDEGDIVVIEANQNIISFFNYWDFRIQIKVLNSKKRDILIEKNIDTL--------
pin_MDPP  -MLKLNIQLFATKKGVSSTRNGRDSHSKRLGLKLSDGQYANAGSIIYRQRGTKIFPGNNVGLGKDHTLFALINGLVKYEKK-GKNRKK---VSVY---------MFLKIIGGEYKGFCLNTVKSIKTRHTSHLVRKAIFDTIGNKIINSFVLDLFSGSGAYGFEALSRKAKQVYSVDNLFLAIQTIKKNKKKINLNDDKIKIFYSDVLQIIKKIIKQKLIFDLIILDPPYFYKNYIFLFNYFGNITNSNSTVVYEIHHKSFLPN-IINNFILTKSKKYGTKKVYYYQKNI--------MNIKTDRKNFFPSKFFIFVFLLLFLIFILR----KTRTDNQSLNFHFLENKIILKKKLLSELHGCVTTQDNFFNDNFFNDNQNITIL--------------------LEKYLELFK-FDIHKNTDQIRI----------ELINVEYFNKLLNSKLEEEKEEIEKIKKDLKDYLKKIFSQDE--KKNVFYF------------DNENSNINSESEKINKIKDFFTVTVGTERKY-IESYKYDK------LKFFSPSKFLLFGKIYKSDDNSYNIKEIELPFL-IQEDIDSPQKINNLN-YNN-LIREKKIINNIP--TNMFLI--DKEGSEINFCEVFINDITSALPIQWPSKLKWNYAFGWGYIWN-VLIIFIGSLLSFF-SNIFSKGQSGYFFGNLGLGIILTTIIIRTLCWPIYTKMSTVNLNMSLMQPEINKIKDKYYLKKDKESMQKMQIEILKVYRKHNFNIL-GIFVAFLQFPIFLATFRTLIRFRVNGGIFCKY-YDDPK-PFLGFIYFYDNYTNDKIYIIYIVNFLLSFLVGLSILFLNKINLKKSDYIKQTNTQILTEEEKIKKQTQDKLFKIISYFMVLSMTFASYKD-ITLALYWLVGNFYTILQTIINNKIIKKKFNKIKHKYI------MSEINEKNYSVILYYKYIRIINPEEFKKQHFDYCKKINLVGRVIVSFEGINGTLSGLQENINQYISFMQKQKDFNDINFQIEHVTKNVFRKLSIKFKEEIVSLKLDKDLFPPDVSKNYLKPKEFYQLL--QEKNVLVLDVRNNYEYSLGHFQNAINPDINNFRDLPYWLEKNLDILKNKKILTYCTGGVRCEKISAFLKIKGIDEVYQLKGGIVAYSQDKEIKGQLFNGKVYVFDQRIVSEANHQKHVIVGKDFFDQTPCERYINCANPICNKQILCSEENEHKYLGSCSIKCRQHYLNRYKLRN----ISTNDFTKIS--------------------MHKDINFFALGGIGENGKNFYLLKIKSSYFILDTGLKYPND-SVLGIDFIISDYTCLENIKDQIKAIFITSAFETHSGAFDYLAHYF-KVPVYGTEFIINVLKTNCLKNN-LEI--SKINLEIINESSELNFIDTKVSFFNIAHFLPESFGIAFDTEQGLIFYISEMYFLQSKNKQFQTNYAYLASLSQKKKTLALISSSQGAFNINPQKKETV-LEYEFSSYLTN----IQNNIIISFLIPDLVKIQLVINLAVELNLKIAILGRKSESIVNVALRKGYLKIPYGFLVNLKTSTNYIKY--TNLVVIIVGKRFEPFYRLQRICKQTDRLMKLHPKDKILLLSIESSGVDKIQSKTLDLLARNGFDVDILIKDLF-KVSYNYEENLKLLLHLLEPKFFLPIIGEYRHQFQIKKIAENFNYAKENIFLFENGDKWIYDFKNKPYIQKGFLKKLGEILIDGTPVLEGNEYILRDRELLANDGVIIIACNIDLKFKKNVG---NIEIVSKGFLDSPQVEII-LNKLKEIFLD-LNNQFLQNNSNLKLSDFKNDLREHISKFVFKETKKKPIIIPVLIVSNY----------------------MIKVIVIGCTHSGTAAVKTMIKNCS--DVKVTIYEKNDNVSFLSCGIALYIGGVVKDKKGLFYSNPEELSQIGANVNLKHEVLEVDLENKKILVKNLINNKEFIDNFDKLVVSTGSWPVIPKLEGINSENVFLSKNLEHANKIIQYASKVKKISVIGAGYIGVELAEAFQKQNKEVTLVDMQDRIMSKYLDPEFTNRAENIFTQNGVRLFLGQKIMGFQTKNGLVTHIQTDKDIFETDMVIMCISFVPNTLLFDNKLKKTVNGALEVNEFLQTSHPDVYACGDCTNVYYNP-ISSSIYIPLATSAIRMGTIIGLNIKENKQKYLGTQGTSGIQIYDLSISSTGLTENVAKSLDINYDSVLIKDANRPEFMPEYNSALLKIVFDKKTRCILGGQILSTSDLTEKMNTLSVCIYKKMTMDELSFVDFFFHPHFNKPWSLLNLAGLKSLIN--------------------MNKETEQFLIRIKKAEELNKNNINPFLNKFIEKNQIGDILKEYQNCCSSELELNKVFVSVSGRVILKRIQGKAGFLILQDFEDTIQIYANNKLVSEKAFWIFKNVDLGDIIGISGYLFKTKTNELTIKSNDVFHLSKSLRPLPDKHKGLKDKETIRKKRFLDLIINDKTRKIFLKRIKIIQMIRNFFHNRGFLEVETPILHSILGGAAAKPFITHHNALESDFYLRIATEIPLKKLIVGGIKAIFEIGRVFRNEGIDAHHNPEFTTIEAYLAYSDMQKMIHLTKDLLREVCQNVLDSLTFEYQQYQISFNKFYQYDMVDIIKQKTGVNFYEIFSLEDCLRIAREHHIVTESFYTKGHIIIAFFEKFVEETLIQPTFIYNYPLEVSPLAQVCPRNPEFVERFELFIAGKEFVNAFSELNDPIEQKKRFENQLLQKKLGNEEAEELDSDFIEALEYGMPPTGGMGLGIDRLVMLLTNTANIRDVILFPHFKQNKTIL---------------MKKVKNHSLSLKEIINFSKITGFVFPGSEIYGGLSNSFDYGPLGFLLKQNIKKAWIQKFFQEYENNVLIDSSIILNSQVWKASGHLSSFIDLLVENKDTNKRYRVDELINQHDPKLKIHDWDFQQMTEYLIKNKILG----TRNWSKVREFNLLFQTQQGIVFENSRPLYLRPETCQGIFINFKNIVSSTRKKIPFGIGQIGKSFRNEITPGNFIFRTREFEQMELEFFCKPETHQKWFDFWKKYVYNFLLQLGLHEENLKWEEHEKKDLSHYSEATSDILFNFPWGFSELWGIASRTDFDLKNHHQHSQKDLQYFDAKQNRKYWPFVIEPSVGVERLFLALISDNLKIEKLDDNSNRFILSLHPFLSPYKLAILPLNKKEHRLKAKELQRKLSPFLEIEYDESQSIGKRYRRQDMIGTPFCCTIDHQTFEDDTVTIRNRDTLKQNRILSNDILNFIQKKILF----------MRANLIHKLLINIVNDVIENEEIEHITINGVNLSNDLSFCTVFYSILNKDDHTSSLLKKILEENKKEIRAQLASKI-RNMKKIPQLIFQYDNSLNYGEKIDKLLETIKK-MAVPFRRTSKTAKRKRRTHFKLKKPTLVVCSETDNFTLPHRITRNSA-YYNGKLFLTSKKKETTKDN-----------MYFEQIKKIISEQLSLSDTENKIFLETNLREDLNLDSFDAVQLVIKLEHFFDLKISDEIMMQFKTVQDIVNYIKNNKL-----------SVNPN--MNI-TNKELMNAVHNDNLRNITEFKTGDTIRVFIKIEEGNKKRIQTFEGLVIGRKKGNNISATFTVRKNYSGVGVERIFPLHSPLYEKIEVLRRGIVRRSKIHYVRKLSDKTIKIKEKR-------MKRTYQPSKIKRKRTHGFRKRISTVGGRNILSSRRAKGRKRLIV-----MAYSKLKRNTAQRKSLLRSLASDLIIYERIFTTESKAKELRKIMDKLITLSKKNNLHSRRRASLFLFDENINE--KQTVLQKLFQEIANKYQNRNSGYTRIIKTEPRKGDSAPMAIISLV-MKLIVGLGNIGDCFSLTPHNIGFMLVDYCLQIW--KFNLL-FI-RKELSNLIYHLSIKEEKFILLKPQTYMNLSGQAVKKAIDKYKIKIKDVLIINDDIYLKAGIFKLKSKGGHGGHNGLRNIIDILKTNQFKRLKIGVDYDKNIPLEEYVLKKFDSQFENKILENFPFFERLLINFVKGISFDNL-INISI---------MKKKIQTKNIIEMKTNNEISQEYSEI--PKWYIIQTYSGYENSVKEDLLKLSNNKVDVANLIFEVICPKEKYFRIKNDGSKEKKEKKMFSGYVFVKMIITDHSWFVVRNLPKVTGFLGSIKGGSNS--KPVPLSESEIKPILIKMGLITKPNYEYLINKKVQITNGSFSGQIGLVSFIEPNKDRIIVEIDLFGRNTPIEISFSSFKEVI--MPELPEVEVIIRKLRKKIINCCVKKIDIFYNNIIKNIDFFY-QIVDKVFLDIQRKGKFLLFFLSDDLVLVGHLRMEGKIYLNS-HEECR-FRHLHEHFRIHLDNGLILRYYDFRKFGRFA---IYYRKNYLEESKLYQLAPDPFEISLEMFYQKIKKKSTSIKTVLLDQKIISGIGNIYASEILFLSKIHPEISVNTLSKEKILVLLNKTREVLIKAINLGGTSISSFEAL-GQKGSYQKELLVYRKANEPCCFCQKNIQKKKISGRSTYFCIQCQK--------------------------------------------------------------------------------------------------------------------------------------------------------------------------------------------MKISKEMIQQLRKMSNIGILYCKKALEKTEGDIEKAFSLLKKEGLIKA--AENNKDLVLSEGLTNVAFRNNKAVLFELNTETDFVARNSIFLNLCSQLEKILLEADDYIKTLDDFLNYS-YNDKTVKNFILESIAVLKEQIILKRIAIFYKNNTESFGIYKHQGGRISSLVCLTKPCLEVESNLPIHIVGLKPKFLNKEKIDRFFLKKEEELLKEKTINEFKEQNKTLNHVLIEKIVQKRLDVFLEQNCLLEQFLYNNSDQKVKEYLKKYNVDVLFFERFELGEDY-------------------MEFSIQNKIKILTDQLHQANHEYYNLNNTILTDHQYDALLKELILLEKEYPQYKLPYSPTFKVGGGL-SVKFNKMKHDVPMLSLDNVFNFQELKDFNKRLRKKVTNFSFITELKIDGVAISLKYKKGILEQALTRGNGDFGELITENVKTIKSIPLKLSHEIDLEVRGEILFDHNSFQKLNYMQQKKGKTLFSNPRNAASGTLRHLNSQIVAQRNLFSFFYLIVNPPNYITTQEESLIFLKKMNFSVNSYYEVIDSFDKLKTKIDYYYHLKKELPYDTDGVVIKINELESHSIIGYTTKFPKWAIAYKFSSIKNTTVIINISFQVGRTGMVTPLAHLSPIIIGGSLVSKATLHNYDYIKIKDIRVNDTVLVHKTGSIIPEIIEVVKEKRTNDSKSFEMIQNCPFCNSELKRNK-HEVDYFCLNEKCSEKTIKKIIHFTSKEAMDINFLGKKNLILLFQKGFIKKISDLYDLQQKIDELENLFNFGKKKIDNILKSLEKSKFQTFDRFLFGLGIRHVGIKIAKLLTYKFKNINNLKKATYEE---ISIIPEIGTKIAESVYQYFKNENNLKEIELLEQKKV-ISDLQK-----KDFNILNNSLFQNKKISITGSFRFYSRKKIIMILEQCGAHVINNVSSNTDYLICGHNSG-SKLNKAKNLKIKILNEQKFENILSSLISVD--MKRINFIVSLLKGYEIVLDIGTDHGLILKKALDLKYIKKGIAVDIKSKPLSRARLNLQNYPVDFYLSNGFENLHKVSFDIVLICGMGPYTIIDILKKAPN-TKKPFLLGCQGKINYLIKWIEQNNFIILNSYNVLDKFSYNFLEILQNYDK---------------------------------------------------------------MLFNF----FNYSYRYLKKIQKIANDIAKLRDSNFQLKDEDFPKETQKFKELFRQGTSLDELLIPAFALVCEASRRVTGLIPYHVQLLGAIVLHRGNIAEMKTGEGKTLTSVMPAYLNALSGNSVHIVTVNEYLTIRESKGHIGDIFRFLGMSVGLNLKEYTLKEKQQAYACDILYSTNSELAFDYLRDNMVTDINNLLMTRKYNYAIIDEVDSILIDEARNPLIISSSSNKEQRFYRDANRFVKTLKENHYIIDLESKTIELTEEGIKKGESFFQMNDLYTQDNYILLHYIKNALKACFIMRKNVDYLVD--KDRVLIIDQFTGRVLHGSQFSNGLHQALEAKEGCTIREETDILATITYQNFFRLYAKISGMTGTAKTEEKEFLSIYKTKVITIPTNKPIIREDSPDFVFLTLDDKWEALLDDIEERYLKKQPVL-IGTVSVDVSELISKKLKKRRIPHEILNAKNHFKEAEIIAKAGNKSSITIATNMAGRGTDIRLGEGVVELGGLAVLGTERHESRRIDNQLKGRAGRQGDPGFSRFFVSGEDELVKNFGGNKIKSLISLLQKTKTD---DKSVSSKIFTRFFINLQKKIESSNFDYRKFVLQFDSVIGLQRDIIYKQRRSILTS--QNPEELLLVIIEKTLEEKITSFYR----NK-KNLLD--NNNLKDFIENLENLFFLQKFFSIEDLNKLTKIYSSENNLFVKIVKEMFFEKSKNILQERKQKLDQVDKN--YYSNILITIMLRNIDIHFKNHNSDMNTLTKSINFVSYGQQNSLIVYQQKGQMFFNQMIKDISYNITQNILKFDFLKEILRK------IKYNVDYSNDADKLSSDKIKKNNRN---TKKPWN------MKLIIVIFPSEYATQIQNHLNKEFFFHTRLSTKGGFLKETNATLIIGLKEEKIERVLEIIKIHSKTKTQMIPNNVLNEFGATFFPLSSEISISGATVFILDVEKFYKL-MKKKFILKKKSEINLIFKF--KKNVKNRFFLLYYIKNPCFQNFKFALSVNKKYGKAYERNLIKRRLRIIIHNNMSLIEPKASFVLVINSISKELNFFDLEKNFLFLLKKSFLIVKKGYY-----------MMKTNKIIGIDLGTTNSCVAVMEGKESKVITNAEGGRTTPSIVAFKGKEILVGEVAKRQILTNP-NTVSSIKRHMGEN-----DFTVNINNHKYTPQEISAMILKNLKKQAEDYLGAEVTQAIITVPAYFNDNQRQATKDAGRIAGLEVKRIINEPTAAALAYGIDKSE-KEQNILVFDLGGGTFDVSVLNLAEGNFSVLATSGDNNLGGDDFDYKIVDFLVNEFKKEY-----QIDL--SKDKTAKQRLKDAAEKTKKELSSITATQISLPFI--SM-------SSTSGPLHLEYNITRAKFDELTQDLVKRCSVPLRQALSDSKMKSSEIDQVLLVGGSTRIPAVQDLVKKELNKETLNKSINPDEVVAMGAAIQGGILTGEIKDVV-LLDVTPLSLGIETLGGVFTKLIDRNTTIPTSKSQIFSTAVDNQPSVDINVLQGERPLAKDNKNLGQFRLDNIPPAPKGVPKIEVSFDIDVNGIVSVKAKDLGTNKEQKIVISGKGSLSEEEIQKMIKEAEENAAADKEKKEQIELLNNADSLIAQTKKSLETLKNEMNDEEKNKIQSHINSLEESLKGEDFNLIKEKFELLEKEAQSLVMRVYQKEQEKNNQKDNSYDND-----KKNNQKDNSKSNDETLDAEFKEKK--------------------------MKKLSAKEIREIWLNFFKNKKHHKISSASLVPY-QDPSVLWINAGITPLKKYFDGTKKPLFTKIVNIQKCLRTNDIDNVGKTDIHHTFFEMLGNFSIGDYFKKEAIDLSYELLTSQSFFCIDPKKLYITYFEQDSETYHLWIQKGINFQNLIPLKNNFWEIGEGPCGPCTEIFFDRGEQYDHRGKELIKKNIPNNRFIEIWNIVFSQYNAKINVERSHYQELISKNIDTGAGLERLACIFQQTKTNFETDLFLPIIKKIALISHINY---Q-NQESFKIISDHVKSLVFGINDGVILDNNGRGYVLKRILRKALLQGHFLGLQKPFLYKLVSNVVDIYKSFYHFTISKIDFIEKIIKSEEEKFFINLKMGETYFFQLI-QNNNISGENFFKLYDTYGIPREIILEYAKKNKIQIN---LKEFEIFLEKQKTLSRS-QIDKTKYNIQ---KKNNIFFN-FQEKSEFVGYQNFEIKTKVIKICDQAIILKKTPFYATMGGQIGDKGWINDIPVLEVTKLPNGQHLHHLQ------KNIFSEGQEIFAKIDLEKRKQISLNHTATHLLYDAMKITLGEHVKQKGSYLNEKFLRFDFNHYENINEEQLLKIENQVNSWIEKKYPIITKNMNFEKAQK-INAHFLDDN-----HY--PEQVRVIQIGDNISLQICGGTHANNTKKLKKFAIISYNLIGSGIHRIEATTDQNIDFALKQKIELFIEEENNIINKINQLK---------------NNNDFIIED----FSSIRNNSFNSYQNILDYKKQLQHLRKKSEIIQKEIIQKQSQIILKKANLFIPIKIEKNLLITIK---EEIPINIRKILLEHLFNKLKTDFLCLCFEQKTKFNFLCKSKTIDVSCFINEIKKIIDIKGGGNKNFGQGNCSDINKIHKFLENWKSCIL--MVKINFVNARHKRRKKILKLAKGYFGSKSVLYKTAHEQVMRSLQYSYRDRRQRKRDFRKLWIIRINACCLEHNIKYSHFIHGLSLSKVLVNRKMLADMAMQEPEMFGHYVSLAKNNLK---------------IQQDSILVEKE-NQKKEAIDIE-NQKYFSLEQRI--------------------------------------------------------------------------------------------------------------KKNNEFKVEDQLIQKQEKSEDL-------------ILNKMLLSELKKLAKEYKIKNISKFKKADLIKFLEEYKRK---MAQKVQFYFQIISKFKNEKINLPRRQTFLSAGYDLESAIDVQILPRQTVLVPTGIKAFFDYDKVLCVYARSSL-IKKNLMLSNGVGIIDSDYYNNTQNEGHIFVALYNLSDKNAVLIQKNERIAQCILQNFYLTKND-----LASK----------RIRDNGFGSTNEKK--------------MS-II-KNDVFPNNNDIFFYALGGLGEVGKNMYIFEIEKKIFIVDSGISFTGDTCFGVNYIIPNYEYLLKNEDRIVGLFITHGHEDHIGGVPFLLKKVKIPRIFITGIAYDLIIIKLIEHKL-NKYINIMTKYFHNSKFSFFN-TEVSFIRMNHSIPDTFGIVFKHNK----NILFYTSDFKIDHTPVGSLAEYDKLSNLGQQGTLCLFSDSTNSQQKEFIQSENTIGITIKQLFYRIKGRIIIVTFASNFHRIKQIIEASIVTEKKIAIFGRSMEKSIEIGIKNGYLKVPRGSIIDNNDLEKYN--NLTLICTGSQGEPLAALSRIANGIHRQIKLHQKDTVIFSSSPIPGNQYSINKILDLLFKMNIDVITHGFLVNTHVSGHANQNDLKLILNLVKPKYFVPVHGEYVMLMTHKKLAIECGVPTENIFLLDNGDVLSLKDNNF-KIKGKINVGDVYIDESGT-EDLGNIIVKERKILSEEGLFSVIVSIDLKKNKIISLPMIFSRGFIYMKSNKELIKNISLELKKIINKYLIKFQKFNKNYLKKIIIDFLTTKINELTLRKPIIIPIILTIN-----MFEI---VGHKNNKHWYYLLPSLIILTIFTFYPLTKNFLISFNSSYDKFNDTFEL--KSFFSLMSYKMIFQDLYFKISIVNTLILVLFIVPISLTISLIIALILNSIKNLFFKNFFKTFFFLPLISNVVVMGMVFSVFFYYN--NGIFTDKPEGLFNYFLSIFGIKSRN-WVGFSAPSSHKFFALIFYNTWSRISFKVFVFVLALQNINKSYYDAAKVDGTSKWRIFTKITLPLLIPVIFYQFVIEILAVFKEYESIIGVLGQDADPQMQ--TIVMYIYNQ-----LSSSSINSYSKGAAASIVLFFISVLFIAISFYISKKKINY--------------MSQPLVILIILI-LILINSFLSAKEIAFVSLSENKINLEVKKGFKKALKIK---KFKEKPSHFLTVIQIMVHILTFFQGIILNDHIISNKTMNSYFYFKYF-----------IEITVIFISIVFGEIIPKRIALVFPLKTAYFLTSIFDLICFLVKPFFWFLNKISNLILYFLKIDINIKKDVVAEDELRFLLNVSYRKGIIDSNENNMIQNIFDFDGTIVSNIMCHRKSIVAIESDITKKELISFILKEKYTRFPVYEGNIDKIIGIIHVKDLIKGLLIENNSQQFCKEKFHDQKKKIAQINETEFQLDNIMSQNQNSNKFDIKHFLRKAYFVMEFKNISELFKEMQLTQNHIAIVVDEYGGTSGLVTIEDLIEEILGDIKDEYDKKNVDDILKISDKEYIIKGTSHLHEIEDHLKANLPIE--EYDTLSGFMLSKFKKMPDKNTE-IEIIYNDWKFIGLTHDGLVIDKIKVNKLNNDILSSKIKDN----MTKIFVAEEENIDEALRRFKRDLSKSGTIAQARKKEYYVKPGIERKNRKKNLKYYKKY------------------------------MNQDYK---------KIKIKNYTFNPQHTIKDLANILQVSNIFLIKKLIQLGIKTNINQIINKEIIELLGKYLDIEIIYPKIKVENQEKNLDNKVKEVIIKTT----INKNNPNLIKRTPIVTIMGHVDHGKTTLLDTIRQTKIVDQEFGGITQHIGAYEITF-EQDKITILDSPGHEAFFHMRSRGAQITDICLLVVAVDDGVKPQTIESIKHAQKAKVDIIVVLNKIDKPNN-KKEIIMSELSRLGLTPEIWGGETIYIEISALKKEGIKELLQMILLISDIKQIKTDLSQISKGIVIEAQLDKNKGPIATLISTQGILKVGDVIIIG-ETYGKIRSIENDIQQLIKQALPSQPIVVTGLDKTPQAGDHFMVVKNKKIARKIIEEKQKD--LKNQKNN-DQELIFGNNYNVLELE--KDEKNKFLNVILKADTQGSVEAIAQALEKLNI--ENFQVKIIKKDVGIITIRDIHLAKNFDAILINFNTKVSNALEKLAQHFEIKIKNYNILYKMLEEIEKELKKLIKPVFEEKLTGKAEIRKIFYISSIGTIAGCYVLEGTIFNKSFIKVIRNKEIIYQGNITSLKHLKNNISSAVKGHECGILSDNFNSFEVNDIIESYKKEKKE------MKNIGIDLVEIYRIKTIGMQKIVNRVLSLKEIDIYQQIRHMEKKYSFLAGRWAAKEAIFK-AYQRGDLKN----NYRDWSILNDIVSGFPY-VENISNPR----IMISITHSENYALAFVILF---------------------------MKKKNYELTQSGIDKLKSELDYLTNVKRNENLEALREAREQGDLSENADYNAARDEQANIESRILEIKNILKNAIIIKNNNTNKKI-NIGKTVHLKFQNNSEEKTLQLVGSLEADPFADKISIESPLGQSIKNYQEGDTVSVKSETGKTFKVEILKVI----MFQE------KSNFIKTIIKRDLEKNKYQSVVTRFPPEPNGFLHLGHARAIIVNFELSKFFKGKTYLRYDDTNPRSEKKIYVDSILEDIHWLGYQPDKVFFSSDYFEEIFQKAVLLIKKGKAFVDDLNSEQIKNTRGDFQNAGLDSPYRNRSIETNLLLFYQMKEGLFQEGEKVLRAKINMDNPNMNLRDPVLYRILDAYTLKNK-HYFIFPSYDFAHPLGDSIEGITHSLCSLEFEDHRPLYDWVIRETEMQNIPTQIEFGRLNVSQIVLSKRHLKTLIEHDLVSGWDDPRIPTLKGMRRKGYTPESIKKFVLESGLSRNNTFVDFKMLENSIRNELQYKVKKVMVVTDPLKVTILNYPENKREFTEVP----YDDCLK-EL-----------------------------GTRKVFFSKYLYIEKDDFQIEKKDPSSKKLFLNGEVRLFHFYFIKAVDVIRNNEGEIIEILAFYDPETKSGTGFNKRKPNGTIHFIEQMNVQKVFINFFQPLF--KTSYPKNIIDE------FNFDSFQQKEAFIEGSLYFN-SNYEKFQFLRKGYFILDL----EQQKNSIINFNEIVSLRNLYNTKKSSM-------MFFEDTIAAIATPLGTGSISVIRVSGYESIEKINQIFITKNKKKKLLFVSSHTIHHGFILDEEENILDEVLISVFRAPHSFTGENVIEVCGHGGILITQLLLERILSLDIRLAKPGEFSKRAFLNQKIDLIQAEAMMDLIHAQNEKTIKLSQKGLQKKTSILIQNLIQEIIDLLGKIEVNIDYPEYYDIQFITNDIILPQIKLLIQKLKQILDDSVKTRLVKKGIKTLIIGKPNVGKSSLLNNFLNKEKAIVTDIAGTTRDFVDGYVNIEGISLFLIDTAGIRETQNPIEQIGIEKTKKLLEQAELVLLLYDQSSTLESIDYELLELTQKYLRIIIGSKSDLPT--KSKINLANKK-------EEIVFISNINHKGIEVLKKKILKMFQLDKIEDKDFNYFSNSRHIQQIKIALKALQNIEIDIEKKIPIDMHTISLKEAYSALSEIIGNNISNNTNDCLINELFSKFCLGK-----------------------------------------------------MSKITILGGGAWGSTIGQVLVDNRNQVLIYDINEKYVEKINNHQHPIF-NFSL-LNIKATNDLQTALDYSDIIILCVSTQQIRSLFKQINLILKKKKKSFINVSKGIELKSKKIISQILLEEINSDKITNYACLIGPSHAEEVVQRKITFLLAASKSDDFLSRISQIFSSS-YLKIDFSYDVFGCEICSAFKNALSFVSGIVELENFSQNAKSAFITFGIQEMKKILEIFPVEK--ETFLGLAGLGDLIVTSFNLNSRNYQAGKKINLGENLEKVLSSSSQVIEGIYNLEVFYHLSIEKKIFLPLIQSSYQVVFQKKPIDCIFANILKKSYD----------------MALFKSGFITMIGKTNVGKSTLFNMLMNQKISITSSKSQTTDKQIMGIYNEKDFQLIFVDNPG-F--YTNDKISIYKIDSIALNNLKEMDVVLFVVDKECG--IVEKNILNIIKKYNKKIILIINKIDLLKSKILIDRIILSYLKYSAFEYIIPLSAV--TNQNLEIFKKKILSLIPEGPLYYPKNIITNLSEEDLMIDLIREKILFYIHKEIPYICSISIENIVE-KKEIGLKEVSVVIFVLKRSQKKILIGKNGFKLKKIGIAARKDINQILKKRIYLELWVKIDNKNSN----------------------MQFISKKDKILKNIKKQIEKFDTIIIHGHRNPDGDCYGSQLGLKDIIQTTFIHKKVYAVGEDNPNLFFLGQMDQI------SDNEYQNALVFIVDCGQSRVIFDPKYKLGQMIIRIDHHLFVENIGD--LEWIDNNFSSCSEMI-YSFKEYVNFQLSKKGALSIYVGMITDSGHFRFERVNGNTLRIASVLLSKYGLNVFEIDQKINAQKIEILKFKGYVYQNFI-IDNGFIYFKMPFSLLSKFDLNINEIFSVLNILGYIPDYPVWGFIIEIF-EKQWRISIRSLGPRIDHIARQFGGGGHYRACGIRINKEEEIKLIIKLIQRSINEFHNI-------------------MFKNISAKIKNFKKGFDKFFNEVNFLKLAITLIVSQLFSKVVTSLSTDIIMPFINWLLYGT-KSLKDLKFNL--R------------------DDIN-VNYGLFIQNICEFFLVSLFFYIILTYIISKIIIIHQPKSN-NNENQN-NNKIITKLNKLEIERNEILKQIKEILEYKK--------MIIYSFFKQ-KEKVQKIIIKGHALYD-KKNKDVVCASVSTAIIMTLNAIEIFGLNHKI--NYKLKTGYFLLEILIF-DQNINYLLLNLEYNLKDLNENYSQYVKEEN------------------MAVVSIKQLLESGIHFGHTARQCHYKMKPYLF-SLSEGVPVIRNKINIIDLKKTILAVENVYEKIFDIALNGGKVLFLGTKKQIQEILKQEAKRSGQFYVVHRWLGGILTNFQTISKRITFLKTLYKQEQEGLWKDLPKKEVSLLMKKRDKLEKILGGIKDMSQLPQAIFVVDVQKDVIAIAEARKLNIKIFGIVDSNCDPDLVDYIIPANNDAIKGVKLITSIIANAIIDAQNNNNITTKKDNIFTKKTISFSSKLVDSNDKISK-----------------------------------------------------------------------------------------MNVFQNIESDTINENQFLVMIEIPQGSKKKYEIDKKTGLLMLDRFLTTSFRYPANYGFIPLTYCDDKDPLDVFVLSQEILDPMILVKCRPIGVIKMIDNGELDEKIIAVIKNDVSMMSYKTVKDLPTSLISEIKHFLMHYKDLENKKVLIEKIEGSEAAFSAIKKALFKYK---ELQKK------------------MNNNKKIYFKKILQNIKLQVKKID----FWFITKYLFLILGLMLMILPFYLMIILSLKSSGDIVKNNVLSFPKEGW-FFSNYTKVF-------SSDFLKYFKNTFIMVFFSTSLSLFLCILSAFALS-ILTF--KSRTVILMLFVLSLMIPNEISVLFNYRTVSYFNWVNTGKDSSINGGVYLAMILPFLVNAVYVLLLINTFNSVPKELYYTSKIDGTTNWQYLWKILVPITKPTIIIIMIFRLVSAWNAYTWPELIGA---ELLTNMSRKAF----DPETGIGDVNLQMASSVLINLPLLFVFIIFKNYIISGEHNSGIKGMLKIYNSLQRKKENLNIKNKQKMNIYVCGPTVYDHLHIGNTRNLIFFDLLKRYLTTLGIQIYLVVNITDLDDKIIQVALSQKTTEKNISNKYTNYFFKLLKKLEIDLIDEFPLVTDNIKDIVLYVDELIKKGYAYSTKSGIYFRVHLIENYGILSKQVLNKLKKNVRK-ELDIEKENSEDFILWKRTEIGVKYPSPWFFGRPGWHTECVVLIKKIFK-TTIDIHGGGSDLKFPHHENEIAQFFASDK-KPLANFFMHIGQVNYQQQKMSKSTGNIIFTKDLLKKY-EVNSIKLLFLSYHYSQPIDYSDDLIKFFEQKYNKLIFILNKNNFKIVFNKIKKSEIIDYYIQKFRSLMDNDFNTANVVTLIEELCKIINKSN-DLIFLTKLQNTLLYLFNTLGIKIKLKEITIEKINLYQKWKKFLKEKNFQKADILRNILKKENILMVKVKKMISLGVSGRHVHLSQGTLDILFGISNYQLTFFKDLKQKGQFAATEKINVMSDAGLILEGVRILGPVRNIDQVEISKSDSIRYQFRSFVRTSGDIKNSEKATLIGPKGQVEISEGVIISDRHIHFSMEDAKKFNIVDKQIVNVKIDGIKPGILGKVLCRVDSSFCLECHLDTDDASAFLLKSGDLVELI-TDIIV-MLDLKFVISNINLVIEKLSKRGNDFSFLKDLLPLNHSRKELISQIEMLRFHKNDLSHNINKIQDNYELKEDLF---CKEK-ISKQKIKELEERLSIIDHKIFDILSFVPNIPHFSVPQGTKNKNNSLEVYSF-LEPRIFSFPIKNHLELGKQLDILDFKRASKIVGSKFVVAKGLGARLERSLINFMIDTHI-QKGYQEIFPPFIVNESSMYATGQLPKFKKELFRLDLDQKDWYLNPTAEVPIINFHRNEILNINQLPIKYVGFTTCFRQEAGASGSNTRGILRQKQFNKIELIQFVEPYFSYKHLEEMLKDSEDILKKLKLPYKVVVLDANDLGFSMAKTYDIEVFFPGQKCYYEIASISNAESFQAIRSNIKFLDSKKISKKYVHTLNGSALAIGRTLAAIIENYQNDDGSVTIPEVLCSYMGTDIIK------------------MFYEGIVIGGGHAGVEAAWSLSKK-H-KTLLVTGNLLQIALLPCNPSIGGPAKGVVVREIDALGGIMGKAADLSQIQMKMLNTSKGPAVRSLRAQIDKQKYPKIVLEMLKKSKNLDLLESLVNNFIIEDKQ--IKGIQLKDGTIIYSKVVILTAGTYLSSNILIGNKKIKSGPNNAPTTYNISYQLKE-HNFNIIRLKTGTPPRIKKNTIDYSKTKIQFGDNILQTFSSPSVIEELGIQEPCFLTHTNKKTHQLIRQNLKKSSMYGGYAEGTGPRYCPSIEDKVIRFCHKEQHQIFIEPESLESDEMYIQGLSTSMPEEIQEKILKTIPALENSEITKYAYAIEYDAFNPIQLNYSLETKKIKNLFFAGQINGTSGYEEAACQGLMAGINASLRLQNKDIFVLKRNEAYIGVLIDDLITKGTKEPYRLLTSRAEFRLLLRHDNADLRLSHYGYQMGLVDKDIYLKVENKRLQIELLKEYLRKKIISPDKENLNYLMKYN-SLIKEKSSLYKLLKRTEININIIEFFLDKKYSLDVLEQTEVQVKYEDYILKAQKETKKILFLENKIIPSDVDYSVIKNLSKEAKEKLMLIKPKNLGQASRISGVNPSDISMIHIYLQRYQKQNVLF---------MNKENQISIQDFNQQISIYELIII-SGISLKKQGKNFIGLCPFHKEKTPSFSVSPEKNIALCMACHKGGGPVKFYSQLKNISYSKAIEELSKKFNLKIFYPK--KQNFNNYFYNILKETHEYYQKALQSCFRHD----------------------------KHPLKIYLLKERNLNQELIQEFQLGYA------------------YDDFFALQNYLLN-KGFKIKDLLNLGLV-----SQPNIDKKEYFDFFRNRIIFPLTDSENRIIGFSGRCLPLNDNEKSKFQIKQP-KYLINKDTNLFKKNNCLYRFFEHHSNIKQSQEVILCEGFFDVISFFKVGIKNAVATLGTQLSLNQINLLKKVTDNALIAYDGDQAGKAAMENISLILIKENFKVKIIFFPNETDPDQFINE--ENNN-NFNSQ---LLNNLSQDYVLRRVGKYLEEYKKEN-SNIEIEEIKKKIKS-LLKNQDKIKKDHYQKQIYMYFQLHIDL--KENDPTEEE------ENLFFIKSLQNQKKFNVQ----KYHHNDDYFYNLFYPYQKKISQKCEIVKKKNINMIIIN----------LLTDIFLHKNYVSFIKEEISKFY-IHSEIIE-----LIFIIKGYYERYHNNTKFNEK--GININHFILVSKNFLNKFPKQIDFYDLFSDIKTNCLFIKEKKIKHRE-DLNIFYLQFEIN---KKKEEEKEIHKELNK-LGEQSK---QTEEQ--LQIKKLFQEIFKKQQKIKNIQE--TIKQLNQKINLLLQKE----------MSKRILLKLSGEALKGD-DFNIQPQKVKQIAKEIKEIKDLGLEIVIIVGAGNIWRGIIGQE-LGMARSQSDYMGMLGTIINALALQDALENIQVQTRVMTAFNVISVAEPYIKGRALRHLNKGRVVILGAGLGSPYFSTDTAAALRSAELNINNILMAKNGIKGVYDKDPKKFKDAILFKKMEFKEVIARKLDVMDITAVSFCWENKINIFVFDMNEEGNIKKIILNE-KIGTFITY----------------MFKVAIVGRPNVGKSSLFNRMLKKRLSIIYDEPGTTKDRIYAKVKWLNQNFFLIDTGGIIISDISLEQQIKFQTELAIEECHLIILVTDGQ-TRLVQDDLDISRLLNKVHKKVIVAVNKIDNLHLLDNVYEFYNLGFQDVLGISCQHGIGIGELLDKIIFNQQ--------------------------------------NFFKKENKIEDSVDLKFCLIGRPNVGKSTLKNAILSQERMIVSDMPYTTTDSVDTLFTKDGQNYHIIDTAGLRKKGKINNKLEKYSFLRTMDAIERSDIVCFVLDASQAITDQDRNIASLIFNFNKSCILIYNKWDLVDIKE-KNMKQFEEKIKIEFKFFHYMPIVFLSAK--NKKRISTLFSILKKIFHNYNKIFSSHLLNDILYEATQINPSHFFKQGKAKFYFLRQNSTKPPKFICLVNDPKFIHFSYERFLKNQLRFSLGLEGIPLIINFKKKEVDF------MINVKNLDFSYKE-KEIFYNLNFNIYPGKWISIIGDNGSGKSTLAKILIGLLF-PSKGKILINNLELNEINLSNIRSLMGIVFQNPDYQFVGFDVKSDIAFGLENCSLSREQIQERINKYSNMFLVNELLDKKMQELSGGQKQKVAITSVLAMEPQIIIFDEPTAFLDPKETQEINNIIKNINQKKDKIIITITHDLSFALQSDEIIVLKQNKIWKYETSRNLLKNQDFLEEFFFSLPLALKVYYQLQKE----KDLSSIDLP-FFEELKDVLWQYNFEMMIISFEHLNLLEKTKKTLVELGFINPTPIQNLVIPVMIEGHDIIAQSQTGTGKTFSFGIPIIEKNDSKLSKIQSLILCPTRELALQVFNEVKKLLKYHKDIRATVIYGGESYNKQFRSLDEKPHIVIATPGRMVDILNRNKIDLSFVKILTLDEADEMLKMGFQESLEIILKSIPTERQTVLFSATIPDSIKKMASKYQKNPRILKVENSNIAVEAIKQFYFLVNDFDKNKLLVRILDQKNPDSVIIFGNTKKDVDNIFSYLQERDFLVDVIHGDLKQNQRQYVMNNFRKKNIKILVATDVAARGLDISDIKMVINYDLPHENEVYIHRIGRTGRAGKEGIAYSFISYKKINQLKKLEYYSRHKMTFLRIPTVEEVYTEQNNLFKNNIVSWIEKYDLEKSKDDKNNNYLTELLLTKFDSKQIINGLLEHIMPHNKKYE--NISEVKV------RNH------SYNLINNRYPNSNRESNNNR-----SYNKDNFNKKNR-NY----NKKFMTELIINLGKEDGL-KPSLFLKILNDKFNIYSYNVGNIEHFSNKTVFELPSNLAQQIKIKKNVYFENKLLHI-----------QQNNK--------------------MIIKIYNRTKFNIFDLKRILVKIFLFLEEKKKINIIFINNKMIKKMNFYYRKKDYPTDILSFENPII------NNVFLGDIFISLEKVQEQFKNYNHTFEKEIVFLALHGYLHLKGYKDNTSKSLQQMIEIQEYILQKYKLLFKNKNFI--------MFAIMKTGGKQFKVSPGQEIFIEKIDQNVEDCFYFDHVLAIKN-SDNQKTILGIPFIENAKVEAQVVKHGKYKKILVFKYKRRKKYRLKQGHRQNYTKVLIKKIIF---------MNTLNIYNEIILGEEEQKNLMLLYNPLIGTNAIGLYYTFYFLSKNNN---LVTD---YKRQLILDILNIDQATFTKLKEKLEAIRLLNTFKHKEK-SNIIYYLESPLKSASFFQDPIFSHFLLSEIGEENYFYLQQKCSDKK-ISKINFDNYHHISKKFTDVYFFQKINFNNTILKYNHFHENE---NYSSKKNIFEKYFDYSLFISSLPERFQKPFLLKWNNIDYITKIAYVYGIDPKEMASLYQEYFRNSDLKLINVHDLKIIIKRRFLKNNYSIKLAYIKNEDSDNREKEMIFYLKNTSP-SRIIENFIKNKYLSADLCDIVEKLLNQS-EIDPGVINALMMYVCKLKASEEK-FPT-NFNYFKTILNSWTQKGIISTETAYDFLVEDRKN-------TNNF-RKKNNRPKWLDDIDKELGIS------------MI----ELKKKNFKIYEIIEKEYLRQEKNFNLIASENFVSKSVLEAQGSCLTNKYAEGYPNKRYYEGCEYVDEIEEIAIKKIKQLFNVRFANVQPHSGSQANMAVFQALLKPNDCILGMSLDSGGHLTHGSKVSFSGKFFKSYSYGVSREKEIIDYEKVREIAHKVNPKLIIAGASSYSRKIDFLSFRKIADELNSYFMVDMAHIAGLVSCGLHPSPFEAQADIVTSTTHKTLRGPRGGIILSNNEEIMKKINKSIFPGIQGGPLMNVIAAKAVAFEEACQKDFLIYQKQILKNAFEMSEVFKRLGYRLVSGKTENHLFLIDLKYKNHYLNGRIAAESLKKANIIVNKNVIPFDQEKISDTSGIRIGTTAMTTRGLKEKEFCEVAYLIDKVLQNYNNDSILEEISKKILLLTKKFPIFKN---MSVKIRLKRLGSHKRPFYQIVTMNSDSKRDGKFLDILGNYEPLRHEININYEKVTKWLSFGAQPTATVKNLLKKG----RK--------------MTKVIINSKKVFHDFFLE-KKYLAGIQLLGNEVKSIRLGKVNLDNAYVHFEGTEIFVFNMFIDKYNSSNFV-DYKEQRKRKLLLNKNEILQIKNKIQQKGLAVVPVKIVSVRRLLKLEIYLARGKKKYDKRLSLKQKDDELRVHKSLNYW----MQKKKSHFIFKKIYIGFIIFFIALFFFFLMSYLDKTNNFPFFVPFSLFICSLLFNLKASKEFLDSTTTKPKN------KNKSLYKIIIFLCFCNFCCFCSFIIKFLETKKD-------FIFSVIVKDYKK-DYIFSVIFKDYFDYFLFFFLLGILFVFFLFLFKKEFDIFYLN-----------------------------------CFCF-----------------ISLYIAFFSSCFYSLIIFNQKWFFYIFLITIISDSFAFVGGR-----LFGKNFLCSSLSPNKTWEGFFSGIIFTLILV---LFFFPLK--EEIKSY--------TYFII-----------------------------FTIFCSIIAQFGDLIASKIKRNLKIKDFGNIFLEHGGLLDRFDSLLFLSFFIILILFGIPILGIESFMDIINIE---MILKKEG--FIEVICGPMFSGKTTKLIEKVRLLIFSNFKFLVLKPEIDNRYSSKEELVTHNSKTIPCLMIKKSKDIFNFIE--KDTS---FLIIDEIQFFDKEIESILNHLSYKGLNIIVAGLELDFCGRPFGSMKYLLSIADEVLKLKSSCAICHKEANRTQRIL-K--NKIPHWNDPVILIGGD----EY--HEPRCRKCHVFSKNEKNY------------MIILSIETSCDDTSIAITKDGKKVLSNIIFSQNLYHQEFGGVMPEIAARKHVEYITIILQKVFVETQIKPQDIDLVAVTEGPGLISSLFVGINLANLFAYIYQKPLLGVNHLIGHIYSIQI-EHELKFPSLVLLISGGHTELFYIKDHFQIKHLGTTLDDAIGEVYDKIAKNLNLGYPGGPIIEKLASQGQDNYHFVRPYLKNKNLNFSFSGLKSNIIYFINQLKNKNQQIQLKELNDICASFQASIFDVLIIKLQRALAILSIKQLIVVGGVASNRTLKKILQQKFDYLEVIFPSSQYCTDQAAMIGIAAYYQNEF-DQKAQKKYNMTGNADL--SFKFHLKN-MANIKQQKKRIKTDQKRRLKNSCFKSRTKTLIKKFKGFATDENKQQMNLFFDLSISALDKGLSKKIYHKNFVSRHKSNLSKLKNTIK---------MKRKANKLISNFYSKIKNKILKLIYLTNEKIKKCD-----------KHILFFLIGVLFTLFFYVP-LTF------FNKEELSGLKIFKFILTLIILFLIG-YHVILEGLVKTYQETRKNKKFTPNVHILMFLGALGSLYLKNPTESIILIFIFSLADLLEEKIENTSQKEIKKLLTMVPTKARLLKENGDFELVDVTSLKIGDEVLVLNGDKIPSDGIVISGNSSIDESSITGESVPLDKKVGDKVFGSNINLDNKLVVRITTTNDETVFYKIIKLTEKIKDNISKKTTFIKKIEPLYIKIIISIVLFILCVG--VFN------IISGKLLGKLLFQKCSFEDLFSKSMIFLTVASPCALVVSDIPATFSAVSNLAKKGILLKNGKTLGILSKTKAMVFDKTGTLTKGKMNVKEIFFNP--EIEENNKYKYLNILFQMEQSSNHPLAFALQKYLKKNFVF-----EKILGLELSNCLGIGITAFDSRGNQYQVIKSSNYKE-------VSDEIHKKTQEFLNDNCTVVYFIHNNQVIMIISFFDFIREEALEMIDYLKYKKIKPILLTGDNFQTAKNVASILGISYFVADCFPETKVIYMKKIKKK--YGFVTMVGDGINDAPVLANSDVSITLQEGTDIAIDIADIVLMKNDLRKIIYVHKFSSHLNKIVYQNIIFSICVILLLTIKNF---------I---NINENNMSLTSAVSFHETSTILVILNSLSLLHYRFYYNLILKIIMFCFIIFSLVNPIYFFLNLNIFIMEELAKEI---LIELEIKMSNSKNIMLSKFINIRTGVANPKLLDKIIVDYYGVGTFLKNMGTINVIEGYQLHIKLFDLSCNDKVVNAIKAHNLGITPQ-TDGKIIKLIFPQPTEERRKQLIKEIEEISMQTKVVVRNIRRQGNDKIKKMKFNQYLENHFLKLIQDLTDKWIDLIEKETQQKNKELLKI--MSLFQELKWRDAIKDCNDEKKLEQLLE-NEKIFFYCGFDPTASSLTIGHLVQIIIILLFQKKGHFPIILIGQATGLIGDPKETKERTLLTSEKNNYNCKKIQEQLKKFLPSEKIKFVNNYDWISQIDLISFFRKYGKLFNVNYMISKEKIAKRL---NIGISYTEFSYMILQSLDFHQLYKNHNVQLQIGGSDQWGNITSGLELIRKMEFSNKR-KIVCGMSIPLLLDSKGIKFGKSENNALWLDAELTSPYQIYQYFLNIEDSSVIHFLKILTLLEKDKIEELYLLTQKEPRKRKAQQALSQSIVSFLHGEKIFQECLKVKEILF-IQKKQNISLKDFVLLSKYLVTVEIK-EKINLIDALVLSQLADSKKEAKRLIQLGSIKIFNQTINNMNLE-LTADDFLYYDKYIILTKKNKIHALLSLNKNQ--MSELVKLICTECGRENYHTYKNKKKHPARLEFQKYCRFSYKHTIHREKKMNFRKICKKLYKQQNLKLLDKTINDFSFKTVLKKKNIFLNN----------------------------------FYKNINFINFEIIKFMKNDKKQNQKKLSKKKSLLIDYEYYFNKNNETEDILED------------------------------SLNLEKISNSILVDDPVKMYLKEIGQIPLLNHEDEQKYSKIVYDGVKARKILQKQQKKEIILTSEEIEQNQKLAEKTSLAKSKLIEANYRLVVSIAKRYIGRKILFLDLIQEGNMGLMRAVEKFDYTKGFKFSTYATWWIRQAITRAVADQARTIRIPVHIIETINKISRFRGKLTQDLSRKVEDKEIAEQMNIETKQITDIQMIEKETISLESSTRD--EDDSSLGDFIQDPNAISPHDYMLQEMLKTTLEESLEETLTDREKQVLKMRYGLINS--RVYTLEEVGNKFGVTRERIRQIEAKALRRLRTPSKQNKLRLLYNNLNKK-MKGLLFLYNGFEDCEAIVTR-AMLKKFGFDVITFTPNFSLKVFSSSRLELKADFLIDKMNL--DEYDFLIIPGGPYVKQML--EKSDLD-LKKILNIIQYFSDKKKIVGAICAAPSFLGKLNLLKKHSFVCYPGYENYI-EGNYCPEKKTVTSDLFITSRSPLTVFDFVFHILNKLSKYSK----------MFKRVKSIKELYDKYVIYL--NQSILIEGWLKNRRCQKKMVFLDLNDGTSLDDLQIVYRIDDF--------------------------NNIVNEIKNNLQIGISLQIKGYLVKSKTEEQK-IEILAKEIIILGKNYSDYPIQTKKHSKAFLRQNAHLRLRTKLFGAIFRIRSTVYYAVNDFFRKEAFFNIATPIITTSDGEGAGELFKVTSFDLEKIPFDQN--------------KKVDYKKDFFGQKTFLTVTGQLEAEAFATSLRKVYTFGPVFRAENSNTPRHISEFWMIEVEEAFCDLQKIINLAQKLLQQIIKYCLKNNIEDFLFLEKNGEFNLISRLEKIAFLEKIKQIDYKEAIKILINNQDLFENKPFFGSDLFNEHEKFLTEIYFQEPIFIINWPRNIKAFYMKDNSDHQTVAAMDLLVPKVGELIGGSQREEKLEVLINKMKEFNIAYEELEWYLDLRRFGSCIHSGFGVGFERLLIFLTGLDNVKDVIAFPRTPGNAF--F----------MNFQLFETIFENNLLTVEVNNLAKQANGKILIRYKDTVVLSVSVSK--KIDTILKYFPLMIIYQEKLYAAGKIPGSFARREGKPFDHEVLNARLIDRSLRPLFSKKLQIEVQIVNTVLSSDSECNDELFALLGSSLSLLISDIPFNTPVSGVCIGKLDNKLVINPNTQQKKKSDFLLTLAGTKKSINMIELISKEVSETEILEAAFFGHKIIQELCCFQEKIQNQINPKKDDFLISHDFS----NSFFYNDMEKKYCSSIQKMLNKNCEQKN-NKKKLNFEIESLKENIINEY--QKFFLTKNNESNFFNLDNKKDF--MKSEIEEIFEFLLHREFKKMVLQDKKRIDGRKFDEIRMIKSQVNFLPRTHGSALFTRGETQSLAVVTLGTLDESKKIDDLTDED-KKRFVLHYNFPPFSVGEIGRYIGPTRREIGHGILAEKALYYVLPSEEDFPYFIRVVSEILESNGSSSQATISASSMALMDAGVPLKRSVAGIAIGLFTD--GED--HVILSDIQGLEDHLGDMDLKVAGTKKGITALQMDVKNIFLDFDILSEALEKAHIGRLAILKEIDQTISKTRPKLSIYAPKIKIINIKTDKIRDIVGYGGKIISQIIENHDNVRIDIKQDGKIFITHHNEEIIKKTANYILDLIKDVKVGEIYEGVVLKILKDKK-GKSF-GSIVEIIPKKEGFIHISKLSNNRVEKVEDILSVGDHILVKCIEINEKGKILFSLKNFLE--------MKSFIVAQKEHGFRLDFFLAQKLNLSRNKSCFLIMNKSIFVNNQIV-KKSYFLKKDDFVTFQQDK-KPLSFAIDDYRPINLNLQIIYEDDYLIVINKPPNLVTHPCLSYTGVTLINGLLYQIKDFS-KLK-GFRPGIIHRLDKDTTGLILVGKKDEIVVEMQKMLQQKKIKRIYWALIHGFLGYK-GTINLPINRDHNNRLKKMVFFKGKNAITHFKTIRRFENFSLLELELETGRTHQIRVHLSYLQHPIVGDPLYG-RKTQKEPQMQLLHSKNIIFIHPKTKKSLFFESTLFPHFQEFLNQLLSKSKM---------MLSKFEIQDILEQSLFEGADFAELFFEDSIMHFLKVVDQELFEIDIKHIFGLGIRLLKDTEEIYIYTNKMNYHDILNLI--KT--NNFKRLKTHSAIPLGQAKIFNNNIKKPFNSLNLLDKAKKMLHLSQIMKNHDNKIFKTSVNLEQNEQKVLIANSQGLYQNDFRPYIKCSLLSFAKDGDNIQNFSDSVG-LSLGLEIFDIVDFETLATKVAQKAVILLSAEELKPQIMPVIINNGVGGVIFHEACGHSLEATAIARDLSPFCGKINQKIASEIVTAYDDGTIEGYWGKLNFDDEGHKTQKNLLIEKGILKNYLVDFRNSRKMNMPSTGSSRRQSYKYSPTSRMNSTYIDAGKDNPEKIIKETKYGLYAEYLGGGTVVPTTGEFNFMVKLGYLIENGVLTKPIKGMMLIGDGQSVLLKIDRVANNLAFSQGYCGSVSGYVPVDLGQPTIRVSEMIIGGSKK----MSKCYLSGKTTFFGNKRSHAMNANRRIWKSNLQKVRILDDKGKIKKVYISARLLKRTELKRV-MMKVKKKTHRGLKKRIKITGTGKFLRRHAYKNHLAGSKTTKQNRQLRGITKVDPSDVKRIKYLF-----------MKINKINDELVQYHFEISANEFEIFTKETFEKVKPNINIKGFRKGFVTRELFEKHFGVQTLYKYAFDDIIQEKLKKILT-NKDISVIGEPKIIDFKIQDLNNL-SKNKPLNFGIEFMLKPIVNLCSYKGIKLNKKD--NNVTETEVKEEINLFLQNKIG-----FEKKSNN-EKLEKGDVA-FLDFEGFLNGE-SLEELKIKNYNLEIGSSNFIKGFEEQIIGMIPGEKKKIEIVFPKDYYHEKLSNKKVV----FEIILHEIKTKPKNIILNDEFIKKINFA-NIQTIKELHEKIKKELEFKKNVKIRDENVLEILNFLIKNSNLRIPQKLITQEIEKLQKESENQIKSQNLSFQQYLKLSSLNEDQYNQKISNEASRNIQIYFLLEEIAKKENIYLYEQEIEKGYQEISKNYHL-NIDQIKKDVTLTYNIKIFLLQNKIIDFLLSN-ALFKEEENQNKSY-------MIIYGKNIIKEAVIAKRVIYELYIDHKMTDVSFLNFLKKKNIVYFYLSKHDLNMKASSDNHQGVVAVVQDYVY-KKLEIGLK-----DDKLKRFLILDNIQDPHNLGAILRTIETTNFDGLIVGKKHQVLLNGTVAKAASGALEYVNIYLVDNLYKAISTLKKNQITIIGTDIKADLNFVSIPK----DKSVAIIVGNEGFGIRSLLKKNCDLLCKIPMKGKINSLNVSVSAALIMYVLQ-------MAKKVIFGKEARKEILKGVNALAETVKITLGPKGSNVVLEKPYESPSIINDGVSIAKEIELKDAYQNMGAKLVCEAAIKTNDDAGDGTTTATILAQNMIQKGFKFINSGY-KAVSIKEGILKASKEVAKRLLEKSKPIETQEDIENVASISSGQKEIGKIIADAIEKVTKKGVISVDKSQGFKTELEVIQGMQYDKGYLSPYFVTNKENMSVELEQASILVTDHKISNIQEIRPLLEDIVKNS-TPLLIIADSLENDVVSTLIFNKMSGIFNIVATDAPGFGDNQKDFLQDIAALTQATFISKDLNMKLQNVRAEHLGKINKAIVKKDKTVLIGTEKTE-ILKNRIKEIEIHIQKAT-----SDYELKNLKTRLAKLSGGIAIIKVGAATEAELKEQKLRIEDALNATQAAIAEGILVGGGKAFIEIFNDLKDELKDENSDVQKGINIVLDSLLIPSYQIAENAGFDGDSVVKEQLKQKENFGFDAKEGKYVDLLKQGIIDPTRVLKQAILNSSSIAAIIITTEAAVA-TFKDKNNDNISSSMPNPNAL----------------MVVSEKNKIKNAEII------------QNKKNDNLE-------NNKLKKDSKKSKYNCEYSGHC-----EDF------DC----NKCDCKD--------CDCLNIEK------------------------------LKEDNKKLKEDNKKLKEELLAICNIRENDKLKYQADLENFKKRIQKEQITALKYASMDLINDIIIPLEQFDKVLETNIEDNKLLQQFLSGFKMINQQVKDSLTKNGVKEIKALGEKFDPKFHYAVEKIADKEQPNGINVSVLQKGFFYKDLVLKPAMVKINEWSNKNN-ENK-------MNYDYNFCIHETSSFLMTKQIAFYFSEQKLNSSRM----FNQKIILLLEGEIGSGKTAFTKGIAKQLKIKKNINSSTFILSKIYQGKYRRMHHLDLYRLS--NVNKNHITHII---FQELLENLEDNDIVVVESSEKIGSFFSFWNFKINIDILNYTKRRIKIEYNKEIIDCF-----
cyn_LW01  -MLRIDIQLFASKKGVSSTRNGRDSHSKRLGFKLSDGQYANAGSIIFRQRGTKIFPGKNVGIGKDHTLFSLISGIVKYEVN-KNKKKK---VSVYLYDKKQN---MIHIIKGKYKNFKLKMVSSKKTKMTSHLIRKSLFDTIGDLVKNATLLDLFSGSGCYGFEALSRGAKEIYLVDNSFCALKTIYQNKKKLNLKENEIQIFYSDAFKILKKFIKNRIKFDIIILDPPYFSNYYYKLFKNLDKITHSHSIVICELYYKNDLLP-KIGNFYSLKTKKYGNKLLKYYNIKID--------------MDNL-KKILRISLFSLISLLIFR----ILFPISSQIDQKLINERIE-----IVFLKK----FSSTELQELKQKIFSDNYD-----------------YKDLEKYLKVFRIGIDSKQKNIVEI---------------------------INPDFNLEVKQKIKDSLDKIF------KKNKFYF-----------YYKDNLLPNSESENISEVRKFFTIKVGSNLDY-LKQKYFKE------ESSL---KIGFL--DNFQFLDINNIKDIQVYE--NINNINSITKVR----YNFLIRDKKNINKDIN--NSLFLK----SDSNGISIEVLVDD-TGDLPIQWPYKLKWNFLLFWGYIWN-VLLIFISSLLYY--STYILYSEEGIFFGNLGLGIILTTILIRTLLWPIYTKTNSFSLNMSRAQPEINKIQQKYYLKKDPDSIKKMQLEIFKVYKKHNFSFF-DIFISFLQMPIFIAMLRTLNRIRVNGGIFSIS---VNK-PFLNFIYFNSYYSPNYYF---LVKIFLSFLVGISMFFLNKINFQKKNNKNNNDRI-LTLEQINKNKAQEKNIQIVSYIMIFFMMITSFQD-ACLSLYWIIGNIYTIFQTIINRKIMEKKYSNKNFDILQY------MLIDNNYYIILFYYYTKIKEPEKLQKEQLDYCKKLGLVGRIIIASEGINGTLSGLRQNIELYMLDLKKNKYFKKIEFKIIEYNRNVFPKLAVKIRKEIVSLKLKKDIFPDINKTSYLEPKQFFNFL-KEKKNIFLLDVRNIYEYNLGHFKNAVNPNIENFRDLPKWIEKEILNFKNKKTLLYCTGGVRCEKISALLKEKGVKEVYQLKGGIINYSQDKQVQGELFQGQMYVFDQRIAVKVNNKENVVVGRDYFDQTPCERYINCSNPECNKQILCSKKNELEKLGSCSIQCRKNPKNRFFKN-----------------------------------MQQEISFSALGGIGENGKNFYLLQIKSSYFILDVGLKYPDI-FTHGIDCIIPEYTRLESIKDQIKAIFITSAFDTHLGALIYLIKEF-NFPIYASDFVIDVIKNNLKQNN-IET--KNLKFYIVDENSKVNFSDTEICFFNIAHFLPETLGLAFSTEQGYIIYISEMHFLQSKNKNFQTNFSSLAKLGE-GKVLAFIPASQGSFSIIKQKKEEL-LEYYFSSYFAS----IKNNIIISFLIPDLLKIQLAIDLAVEFNLKIVILGRKSEKIIDLALKKGYLKIPEGFLVDLKNSNDFLKY--KNLVIIVVGKRFEPFYRLQRMCKQTDRLMRLNSQDKILLLSIEITGIDKIQNKTLDILARNGFIVDILIEDLL-TVSYNYEENFKLMLHLLKPKFLLPVVGEYRHQYQIKKIAQNFNYNEKNIFMFENGDKWIYDIKNNPYIKKKFFKNLGEILIDGTPVLDGNNYILKDRELLANDGVIIIVCGVSVRTKRIIG---NIELISKGFLDKNKIEDI-LSKFKEIFVTNIYNDFLNNPNQLKWSDFKNNLKEILSKFIFKEIKKRPVIIPVLISVY------------------------MKVIIIGCTHAGTTAAKTILKRNE--DVQISIYEKNDNVSFLSCGIALYIGGVVKDKKGLFYSNSEELKQMGANIKLKHEVLNIDFVKKEILVKDLEKNKEFIDNFDKLVISMGSWPIIPQIEGVNCNNVLLSKNFEHANKIIEYAKNIKKIVVIGAGYIGVELAESFAKQNKDVVLIDTQDRIMSKYLDKEFTDIAEKTLLENNVKLMLGQKVSDFKIKNGLVTHVKTDKGCYETELVIMCISFKPNTELVQPYLKTSSNGALIVNSFLQTSNPDVYACGDCTNIFYNP-TQEYNYIPLATNAVRMGTIIGLNIKENNQKYLGTQGTSGIKIFDLSISSTGLTEYVAKSLNINYGVIKIKDANRPEFMPDYDSVFLKVIFNKNTKQILGGQILSTIDMTEKINTLSVCIQKKMTIDELAFVDFFFHPYFNKPFSLLNLAGLKYLETFSEKK------------MIKKDKKLEHYKVRLKKIDILKKLNIHPFINKFVNSHLISNIFNEYNNYEREELEEKKILVSVSGRIILKRDQGKTGFVLLQDFDDFIQLYINQKIISDKDFQIYKNSDLGDIIGVIGNLFKTKTNELTIKVSQFVHLSKSLLPLPDKHRGLKNKEYIRKKRYIDLIVNSKTRKIFITRNKILKSIRNFFDSRSFIEVETPILNSILGGAAAKPFITHHNFLESDFYLRIATEIPLKKIIVGGMKAVYEIGRVFRNEGMDANHNPEFTTIEAYLAYADMEEMMKLTQSCLQEVCQNILGTLQFEYQKNIIDFSKFYKYDMLDIIKEKTGIDFNIEMPLSKYQEIALENEIILKSFYTKGHIIIAFFEKFVEPFLIQPTFIYNYPVEVSPLAQKNFKKKGFVERFELFISGKELVNAFSELNDPIEQKERFQEQLLQKQLGNDETEEMDDDFIEALEFGMPPTGGMGMGIDRLVMFLTNTSNIRDVILFPHFKFHKEKK----------------------MLSLKEIIDFSKQNGFIFPGSEIYGGLSSSFDYGPLGSLLKKNIKKAWIKKFIQENENNFLIDSSILLNSKVWESSGHLTFFIDLLAENKDNNKRYRADILIKNHNPSIDVNSLDTQQMTEYLITNKVLG----TSNWAPIQKFNLLFKTYQGVVLDKALPLYLRPETCQGIFINFKNILKTTRKKIPFGIGQIGKSFRNEITTSNFIFRTCEFEQMELEFFCEPSEYEKWFFFWQNYICKFLLELGLDSDKIKLRENTEKELSHYSNKTTDILFNFPWGFDELWGLASRTDFDLKTHQKFSGKDLQYFDEIKKEKFWPFVIEPSVGVERLFLAIISNSLFYEKIEDFKTRIVLKIHPFLSPYKIAILPLIKKEHSIKAKQIQKELSSFFEVDYDENRSIGKRYRRQDMIGTPFCCTIDNETLLNNTVTIRDRDTLLQDKINIEEIKPYIEKKIFF---MKNISIQRRTSLIKELMVGIINNVIQNDQIGHISITDVELSNDLSFSTIYYTILKDSKENLLLVANLIKENKKRIRSQLANEL-KQIKKIPDLIFKYDRSYEEGAKIDKILKDLKE-MAVPFRRTSKTAKRKRRTHYKLNAPTLVKCSITENFTLPHRITRNSG-YYKGKLILKNNKKDN----------------MFEKIKKIFSEKLSIS--KENIMLSTRMKEDLGLDSFDAVELIIELENIFNLKIEDEKIQQCKNIKDIVEYIEIKIQ------------EKKK--MNL-KGQELINFVNKKNLRKVPFFAVGDTVRIFIKFEENNKKKIQIFEGLVI-RKKGSNISETFTLRRVYSGVGVERICPLHSPLYEKIEVVKRGIVRRSKLYYIRYLSAKATKIKEKR-------MKRTYQPSKIKRKRTHGFRTRMSTKSGRNVISARRHKGRYKLSV------MYSRLRRNTSQKKTLMKSLVASLIIHERIYTTESKAKELKRIFDKVVNLGKKNDLASKRKALLLFFNQNINNKIQKNILQKLFQDISKRYLDRNSGYTRIIKSEYRKGDSAPMAFISLV-MKLIVGLGNPEDKYKYTPHNIGFLMIDFFLEKI--KEKNI-LYEKKKEFNFFYFIKFNNQKVILFKPYKFMNLSGIEIKKIVSFYKINIEDILVLSDDIYLKIGDFKLKRKGGYGGHNGLKNIINNLKTECFKRLKIGVGYDEKIRIEEYVLRSLSNYQIQQIMNNFDFLSQVLFLFINGMPFDQI-ISFSKR--------MNKFINKKKDDKDEIDLDKKAEQEE---PKWYIIQTYSGYENSVKKDLLKLTNSKTKISKFIFDAICPQKKYFKIKADGTKQEKEKKMFSGYVFIKMIVTNYSWFVVRNIPKVTNFLGSIRGSSDS--RPVPVSKNEMDHILMEIGLETQKKYDYLINKKVEIINGSFAGQKGKVTYLDYNQNKLIVEIDLFGRTTPIEISFYDFKELLNCMPELPEVEITVRNLREYLVNKKIIKVSIFSESIVKNIDQFN-EICYKIFLDIQRKGKFLLFFLSNDLVLLGHLRMEGKFNITS-TEKTNDIADKHEHFRIFLESNLVLRYYDFRRFGRFI---LYKKEDYLTKSPLKDIALDPFEIDIQSFFNILKKSNVAIKKNLLNQKIISGIGNIYASEILFLSKINPEIKSSLLNFQQVSLIIKESKRVLSDAILLGGSSISTFSVL-GKKGFFQKKLLVYKKDKTKCAFCDNIIQKKKIGGRSSYFCFQCQKL------------------------------------------------------------------------------------------------------------------------------------------------------------------------------------------MKKITIEMIKRVRDKTRAGIVDCKKMLQSVEGNEDKAIEILRQKMVS-KDIYLKEQNILPKEGLVHVSFKGNKAVMFELNTETDFVARSRFFLDFCKKLEKILFLCDNYNLAMDDFLNYS-FEDKKIKDIILEQRSIFGENIFLRRFNIINKKNEESFGIYQHYN-KIACLVILNKHCSNIEHDLPVHIAFYNPKFICKEEIDPDFIHQNKNKIYEEIKDQY--SELSKQ--KIEKELNKRLDNFLNEICLLEQYLYNDPNKKIFDYLKLAKVNIIKFYLYQLGN---------------------MTLEIEKKIKEITDILEKANYDYYNLNKSELEDKQYDALLQELINLEKKYPQYKLPYSPTFKVGGYL-NTKFEKIKHSKPMLSLENVFDLTQLKSFYDKINKKNKS-NFISELKIDGIAINIKYIKGILYQAITRGNGYFGELITNNIKTIKDIPLKINKEINLEVRGEIFFKFDNFKKINEIQKKENKILFSNPRNAAAGTLRQLDTNIIAKRNLSSFIYSIINPPTFIKTQEDVLIFLKKMGFVVNPHYKIINSFEELIEIINYYENLKKNLNYNIDGIVIKVNKLSLYDSIGYTSKFPKWAIAYKFNSIQGETIIKKIVFKIGRTGVITPIAELFPIIVDGSLISKVSLHNFEYIKKKDIRINDYVLIHKSGSIIPEIIKIIKEKRTNQI-PFKMINYCPFCLEKLKKKE-NEIDYFCLNTNCQEQKIKKIIHFVSKEAMDMNDIGNKTLEIFFKKKIIQNKYDLYNLKNNKKELEKLPFFKQKKINNILNSIEKSKNRPFENVLFALGIKNVGLKIAKLLCKKFKNIENLKKASFQE---ISQIHEIGYKIAENIVNYFKNEKNIEEIELLKNEGV-NFSFTEEHKLETKEKNNKYTFFQNKRIVLTGTFDIVERKKIKNILEKYDAIITKSISSKTNLLICGKKSSFNKIQKAKKLKIQIINEEHLIKILF--------MKRIDFIVSLIKGYDIVLDIGTDHGLILKKAFDLKYIKKGIATDIRIEPLNNAKKKLKNYPVEFYLCDGLENINIISFDLVLICGMGPHTIIKILKKNPC-YEKHFLLGCQGKVNYLIDWLNQNGFLILKSYEIVDKFSYLFLKVIR-YNN--------------------------------------------------------MKFNFLKTTFAFFKNFFNSSNRYLKKIKKTAKKIENLSQEYKKMKNEQFVQKTKELKKLFQEGYSLDSLLVESFALAKEASRRVTGLDPYYVQILGAIVLHKGLIAEMKTGEGKTLTSVMPAYLNALSGKSVHIVTVNEYLAQREAKGSIGDIFRFLGLTVGLNIKNSTIEEKQKAYNCDILYTTNSEIGFDYLRDNIETQECNLLMRRDYDYVIIDEVDSILIDEARTPLIISSYAKKEKRFYIDANRFAKVLKPNHYIIDLESDTIELTEEGIKKGEDFFRIPNLYDSNNIILLHCIKNALKANFIMEKNKDYLVS--NNQILIIDQFTGRILEGRQFSDGLHQALEAKERCVIKEETEIAATITYQNFFRIYKKISGMTGTAKTEEKEFQDIYKMKVIEIPTNKLMIRKDAPDFIFSTLKEKWDSLIKEVEKRHEKRQPIL-IGTITVEVSEQISKILKKKRIPHEVLNAKNNYKEAEIIAKAGLKGSITIATNMAGRGTDIKLGEGVAELGGLAVLGTERHEARRIDNQLRGRAGRQGDPGFSRFFVSGEDDLARKFGGNRIQKLIVLLKKSKEK---KENISSSFFTNFFTNLQKKIEFSNFEQRKFILQFDSVLGLQREIIYKQRREILTS--NDVEKILLILINKNLDKEIDYFLS----YK-IKVKN--SENLIKFIDYFENLFFPQNTFSLKELELIGH--LSNNVFREK-VKEIFKKKIEKILIEQKQNLKNNFLE-NSFSDIIKKIILQNVDIHFKRHILDMNILRKSMNFVSYGQQNSLVVYQREGQKFFNKMIDNIAFDITRIILKFSPL-----------------MNNKFSKLFIKKK------------------MNNKKKLILAIVSNEDANLVQKNLNKECISNTRLSTKGGFLQENNDTFIIGLDENKLEKALDIIKKYSKTKNQLIPNHIFNEFSA-YYSLPSEISVGGAIVFVIDIEKFIKF-MKKKFILKKRKEINFIFKL--KKNVRNYFFILYYAKNNNFDHFKFALSINKKYGKSHERNLIKRRLRMIIYQNVYLINNKASFVLFIKPSAKCLNFNDLSKQFNNLLKKSFLITE---------------MKKTNKIIGIDLGTTNSCVAVFEGNEARVIPNSTGGRTTPSVVAFKGDEILVGQVAKNQIVIHPENTISSVKRKMGKKDTNGKDITIKIDGKEKRPEEISALILKSLKEQAQTHLGAEVERAVITVPAYFDDAQRQATKNAGKIAGLKVERIINEPTAAALAYGIDKITDKEQKILVFDLGGGTFDVSILTLADGNFAVEAVAGNNELGGDDFDNKIVDFLIDLLKRENPKYKDEISKHISNNPEFKNRLKEAAEQAKKELSSALSTQISLPFI--VL-------IDGKTPLNINYNMTRAKFEALTEDLVNSCIEPIQKALKDAKLKPEQIDQVLLVGGSTRIPAVQSLVEKELKK-IPNKTINPDEVVAMGAAIQGAILAGDVKDVI-LLDVTPLSLGIETLGNVFTKLIERNTTIPTSKSQIFSTAVDNQPSVDIHVLQGERPLAKDNKTLGSFRLDNIPPASRGEPQIEVTFDIDVNGIVSVKAKNLQTNQEQKITITGSNTLSEKEIEKMIKEAEINAEKDRIQKEKIETRNEADQLIFQTRKSLKTLENYFSEEDKNSLEANIKNLEESLKGDDHNLIKEKMDILTKESQTILIKAHQKKQEEEQKKNNNGTTD-----N-TTSEDKNKSAEKVVDAEFEEKK--------------------------MKKITSNQIRNMWINFFLQKGHHKENSFSLIPQ-HDPTLLWINAGVTPLKRYFNGAEKTPFKRIVNVQKCLRTNDIEEVGKTSLHHTFFEMLGNFSIGDYFKKEAINFAYEFLISEKWFFLPKKKLYITYFEEDRETYSLWLKKGISESNLIPLKTNFWNIGEGPCGPCTEIFFDRGFEYDSRGIELIYKDIKNNRFVEIWNIVFSQYNCQNNLNKNEYKPLPNKNIDTGAGLERLACILQNTETNFETDLFLPIINNISYLSNVKY---E-GQQAFKIIADHIKALVFCISDGAIFSNLGRGYVLKRILRRAFQNGKKIGFVEPFLFKLVPSVINIMKVFYPILEEKEFLISEMIKEEENKFLFHLKNGENIFSKLI-KNNQLSGENFFKLYDTFGIPKEDILEYARNRQIKVD---LSKFDFLLQKQKNMSRNFIKNNCNTNLE---NKIFLFSD-FKEKSEFIGYQKYYIKTKVIKIFDKGIVLKKTPFYAISGGQMSDEGFIDNILIKKVTKLPNGQFLHEIQQ-----KGIFYEGQEILAKIDIDKRFNSSCNHTATHLLLEALKKILGKHVQQQGSFLDSQILRFDFNHYANLSFEKLIQIEDQINDWINNEYFIQTKTKSLDYLDN-NSNYLDNENFFKNKEFFSKDLVRIVKI-NNISSQLCCGTHVQNTKELKRFSIVSYEIIGSGMHRIEATTGKNISNILSQKTNPFFIEEQQILKKIQKMKDFFVSEKNNKFLD--KMINFNNNL----KLSV-ITKNDSYRYIQNCKDYLTLLRKKLLEYQKEFLKLKTKITLKQADKLIPNKIEKEILILIKKEIENIDDYMSKLILEYLFDKLNIDFLCLCRFKEKKLFFVCKSKIFNINIFITKIKKKIKVKGGGNNNFGQGIIEDIVSIEEFLSNWRSFL---MVKVNFTNARHKRRKKILKLAKGYFGSKSTLYKTANEQVMRSLQYAYRDRRRRKRDFRKLWITRINAGCSKNNISYSLFIHGLILSKTEINRKMLAEISFSQPKMFSEYVNLSKYHLD--------QKKSNLENKCNNNSLSNEFSDLENKKNVHNNIQNNNIENDIEVKKT------------------------------------------------------------------------------------------------------KLEQKENIKFESKEEIISKEKINKI-------------SLEEMLLTDLKVLAKNKKVKNFSKLKKKELIDILKNK------MNLKDVILFEIVSSFKNKNINLPKRQTSFSAGYDFESAIDFKISPKTIFLTPTGIKSCFNKDKVLMIYARSSLSLKKSLMLANNVGIIDSDYYNNLENEGHIFIPLYNFSD-KEIFVFKGERIAQGIFQKFYLTNDD-----NLKNMSRNQKN---KVRKSGFGSTDVDHQKRDQ---------MD-NILEKYFLAKKYNIFFYALGGIGEIGKNMYVFEIDQQIFIVDSGISFSSDSFLGINYVIPNYDYLIKNENRIVGIFITHGHEDHIGGIPFMIKRINIPKIFVTGIAYDLIELKLIEHKL-NKYINIMTRYSKDSKLNFGN-TEISFIRMNHSIPDSYGIVFKNKFQEKTNILFYTGDFKIDQTPAGPLAEYDKISDLSKEGVLCLLSDSTNAQHKGMIQSENTVGNTINQLFYKIKGRIIIVTFASNFYRIKQIIEASILTKRKVTVFGRSMEKAIEIGIKNGYLKIPRGVIVSGNNIEKYT--NITLLCTGSQGEPLAALSRMANGIHRQIKLNQKDTVIFSSSPIPGNQDSVNKILDLLFKMNINVIINGFLVETHTSGHASQSDLKLILNLIKPKFFIPVHGEHIMLRAHKQLAVECGVDPKNIFILDNGDIVGINQNNA-EIVCKRSNSNIYIDDSGV-EDLSNLVLKERRILSEEGLLSVIISVDFKRKKILNFPMIVSRGFIYMKTNKKLIKDLSLEIKQKVQNYLLTNEKLNKSCLKKYLIDFVSSKIYDLTIRKPIIIPIILSI------MFDI---AGKKNHTHWLYLFLTLISLIIFTFFPLLKSLIISFNPNYDKFSDTLG----NIINLDNYKSVFRDFDFRIAFKNTIILVFFAVPISLIISLIIALILQSIKNIFFQNFFKTCFFLPLLSNTIVMGMVFGMLFYHN--FSFAAQKPEGLFNIFIGFFGIKPQN-WISLSAPYSHKMFVLIFYNVWTRLSFKIFVFVLALQDINKSYYDAARIDGATKFRIFTKITLPLLTPIIFYQFIIEMLAVFKEYESVIGLFGKNSNFRIR--TIVGYIYEQ-----LSSSSYNSYSKGSAAAMILFFISIFFTVISFYISKKVNFLGLK------------MNPVAIILIISFLILLNAFFASIEIALVSLSENRINLEIKKGVTKALKIK---KIKEKPTIFLSVIQVVIHIITFFQGSILKDNIAPWKL-----WQQYL-----------IQLIVIFLSIIFGEILPKRISLISPLKTVYLLSDLFYLISFLIKPIVIFLNTISNIFLFILGVDQNKKNDVFAEEELRFLLNSSYHKGIINRIENNMIQNIFDFDGTVVSEIMRHRKEIVAIKSNITQQELINFIFKEKYTRFPVYEDNIDKIIGIVHVKDIFKNLLKKINEDNKKNNTKNNNNQKINILENNNVVLN---------KEFDIKTFIRKAYYVLEFKNISELFKEMQLKQIHIAIVIDEYGGTSGIVTIEDVIEEILGDIKDEYDNKQNVDISKISDEEYIAKGTAHLYEIEENIKTNLPTD--DYDTLSGFMLGQLKRIPESNEK-IKIVYKNWQFDGLTHNGLVITKVKITKIKNNDILTLAKVKK---MTKTVVKKDENFEDTLRRFRRDTSKSGILAQARKKEFYVKPSTERKNRRKSLNMKKKKK-INFSK-------------MNNDEDKNQKNLKILE--------ENIPINEYVFNPKHKIKDLAKILKVSNFFLIKKFIDLGMKINVNQYINKEIINLLANHFNIKVVFETKKKPNNNNQN----------------KCFEEEKIIKRSPIVTIMGHVDHGKTTLLDAIIKKRTVEKEFGGITQHIRAYEIICDNNEKITFIDSPGHEAFFQMRSRGAKVTDFCLLVVAADDGVKEQTIESIKHAQEAQVDIIVAINKIDKPNN-NKENIMSELSKFGLVPEKWGGKTVYVEISALKNQGIDELLSIIILMRDIKDIKTDLNKLPKGVVLEASLDKNKGPVATIISFQGIVKIGDFIVIE-DFFGKIRSIECESYKKIKKAFPSQPILISGLPKIPEAGANFVVCENIKEAKKISEENKNILLKKNQK---EENLDDMIEENVFDID--NKKIENFFNIILKTDQQGSIEAILKSLEQIKIKNDNVKIKIVKSSVGMITMNDIKLAQTFNAFLIGFNIFINSEIQKTAYNYKIKMKNYNVLYEITDDIEKQIKDMEEPIFEDKLLGKAEIRKIFNISSIGVIAGCYVIEGEILNNTVAKIIRNNKLIAEDKIVSLKHLKNNISKANKGHECGILLEKFNSFQLEDIIESYKKEKVKDDFE--MKNIGIDLIEIKRIEKIGLKKIINRIFSEKEYKLYVKINNLKKKLNFIAGRWAAKEAIFK-AYQKGNLKN----NYKDWSILNDEKYGFPY-VENITNPQ----IMISITHDNNYALAFVILLN--------------------------MSQKLFELTESGVEKLKKELDHLKNTKRNENLELLKSSREYGDLRENAEYSSARDEQALIENRILKIQNILKNVKIIKNSDEKKTV-DIGKKVLLQFLDSMEEKFFYLVGFLETDPSVNKISIDSPLGQSIRGYNKGDIVLVRTETGKNFKVKILKIE-----MKKKEQ---NSNFIKNIIAKDLKQKKYNKIITRFPPEPNGFLHLGHARAIIINFELSSFFKGKTYLRYDDTNPQKEKMIFVDSILENIKWLGYNPDKITFASDYFEKMYKKALILILKNKAYVDDLSAEQIKKYRGDINKKGINSPFRNRSIQDNLDLFKKMKKGFFKKGEKVLRAKIDMSHANINLRDPVLYRILDTYTLKKK-HWFIFPSYDYAHPLEDAIEKISHSLCSLEFEDHKPLYNWILKETEIKKPPTQIEFGRLNITNTSLSKRNLNFLVENNFVKSWDDPRMPTLSGLRRRGYTPESIKNFILEAGVAKNNTDIKIEMMEHFLRKDLEYKSKKAMAIINPLKVTITNYPENKIEFFQIP----FHP-NNNSL-----------------------------GQRKVFFSKYIYIEKEDFSVDKPDKKYKRLFLNGEVRLLNAYFIKAYKIIKDNYNNITEILVTYDKNTKSGTGFKERKPNGTIHFVEQKTAKTATFNFFQPLF--KDNNNLDIN-N------LNLNSLITKQSFVENSLEKV-FDLEKIHFIRHGYFNVDQ------KEQKKLNFNEIVPLKKSYK-------------MFESDTIAAIATPLGTGSISIIRVSGDQSISKINTIFKHAKKNVNLSKVPSHTIHHGFILDQDKKVLDEVLISVFKKPNSFTGENVVEINCHGGILLTQILLERVLSLNIRLAQPGEFSKRSFLNGKIDLIQAESIMDLIHAQSKNAIRLANLGISKETSKLVNSLKQKILTLIGKIEVNIDYPEYDDAQTMTNEIILPILKKIIKKMKKILHFSSKMRLLKSGIKTLIIGKPNVGKSSLLNILLNEERAIVSNIPGTTRDFVNAFIDIQGISLMLIDTAGIRKTKDPLEKIGIFKSKKILKEAELVLLLLDNSKILDNEDKYLLELTKNYPRIIVISKTDLP----NKLDFSIIK-------DKIVFISNINKNGIDILKKEIINFFNLNYIKEKDFNYFSNIRHIQQIKIALNSLENIELDIQKRIPIDIHTINLKIAFNSLNEIIGNEIN---NDLLINELFSKFCLGK-----------------------------------------------------MKKITIIGGGAWGTTLGQVLTDNKNKVLIYEINENYIQKINNQKHPIFKDLKI-NKMKSTQNLEKALNFSEIIIICIPTQKIRNLLKKINKII-KEPKKFINTSKGIENIQNKIIYEILKEEIDKNKIKNYASVLGPSHAEEVILKKKTFLNVATYDTNFAKEICFLFNNE-YFKLEISKDIIGCEICSSFKNALALISGILDDDLFDQNAKAAFITLGIREMKKILTFFNTNP--ETATSLAGLGDLIVTAFNINSRNYEAGKKIRLGQKINEIYKTSNQVIEGINNIKVFYELSKINNIDLPIIQNSFKVIFNNKPIKQIINKIL-----------------------MFKSGFVSIIGKTNVGKSTLLNILIKNKISITSSKTNTTLIQIMGVCNESDYQLVFFDNPG-I---------NWKNNFLTFKNIQDSDIILFVVDREYK--DKDQKILNILNKYKSKIFLIINKIDILKNKMLIDKIIISYLTKFSFDEIIPLSCL--KEKNLCILKQKILLYLDQKKPYFSKNFLTNITKKELISDLIREKVLLYINSEIPYFCRILVENIFL-NEGLSLMNIDASIVVKKESHKKIIIGKHGSKIKQIGMDARKEISHIFKIKIFLNLYIKLNKKN----------------------------------MNFIKKEIEENNIIIIHGHKNPDGDCYGSQIGLKNIINTTFPNKKVYVVGETNPKLSFLGEMDII------PDSFYTNALVFILDCGQSNVISDPRYKLGKRIIRIDHHLLIENIGD--YQWIDSSFSSCSQMI-YHLKEKNNFQLGYKGALAIYIGMISDTGNFCFDRVNSETLRIASNLL-KFGFNVFEIEKKINVQSIKILKFKSYILNNFI-TEPGIIYNKITQEVMNDFDLNIEEAFSIVNILGNVENYPIWFFVGETK-DHRWKLSIRTLGPRIDHIVNKFGGGGHFKACGVIVKNFEEVKQIISLLKESFQEFKKSEKYHNQLL------------MKLDLKKVKSFRDGFKNFISKGDVIKLSVAFIMGQLFTKVVSSLSTDIIMPPLTFIFSRT-KDLSSLKFQL--G------------------SDIY-INYGIFLQNVFEFLLVSFFLYIILVYFFKKVEQKDDNKVA-AVNTQP-NLNKNLEI--LEQQQIDILKDIKEVLSQK---------MIQYFFYYK-NNIIYKVTIKGHAFYS-DRGKDIICASVSTAVLMTLNLIEIFKLQKNI--KYSLKKGNLILKVLIQ-DLIIENLLKNLEYSLRDLNKKYVNNLIEKK------------------MAVVTIKQLLESGIHFGHAARKCHYKMKPFLF-SSNEGIPIVRNKIHIIDLKKTILSIENVYKQIVQISSKNGKLLFLGTKKQIQEIIKQEAIRSNQYYVIHRWLGGTFTNFQTILKRINFLKELYKKEQDGLWNNLPKKEVVELTRKREKLEKFLGGIKNMNKLPSALFVVDTQKDIIAINEARKLNIPVFGIVDSNCDPDLVDFIIPANNDAIKGIKLITSIIANAVIEGNKLSQQNISNNKDFYNKNNTKLDSSYDNNINNVSDKH--------------------------------------------------------------------------------------MKFLQNINSCRINEDKFLVFIEISKGSQNKYELDKETGLLILDRFLSTSFKYPANYGFIPFTYCDDKDPLDVFVLSKEILDPMILVECRPIGLIKMIDNNELDEKIIAVPIKDVFMNSYQDINDIPSSFLLELKHFLMHYKDLEDKKVIIEKIENKKKAFLTIKKSLLNYN---KIDNKKIE---------MNIKNKYKKYKIYFFQKI-----ILLKKIN----FLNLIKFTFLSFIAVFFAIPFYLMIILSIKSMKDIINNNPLSLPKYGY-YFSNYKKVF-----FEEFAFFKFFCNTFRMVFFSTLIGTFACILTAFVLS-HLNF--AMKNVILILLILSLMIASETLVLSNFRTVAKLGLVNTGSNSPIPFGVDLSMILPYLNNTVHTLLLIKTFERVPKELYYTSKVDGANNWYYLWKILVPITKSTIIITIIFRIVAAWNAYAWPELVGA---ELLTNMLRKRF----DVETEIDSVNIQMAASVLINLPLFFIFIFFKKYIISGDSSSGIKGMLSFYNSLTKKKEIFVPINNQKVNIYVCGPTIYNHLHIGNIRTLIFFDMLKRYLKLFFSEVNLVVNITDIDDKIIQKALDLKMTEKEVVLKYKKYFFLLLKKLEINSIDYFPLVTDHIKDITSYIQGLIDKKFAYFRDDGIYFRVHLVSNYGILSKQKLNNLRKNVRK-DNDNYKEFAEDFILWKKTNFGIKYKSPWFEGRPGWHTECVVMIKKFFKGDTIDIHGGGNDLKFPHHENEQAQFWVSENKKKLANFFIHIGNVEYKNQKMSKSLGNVILVKDLLKKI-HPNVLKLFFLSYHFLQPINYSWELIEKFVVKYNKIIFLLNKNNFQFLFHDIKCYEINNFYIEKFHLIIQNNLNTPNVLTLIEKLLKEINKIKKDLFCLSKLQNTLIYILNNLGIVIVLKKFTNEHIKKYFMWEDYKKTKNFKKADLLRVFLQKEGII---MEKKIPVGISGRHVHLTQKTIDILFGCNNYQLKLFKNLKQKGQYAAEEKIDILSSSGMILHGVRILGPARNFNQVEISQSDNLRYKFNAPVRSSGDIYNSGMATLIGPKGKFKISEGVIISDRHIHLSKEDAEKLNIKDNQTVNIKIEGIKSGILGKVLCRVNDNFVLECHLDTDDGSAFLLKNGDLVELI-DEIIVLMLELKFIINNIDSVIEKLQKRNINFSYLKKLVALNEMKNKIIVKIEKIRFDKNKFSNEIKKSQKEQKNILEKLEKIEKDQSLSKQKLKELEESLLKLKNKIYEILHNIPNIPHESVPLGKDSNDN-LEIYRF-LEPCRKNFFQKDHTELNKKLKIFDFEKATKITGSRFVVLKKMGAKLERSLINFMIDHHI-KKGYKEVITPFIVNEKSMFSTGQLPKFKKDLFQLKMENKKWYLNPTAEVPIINLHRDEILDIEKLPIKYVGFTTCFRQEAGAAGKDTKGIFRQKQFNKVELVQFTKPEDSYKTLENMLKDSEDILKKLKIPYRVMLLSSGDLGFNMAKTYDIEVWMPGQKKYREIASISNAEKFQAVRANIKFKNKNLNE--YVHTLNASALAIGRTIIAILENYQNSDGSINIPEALVSYMGTNKIE------------------MIYESIVVGGGHAGVEAAYTLSKK-H-KTLLITGNLKQIAILPCNPSIGGPAKGVVVREIDALGGLMGKAADLSQIQIKMLNTSKGPAVRSLRAQIDKVKYPQVVLEFLKKNSNLFFLESLVKDLIIEKNI--VKGVRLQNNSVIYSQTVIITAGTYLSSQILIGKKKINQGPNNSPTTYGISYQLSKKYGFEIIRLKTGTPPRVKKNTIDYSKTKIQKGDDFLQTFSSPSIIKEIGIQKPCFLVYTNSETHKIIKENLDKSPMYSGYIKSKGPRYCPSIEDKIVRFCDKERHQIFIEPESLELEEMYLQGLSTSFPEEIQHQILKTIPALEKAKIVKYAYAIEYDAFNPNQLKYNLETKKIKNLFLAGQINGTSGYEEAACQGLMAGINASLRIQKKDIFVLNRKESYIGVLIDDLINKGTSEPYRLLTSRAEFRLLLRHDNADLRLTHYAYNMGLIEKKIYEEVEIKRNTISFLKDKIKKIVISPNKQNLDFLKKYNSSLIKENIFLYQLLKRNEIDTNALIFFLDKKYNQDILEQLMIQIKYENYILKAEKEADKLIFLEKKIIPNNINYDEIHNLSMEAKEKLNLIKPNNLGQASRILGINPSDISIINIYLKRYQT-----------------MNKNLIREINKKISILELVTK-CGIDLKKTGKNFMGLCPFHNEKTPSFSVSPEKNIALCMSCLKGGSPLKFYKQFKGISFSEAILELSKDFDIKLSSSFLKLKSVVHPLYMVLEDTNQYYRNSLKSFFRYDIQYNSFNENNSEIYKNFNLKNLFRTNIEHFSLYSYL-QERKLNLGLIEEFNIGFT------------------GLYHNSLTKYLLEEKKYDLKQILKSKLV-----KKKE-NSDQYYDFFRNRLILPLKDDQGQIVGFVGRL--IDSNHQT----KEI-KYLFNSETIFFKKKNLLYRFFEHYEFIKQKKEIILCEGFFDVIAFFKLNKKNVVATMGTQLTQQQINLFKKNVENVLVAYDGDSSGKEAALKISQILNYNGFIVKILFLNQNMDPDQCINFHIENKL-DFDSF---LQNN-TKDFIFYTIEEKIKILKNKD-----IKILEQDIFN-LLKFHKRKNQEYYQKQIYVKYQIYVDI--SNYIPSEKIFKGKSYNNIFFNISQKINNSIENN----ISIHE-------------------------------IN----------IISDIFLNKEYINFIQDDIINYI-SNPFVIE-----IIDKIKEYYDIYASEYEIIN---GINMENFIKNYSFFLNKLDNDFPIYNLLIEIKQSICFKRKKRIENKE-DLKIFYYQLKIN---SILQEIDSIKKEREN-ILKTKK---PETSISKEQFKELTQILKLQEKEIEQKKE--EIEKIKEEIRIFNTYKYNFH------MFKKILLKLSGEALKGD-NFNISPQKVKKIAEEIKEIKNLGLEIVIMVGAGNIWRGVVGQE-LGMERSQSDYMGMMGTIINALALQDALEQIQIQTRVMTAFHVITIAEPYIKMRALRHLQKGRVVILGAGLGSPYFSTDTAAALRAAELNIQFILMAKNGVEGVYNKDPKKYKDAILLKKINYKYLIDQRLNIMDMTAVSLCWENDINLFVFDMNKKGNIKKIILNE-KIGTIITSKEN-----------MNIFKVSIVGKPNVGKSSLFNRILKKRISIIYENPGTTKDRLYDNAFWLNKKFLLIDTGGIVFENIPLKQKIKEQTEFAIKESNLIIFVTDGQ-NLVTEEDLKVSKILHKSKKKVIVAVNKIDNKSLLGNIYDFYCLGFKNIIGISVKHGIGIGELLDKIIFFRK-------------------------------------MFINNTEITDKNEKNIKFCLIGKPNVGKSTFKNTFLSKKRMIVENIPGTTTDVISTFFERKGKKYYIIDTPGLIKKSRISEKQEKYSFLRTIECIEKSDIVCFIIDISQKITEQDRNISSLIFNYNKACLIICNKWDLIKNQK-KNVKFMEQYIKKEFPFLNHVPVIFLSAK--DNKRMHLFLPIIEKVFKNYETFFSNKILNDILYESTQINPPSFYKNGKAKFFFLKQVDNKPPEFLCLVNNPKLIHFSYERFLKNQLRKNLELDGINFKITFRKKEEE-------MIEVQNLSFSYNN-KKVLKNLNFKIYNNKWISIIGNNGSGKSTLAQILIGLFH-SYEGRVLINNTELNENTLNDLRSIMGIVFQNPDYQFVGFDVKSDIAFGLENKKLSRNKIIELINKYSSILGIQKLLDKKPQELSGGQKQKVAIASVLAMEPQIIIFDEPTSFLDPQGAQEINNIIRKISKT-KKIIITITHDFSLALKSDEIIVLNNGIIWKYDKTSNLLKDDFFLNKFFLSLPLSLQLYREFCKK----KYLQKINPN-YLNQIKDILWEYSLQMMSIPFQELNLLQQTKDALKALKFEHPTPIQTLVIPEMIKGNDIIAQSQTGTGKTFSFSIPIIEKIDVKIKKTQSLVLCPTRELSIQVFHEMKKLLKFNKEVEITVICGGESYTKQFKALENKPHIIIATPGRIIDLLERKKVDLSEIKIFTIDEADEMLKMGFQEALETILKNIPKERQTVLFSATLPITIKKIASKYQKNPQILKIKQNNIAVQSIKQFYFIVKDFNKNKLLVRLLDQKNPDSVIIFANTKKDVDNISNYLQNENFLVNAIHGDLKQNQRKYVMDNFRKKNIKILVATDVAARGLDISDIKMIINYDLPHEDEIYVHRIGRTGRAGKTGLAYSFINNTKIGRLKKLENYLKEKIVFLNIPTIEEIQKVQEIDFEEKINKLIEDETISKDEIKKNNNFLIDSLLKKFNERQIINGLLKYLRPPQKEYE--PIHEMK-----------------NNFIYK---RENFNYNNFN-----KKYQNNLPNKNI-NFKN--KRKNMTELIINLGKQDGINNPVLLLKIMDEKFNIFTRNIGNIKHYYDKTIFEVSDNLVDKIKSKNNIYFENKLLKI-----------EQPK---------------------MEIKIHNQTKMKIYDLKSKLFMVFNSILDDKKMHIIFIENEKMQKMNFYYRNKNYPTDILTFINEI-------DDDSLGDVFISLTEALLQADHFCCNFIKEVCFLSLHGYLHLKGYKDENYEELNGMINIQNQILSKYIF----------------MFAIIKSGNKQYKVSPGQEVFVEKLSLNENENYLFDKVLALEN--DKNQTLLGNPFLKNVKIESKVIKQGKAKKIIVFKYKKRKKYRLKKGHRQLYTKLLITKFIF------MYLPEKIIIKNKKKLNLEDYKVLSLLYFPIVGHFAFNIFQIFYWLSQ------NNNNNSVYDLNFLLEFLNMDIDSFHKNKDKLEAIGLLETFQDKNHFQKKIYIINPPINGYDFFKDPVLSQFLLSIVGENIYFTLEKVMFVE---NDLDLTEYQNISKKFQDIFCFKKINLQEGIFNYRNYQNQN---NNLEN--NFYNNFDFDFFIKILPERFQKPFLFEYRNINYLMKLSFVYGLSPEEMSLIYQKIFRQNSEQEPDLNKLRIFLKRRCLETNSKIKLIDSRNHKNE--TDEMIVYLKKADP-YKIICNFVKDNNASINLQNIIFKLVEQNSDIEKGLFNALIMYICKIKEHEDFAFL--SYNYFQTVLDSWLDQGIVTTDLAYNFLIERNNK-----KIKKSQ-RNYKIRPKWLEDIKKKDLSLNNEE--------ME----YLKKKDYEIYETIEKEKKRQQNNLELIASENFVSNSVLEAQGSIFTNKYVEGYVKKRYYNGCEFADQIENIAIERAKKLFNVKFANVQPHSGSQANMSVFQALLKPNDCILGMSLNAGGHLTHGSKFNFSGNFLKSFSYGVSREKEIIDFEEVRKMALKIMPKMIIVGASSYSRKINFYQFRKIADEVNAYLMADIAHIAGLVACNLHPSPFLAEVDVVTSTTHKTLRGPRGGLILSNNEEIMKKVNKGVFPGIQGGALMHVIAAKAVAFKEAMDEKFILYQKQILKNAKVLEKILKEKGYRLISGGTDNHLLLIDLKHKNPNLNGKIASDILSRANITVNKNAIPFDKEKIFYSSGIRIGTPAMTTRGFKEKEFIQVANLIDNVLSNYQNEIIIDRVKEKVISLTSQFPLYI----MSVKIRLQRFGSHKKPFYRIVATESCNKRDGKFLEIIGIYHPLSNVISVYNEKLEKWLSFGAQLTKTTKNLLKKN----KKNNLTKKC---MNKKTIKTILSNKKAFYNYLLD-TKYIAGIKLLGNEVKSIRLGKVNLDNSYIKFNFDEVFIINMLISKYPFCNIFHNYNENRERKLLLNKREILQIKNKIQTKGFIVIPIRILIIKNLVKIEISLAKGKKKYDKRSLLKEKELDLKIKKMIKKDDYY---MKKNNICLKKIYFGILMILLNLIYFYFFTYIDRKFHLSIFIYSFLIII-LFFIILASRDILKLKEQK---------KNLFLNKNIIFFSFLFFFHFVAIFNNYFYNNQA-------ITFLMKKKDFLL-YQIIDFLYKNH--YFLFFSLLYLFIFFLFFLFISDFEVIQFQ-----------------------------------NILF-----------------VIIYIIFFSSCFFTLVSLNYNWFLYLFLITTTSDSFAFLGGY-----FFGKKKLCPIISNKKTWEGFFCGIICTLFFV---FLFFFNS--LKVLDFLSF-----LCFFI-----------------------------FSLLNSILAQIGDLIASKIKRNFNIKDFNNILPGHGGLLDRFDSILFLSFFNVLVFIS-PLNQFKNLILYILS----MIFSNKG--FIEVICGPMFAGKTTRLIEKIKFLQSQNIDFLVFKPIIDNRYSLKKELVTHDLVTFPSLTIENIHEILGFIK--ATTN---TLFIDEAQFFDNKIEYILNDLSYKGINIFISGLELDFCGRPFGSMPYLLSIADKVTKLKSRCVVCQSEASRTQRLNQN--GEIPNSKEEVVLIGGK----NF--HEPRCRKCHIFL-----------------MTIILSIETSCDETSIAVTKNGKEVLSNVVFSQIDYHKNFGGVVPEIAARKHLEFFTIILKKAIKKANINKEEIDLVAVTEGPGLISSLLVGINGANVFAYINDKPIIGINHLIGHIYSAQI-ENELKFPNLVLLISGGHTELFYIQDHFKIKHIGYTLDDAIGEVYDKISKSLNLGYPGGPIIEKKAKKGHDVFNFVRPYLKNKNLNFSFSGLKSKIIDFI--NKKNNLDD---CLNDICCSFQASVVDVLLEKTKRAIQKFPVLQLVIVGGVAANKFLKKKFQKQFPSIELIIPKKEYCTDQAAMIGIAAYYQNKF-YKKAQKKYNLNGNANM--NLK------MANIKQQKKRNKTNEKKRLKNTSFKSSTKTSIKKFKKLIDNSDTEKAKIFLNLVNKKLDKGIVKGIFHSNFVAKKKSVLSKILNNKKKEISLSNTK-------MNKEKFTLYQYL------------KKNER----------KHFLLFFCGILVYCLCFVP-FNFIKINKIFFKKY-DSNFLIQLISTIIIMALSG-YHIIIEGFILTYKNTKNKKKFTPNVHILMILGALGAIYLKEFNEANLLIIIFSGANFLEEHIESKSDKEIKKLFKITSNKTRLLNKDGEFSFVDIQELKINDKVLVLNGDQIPSDGIIISGSSFIDESNITGESMPIEKKIGDKVFGSNINLTNSLIIKITKTAEESVFNKIIQISKKIKKNISKKAVFIKNIEPLYVKTVIFIVLIVLFVGC-ILDNSYINLYFNSS--ILDYLK---FRNIFKKMMVFLTVASPCALAVADIPATLSAISNLAKKGILIKSGKSLDVFSNVRAIVFDKTGTLTKGKPFVKEIFFDSCFTWEKEKKIEYLNILFGMEKNSNHPISFAIQRYLKNVIKP----KNDYLKINITNFIGIGIEYCEN-DNIYKVCKYNYFYDSDDYF--ISDFIKDETKKFLSKGETVIYFSHNNKVIMGIALSDEIRSNAKETIHYFKKNKIKTIMLTGDNKKVAEYINSFLDLDLCFSNCLPEDKLQYINNIKQK--YNNIAMVGDGVNDSLALANSDVSITLQEGSDIAIELSDIILMRNDLIKIEYTHNLSVKLNKIIKQNIIFSILVILILSIANF---------I-------ITIPFKWAGILHELSTILVILNGLRVLKNKKI-------------------------------MEDLLQDI---LKNLENKMMLSHNVMLEEFKTIRTGIANPQILDRIQIYYYNEKTLLKDISIISVVKPNKICIKPFDISLVPEIMKVLLSSRLGITPQ-TDGKTVDLIFPQPTLELRQKLTREIEKIAEQTKVSIRNLRRDGNNKIKKMKLDKSSEKIFLDKIQNLNNKWIQNIEKEKIKKNKELLTI-MLSLFEELKWRGLIKDCSDESRLEKVLD-NEKINFYCGFDPTANSLTLGHLVQINTILLFYKNYHFPFILIGSGTGLIGDPKESKERFLLSKEEIFYNSNSIRSQLENIFLNKKIKLVDNYNWISQIDFISFFRKYGKLFNINYMISKEIVAKRL---KKGISYTEFSYMLFQALDFYHLYKEFNVILQFGGSDQWGNITSGLELIRKMSLTKKN-NKPLGFSIPLLLDTKGVKFGKSEKNTIWLDKKKSNSYEIYQYLLNISDNDVIDLLKKITLLTPDRIIFLEEETKKNPRQRAAQKELAKFVVMFLHGYEELEKCIKINNILF-NKDLKKWDLDDFIFLSKHLDFYKTK-ENILLVDALVYAKFAISKNEARRLILSNSIKVMGNSITKVDFI-LESQKAF-DNKYVLLTKKNKINFLIIFD-----MSNLVKLVCIECGRENYHTQKNKKKNFRNLEFKKYCPFLKKHTIHKEKKMEESLLFSNYNNQ-----------IKKILKYIST-----------------------------------------FYKDQNFLNKNIINF----LTFLNKKNKIDLFENISEEIKED-----------------------------------EESLLEDLNLEKISNSIKIDDPVKMYLKEIGQIPLLTLEEEKEKSKMVYEGLEAKKKLEKHKNKEIILSEKEIEENQNIIEKAFLAKSKLVEANYRLVVSIAKRYIGRKILFLDLIQEGNMGLMRAVDKFDYNKGFKFSTYATWWIRQAITRAVADQARTIRIPVHIIETMNKISRCRGKLTQDLSRKAENKEVAAKMNIDAKQITDIQMIEKETISLESSVRE--EDDSSLGDFIHDPNAISPHDYMLQETLKKTLDESLEEALTDREEKVLKMRYGLLDG--HIYTLEEIGNKFGVTRERIRQIESKALRRLRSPSRQNKLRMLYNNINKK-MKGLMVLHNNFEDCEAIVTR-AVLIKSNIKVKTATPNPNLNVTSSTKLKIKTDILTTELNLNNDKYDFLILPGGPYVQELFLEENKSY--LKNLFNIIKYFSQNKKVIGAICAAPSFLGKIGLLKNKKFTCYPGYEKYI-DGIYCPLSKAITSDNLITSRSPDTVFQFAEHLIKKLII--------------MKKFYSIKNINDNYNDLIENSKKICVNGWIKNCRFQKKIFFININDGSFIDDLQVVLKERE---------------------------NIKLNSIKEYLQIGAAISIKGFLVRTKKKKQP-FELLFSEINFFNKNLDSYPIQPKKHSNIFLRQLPHLRMRTKLFGAIFRIRNIATCAINNFFQKEGFIQVHTPIITTSDGEGAGELFKVTTFDFEKIPINTN--------------KKIDFKKDFFEKPTFLTVTGQLEAEAFAMAFSKVYTFGPTFRAENSNTVKHISEFWMIEPEMAFFDLQDNILIAQNMIKYVIQFCLNKNRLDFEFLEKTLGNDLINRLEYISSLKEFPQIKYIDAINILKNSQVKFEIDPCYGKDLSSEHEKFLTDVFFKKPIFVIDWPKEIKAFYMKNNDDNKTVAAMDLLVPKIGELIGGSQREEKLEILEEKIKIFNIDKEELEWYLDLRRFGSCIHSGFGLGFERFLLFLTGLENIRDVIAFPRSSKNISSHYKKKYKIMK--MNSKTFKTIFENNLLTVEIDKLARQANGTVLVSYNDTVILSVSIMR--EQKNKLNYFPLMVLYQEKLYAAGKIPGSFSKREGKPSDQEILNARLIDRSLRPLFDIEIRNEIQIVNTVLSSNFDCNNEVFAILCSSLSLIVSDIPFEEPVSAVCIGKIDKKLIINPNSQQKEKSEFLLILSGTKENLNMIESIAKESSEEDLLEAMKLGHEVIRELCFFQEKIKKEINPEKKDILKLESEQKSEIETEIEKEIFQNYKNNIRDFFYSNNNKVIFSKKEINQKIQKIKNSILNQY--QEFQENEGKIKNFFSSEQIKEK---IFKIESILDNLLVDELRSMIINKQKRIDQRELDEIRPIDIQIGLLPRTHGSAIFNRGETQSLAVVTLGNLNESKTVDDLSEEE-EKRFILHYNFPAFSVGEIGRYLAPTRREIGHGILAEKALLNVLPSEELFPYTIRVVSEILESNGSSSQATICATSLALMDAGVPIKRSVAGISIGLFYE--NDK-NYFLLSDINGLEDHAGDMDFKVSGTKKGITCLQMDIKIRNINFDILKQSLQKAKIARLKILEKMDSIISQSRKQVSFYAPKVKIIKIKTEQIRDVIGTGGKIISRIIDKYDNVKIDIKQDGTILIFHQNEEIVQKTADYILNLVKDIKIGEFYKVTVLRFLNDKK-GQHF-GAIVEIFPGVEGFIHISKLSHYKVNKMENFINIGDVIVVKCISINEKGRVEFSLKEYNDKKN----MKKKIIIT-NETKIRLDSFLSEKLNLSRNQCNNLIQSGKILINNKIK-KKKYILKKKDLITLNIEK-KKQNRNIL---PINLNLKIIYEDNFLVLLNKPSDLMVHPSPNYKGITLINGLIFRFKELQ-KIK-SNRPGIIHRLDKDTTGLIIIGKNEEIVLKLQNQIKKRKIKRTYWALIHGFLPKE-GIIDLPIKRNSKNRLKMSISPEGKPSVTYFKTLKMFNNFSLLELNLETGRTHQIRVHLSYLKTPIVGDPLYG-KKDKTIKK-QLLHSKKINFIHPITKKEMNFEIPLPSFFEKILSNLEKNIKK---------MLKKTEIRKILEISIQQGFDFAEIFLEDTYNSNLKIINKKVISYNNQYIFGVGIRLLKKTEEVYIYTNQVNYEKIVSLI--LKETQNKISNKKYSKINFKKEKILK--FNEKFKKINIKTKIKKMINLSKIILDYDEQIKKSIINLEEKEQKILVANSQGIYQKDFRPYIRCSLTSISKKDKNLQEFHDNIG-LSTGLDFFDIVNLEEKAKKVAYNSIVLLNAIELKPQKMTVILNKGSGGVIFHEACGHSLEATAIAKNLSPFCGKLNKKIASELVTAFDNGNIPKYWGKLNIDDEGIQTQNNLLIEKGILKNYLVDYRNGLKINMKPTGSSRRESYKYSPTSRMNSTYIAAGKDKPETIIKETDYGLYAEQLGGGTVLTTTGEFNFMVTLGYLIEKGKLTKPVKGMMLIGYGQDILLKIDRVGNDLDFSQGYCGSISGYVPVDLGQPTIRVTEMIVGGNKKNE--MSKCYITGKTTLFGNKRSHAMNATRRKWKSNLHKIRILDSKGKIRKIYISSRALKKNELKRV--MNIKKKTHRGLKKRIKITGTGKFLRRHAFKNHLASSKTKKQNRQLRKVTKVDNSDFKRIKYLLI----------MEIKKINDNFLQFHFRIYNEEFEDYLKCAFDNIKDKIEIKGFRKGFVPRDVFKKKIGDKKLYSDAFDILLKSKIQKILENQNNFSILDNPKLISC---EIENL-DKNDFFDFSLEFPLKPSIVLCDYKKIFISNIS-KENVSSEEIDNEISVFLQKNNFYLSKLYLSKSNN-LPLEESDLA-ILDLKILYNEEKKDENNEIKNISLEIGKNQFLPGFDEGIKGMKINENRNFSLLIPNDFFDKNDNNKNISKKIFFDVLLKDIKIRDKNFYLNDDFVKSLKID-NISTLKDLKEFIKKKLENEKENLFQQNQKEEVLDFLIKNSVVELNNNFIIDEINYLKKIFLQKLKQSNLDLDKYLSMYQISKKDFEDKIKQQALKNLKTYFILKEIAEKENIKISTEELEKSYEKINLDYNI-SFEKIKENDFLQKKVQEDLLINKTISFLLKN-FIC-----------------MIIYGKNIIKEAIKANRVIYNLYIDYKFKDFHFLNFLKKFNINFQFLNKHQLNEKSDNSNHQGIVAEVEDYKY-KNLDSFLN-----KPDFQKVLILDSIQDPHNLGAILRTVEASDFNGVILGNKNQVFLNGTVAKASSGALEYVNIFLVENLFKTIAKLKKYNFTIIGTDSKAKLDLE--PKISLNKKFLAFILGNEGRGIRTLLKQTCDLLVKIPMKGKINSLNVSVTAALIMYSFFEKK----MSKEIIFGKEARKEILKGVDILADTVKITLGPKGSNVVLEKNYENPHIINDGVSIAKEIELKNPYHNMGAKLIYEAASKTNDNAGDGTTTATVLAQNIIHKGFKFIDAGA-KSTSVKEGILKAAKRVSQELLKKSKSVTTQEDIENVASISSGSKEIGKIIASAMEKVTKNGIINVDESKGFETELEVVQGMQYEKGYVSPHFVTNKENMSVELEKAYILVTDHKINNINEIRNLLEDIFKKTATPLLIIAESFENDVISTLILNKISGILNVVATNAPGFGDNQKELLQDIATLTKAKFVSKDLNMDLQSVNSDFLGKANKVIIKKDSTVLINNEKNE-MVEKRIEEIKSQINKNN-----NEQEIKVLKERLAKLCGGIAVIKVGAATETELKENKLRIEDALNATQAAITEGIVVGGGKALIEIYKNLKEEMLETNHDVQKGVNAVLDSLLIPTYQIAENAGFDGDTVIQEQLKQKENFGFDAKEGKYVDLLKEGIIDPTKVTRHAILNAASIASVIITTGAAVV-SSANEKNNSNSINDPSSL----------------MKKDFDEKKNVNKHNDD--NYKEREEVTTNNTDNKDCQCENNKKFKENSDQNNKNDKNEKDNFQEIDKNLETKE------NCYDSFKECNCDEKEKYSE--DKKVNNNNKSDEFVFSNETENNNQKSNHENNNLFQQKKLEDIIKELKKNNFELKNNLVEAKKNFINDKLRYSADLDNFKKRIKKEKEKEQKYASLDLIKEILTPFEQLEKVTSIDT-DDISLKNFLLGFKIIYQKMKEILEKNGVQEIKALGEKFNPEIHYAVNKISDKNQPNNTNVLVIQKGFFYKDIILKPAMVKVNEWSDKCDEENK-----MQNYEKKIILNKISNSTLFTKKIGSQLALLINKSKK-----NIKKNIILLEGCIGSGKTTLIKGIAKQLGIKQNINSPTFLLLKSYKGKNNKIHHLDLYKML---NSKKNSIISI---IEEINEIVELGEILIIESTKNILSFFPHWDIKIKINILSLNKRQILIEQNNTISKL------
sac_SCGS  -MLRIDIQLFASKKGVSSTRNGRDSHSKRLGFKLSDGQYANAGSIIFRQRGTKIFPGNNVGMGKDHTLFSLINGFVKYENK-KNNKKK---VSVYFS--------MIRIISGKYKGFKLKMVPSSKTKTSSHLIRKALFDTLGNFVHNTVLLDLFSGSGVYGFEALSRNAKKIYLVDHLFFSFKTIKENIKKLNLTNYEVRVFYSDAFKILKKFIKDKKKFDIIILDPPYFSNYHEKIFSYLDKVIHSNSLIIYETYHKTYLPL-KISIFELIKTKKYGNKRLNYYNII-----MTINNNKEINIVNNLLKKSLKFLLFSVIIAILVKITTDYFFKKEKKLINERID---------FIFLKK----FDQKELQKLFKNINNNDFD-----------------FKELENYLKVFRIGF--NKKEKLLI-------------------------ENIQSSLFSQQKQKIKENLEKIF------QKEKFYF------------YYKNDIPIDKKGNILEIKNFFSIKVGSNFDY-FKEKYFNK------ETFL---KIGIL--DNFVVKDVDKNQELKIYE--TKESLDTISQEK----YNNLIREKK--SSDNI--NSFFLK----SNLYATSFEVFVDD-TGDLPIQWPFKLKWYSLLFWGYIWN-VLLILIGSLLYFF--TYLFFSAEGVFFGNLGFGIILTTILIRTLLWPIYTKTSTFSLNMSMAQPEINKIQQKYALKKDPDSIKKMQLEIFKVYKKHNFSIF-DILLPFLQMPIFIAMLRTLNRIRVEGGIFSIN---TEK-PFLNFIYFNRYNYPKYYF---LTKLFLSFLVGLSMFFLNKINFKKNPYTKINDKI-LTLEQINKNKSQEKNMKIVSYIMIFLMMITSFQD-SCLSLYWIVGNIYTLCQTIINRKFIDKKYVLLKNINKS-------MLVDKNYYIILYYHYVRIKEPEYLRKEQFDECRKLNLMGRIIVSSEGINGTLSGLCKNIELYMINLKKNKYFKNINFKIVEHNENVFSKLSVKHRKEIVSLKLNKDIFPKNREEFYLNPQEFYDIISKNNNDTFLLDVRNNYEYDLGHFKNSINPNINHFRELPNWIEKEISNFKDKKVIIYCTGGVRCEKISTFLKEKGIWEVYQLKGGIINYSQDKKVNGKLFEGKMYVFDQRISMNVNFDEKKIIGKDYFDQKPCERYINCANPECNKQILCSEKNEYNYLGSCSDNCRNNKNNRYFKKK---LIKQKNFQ-----------------------MQKEISFSALGGIGENGKNFYLLKIKSSYFILDVGLKYPDI-LTHGIDSIIPEYTKLDLIKEKIKAIFITSAFETHSGALPYLIQNL-NIPIYASDFVVDVIKNNLKNNN-IDV--TNIIFHTINENSKINFSDTVVSFFNIAHFLPETLGLSFKTSHGYIIYISEMHFLQSKDKNFQTNFSSLAKLGE-KKVLAFIPASQGAFSIIKQKKKEL-LEYYLSSYFAS----IKNNIIISFLIPDLLKIQLAINLAVEFNLKIVILGRKSEKIIDLALKKGYLKIPEGFLVDLKNSNDFLKY--KNLVIIVVGKRFEPFYRLQRMCKQTDRLMRLNPQDKILLLSIEVNGIDKIQSKTLDILARSDFIVDILIEDLL-TASYNYEENFELMLHLLKPQFLLPVVGEYRHQYQIKKIAQNFNYKEKNIFMFENGDQWIYDTENKPYIKKKFFKNLGEILIDGTPVLDGNNYILKDRELLANDGVIILVCGISTRIKRIIG---NIELISKGFLDKNKIENM-CIQLKEIFIKNICDEFLNNTDHIKWSDFKNNLKETLSKFVFKETRKKPVIIPVLISVY------------------------MKVIIVGCTHAGTTAAKTILKRSK--DVTVSIYERNDNVSFLSCGIALYIGGVVKDKMGLFYSNKEELSHLGANIKLRHEVLNIDFNKKEILVKDLEKNKEFLDNFDKLVISTGSWPIIPDIKGINSKNVLLSKNFEHANKIIEYAKNVKKITVVGAGYIGVELAEAFSHQNKEVILIDNQDRIMSKYLDKEFTDLAEESLKKNNVKLMLGQKVSNFKIKDDFVTHVQTDKGCYETELVIMCISFKPNTELVQQYLDKSPNGALIVNDFLQTSNHDVYACGDCTNIFYNP-TQKYMYIPLATNAIRMGTIIGLNIKENRHKYLGTQGTSCIKVFDLNIASTGLTEYVANSLDINYGVVKIKDANRPEFMPHYDSVLLKIVFQKETKQILGGQILSTNDITEKINTLSVCIHKKMTIDELAFVDFFFHPYFNKPFSLLNLAGLKYLSMQ----------------MIKKEKKSEQYQIRLQKLENLKKINIEPYANKFTNSHLISDILAKYKKLKREKLDEKKIQISVAGRIVLKREQGKTGFLVLQDFDDCIQLYVNKSFISEKDFQIYKNSDLGDIIGVKGNLFLTKTNELTIRVFNFIHLSKSLLPLPDKYKGLKNKEYIRKKRYIDLIINSKTRKNFIIRTKIIKLIRNFFDSRNFIEVETPILNSILGGASAKPFITHHNFLNSDFYLRIATEISLKKLIVGGMRAIYEIGRVFRNEGMDANHNPEFTTIEAYLAYSDIKGMMDLTQSCLKEVCQNILGSLKFEYQENKIDFNKFYKYDMLDIIKEKTNIDFNEDMSLYDYQEIAKKNQIILKPFYKKGHIIIAFFEKFVEPYLIQPTFIYNYPLEVSPLAQKNPKMKGFVDRFELFVAGKELVNAFSELNDPIEQKTRLQIQLLEKSLGNEETEELDEDFVEALEYGMPPTGGMGMGIDRLVMLLTNTSNIRDVILFPHFKSYQKDN----------------------MISLKEIIDFSKQNGFIFSGSEIYGGLSSSFDYGPLGSLLKQNIKKAWIKKFIQESETNILLDSSILLNSKVWETSGHLNFFIDFLAENKDNNKRYRADILIKEHNPNIDINLLSLKQMTEYLVKNKILG----TKNWAPIKKFNLLFKTHQGVVLEKATPLYLRPETCQGIFINFKNILKTTRKKIPFGVGQIGKSFRNEITTNNFIFRTCEFEQMELEFFCKPSEYESWFFFWQNFIYKFLLDLGFDSQKIRLRENSKNELSHYSNKTTDFLFNFPWGFDELWGIASRQDFDLKNHQKNSGQDLQYFDEVNKEKFWPFVIEPSVGVERIFLAIISNCLFNEKIKDNNYRIVLKIHPFLSPYKIAILPLIKKKHSLLAKKIMKELCPFFEVYYDENRSIGKRYRRQDALGTPFCCTIDDNSLVENTVTVRDRDTLEQEVIHIKEIHDYIDRKIFF---MNKIYVKRRSNIIKELIVGIINDVIQDDRIGHISITDVELSNDYSFSTVYYTILDDIKEKLLLVSELIEKNKKKIRLELATKL-EDIKKIPNLIFKYDTSYDNGIKIDRILKDIKK-MAVPFRRTSKTAKRKRRTHYKLKSPTLIKCPITNNFTLPHRITRNSG-YYKGKLILKDSKKDN--------------MMTFKKIQEIFSKKLSIP--KEKISLETRIKEDLFLDSFDAVELVIELEKLFNLKIEDEKIQQCKNIRDIVKYIDIKKN---------------KMDTNL-KGQQLINSVNKDNLRQIPSFKVGDTVRIFVKFEENNKKKIQIFEGLVI-KRKGSNISETFTLRKVYSGVGVERICPLHSPLYEKIEVIKRGIVRRSKLYYIRDLSAKATKIKEKK-------MKRTYQPSKIKRKRTHGFRARMASKGGRNVINSRRKKERHKLTV----MKVYSRLRRNTSQKKSLIRSLVSSLIIHERIYTTESKAKELKRIFDKVINLSKNNNLISKRRALLFIFNQKIND--KQTVLQKLFEDLSQRYLDRNSGYTRIIKTEYRRGDSAPMAFISLV-MKLVIGLGNPGKKYKYTPHNIGFLMIDFFLSKM--KEKNI-IFFKQKEFDNIYFIEINNQRAILFKPQKYMNLSGIEIKKIVSNYKLDINDILVLSDDIYLEKGKFKLKNKGGHGGHNGLRNIIDSLYTNSFKRLKIGVGYDSESSIEEYVLKTFNNEDIKKITINFELFLEILISFICGMSFEKI-VLFSKKKI--MSIKFNNKKKEYEKIKNKKKDEIELEDQEK-EPKWYIIQTYSGYENSVQKDLLKLTNSKTKISKFIFDVICPHEKYFKIKSDGTKKEKEKKMFSGYVFVKMIVNNYSWFVVRNIPKVTNFLGSVRGSIDS--RPVPVSKSEIEKILFKIGLENKKDYSYLINKKVEIINGSFSGQKGKVKHLDYNQNKLVLDIDLFGRTTSIEISFSDFKEIF--MPELPEVEIIVRNLRKYLVNKKIIRIDVFFESIIKNNELFS-KIYLKTFLDIQRKGKFLLFFLSDGLVLVGHLRMEGKFGISN-IKQISSLADKHEHFRIFLENNLVLRYYDFRKFGRFI---VYKKEDYLTQSSLRLVAPDPFDITVQQFYKSLQKSNIVIKKNLLNQRIISGIGNIYASEILFFSKIHPETKSSLISFEQTNLIIKESKRILTDSILSGGSSISSFEVL-GKRGTFQNKLLVYGKYKSKCFFCFNIIQKKKIGGRSSYFCVECQKLQN-----------------------------------------------------------------------------------------------------------------------------------------------------------------------------------------MKITIEMIQKVRNQTRAGIVECKKALEKTNGNIDDSIFLIRKKMVSQN--IDFDKEIELSEGLVNVSFRGNKAILFELNTETDFVSKSEFFLDFCKQLEEILFSLNFIELSIDVFLNSS-FNGNKIKDIISEKIFILGERIVLKRIKIVYKQDKESFGIYKHYN-KISCLVKLSNSCFEVEKEMPIHIAFFNPKFISKDKVDSVFIDKIKKEIMEEVIAEN--SKNPVK--LLEKEINNRLESYLNEICLFEQYLYNDSNQKILDYLKNKNTDVIEFYRYQLGEKIK------------------MTLEIKKKIKKVTDILEKANYFYYQLNNSYLKDEQYDALLKELIYLEKKYPEYKLSYSPTFKVGGYL-NKKFDKIKHDVPMLSLGNVFNITELKKFYNRIKKKHKNANFITELKIDGVAISIKYKKGILYQAVTRGNGYFGELITNNIKTIRDIPLKIIEKIDLEVRGEIFFNFDTFKKINEIRKKENKIVFANPRNAASGTLRQLDTNIVAKRNLSCFIYSIINPPSFIQTQKDVLFFLHKLGFVINHHYKIINSFDELIEQINYYKELKKNLNYNNDGIVVKVNELYFYDSIGYTSKFPKWAIAYKFNSIHGKTTIKKITFQIGRTGAVTPIAELIPVIVDGSLISKVSLHNFNYIEEKDIRINDYVLIHKSGSIIPEIIKIIKEKRTNQF-PLKMISNCPFCFHKLQKIE-NEVDYFCINKNCEERKIKNIIHFVSKEAMDINVLGNKTLELFFKKKIIKNRSDLYDLEKNRDKLEKLPFFKQKKIDSILQSIEKSKKRPFKNILFSLGIKHVGLKISKILAKKFQNIENIKKASIEN---ILEIPEIGLKIANSILEYFKDEKNLKELEILKEKGIMNLSKKNDIELEKKEKNKKYYFFRNKKIVLTGVFNNFKRIEIKNILEEYEAIVTSSISKKTDFLICGKQGSLNKLKKADELKIKIINEKNFMKILF--------------------------------------------------------PLNNAKLTLKKYPVDFYLTDGFNNIN-YDFDLALICGMGPHTIINILEKTNF-YNKHFLLGCQGKIIYLINWLQKNNFDILKSYELLDKFSYSFLKVIR-YQS--------------------------------------------------------MKLNFIKKIFDYFKKIFNSSHRYLKKIKKKADQIEKLSQEYQKIKNEEFPQKTNKLKKLFKEGYSLDSLLIQAFALAKEASRRVTGLDPYYVQILGAIALHEGQIAEMKTGEGKTLTSVMPAYLNALSGESVHIVTVNEYLAQREAKGIISEIFIFLGLTVGLNIKEYNIEEKQKAYNCDILYTTNSEIGFDYLRDNIEKKESNLLMKRDYNYVIIDEVDSVLIDEARTPLIISSYAKKEKKFYMDANRFAKILKPHHYIIDLEANSIELTEEGIKKGENFFKIPNLYDSNNIVLLHCIKNALKAHFIMNKNKDYLVY--KNNVLIIDQFTGRTLEGRQFSDGLHQALEAKEGCIIKEETEIAATITYQNFFRIYKKISGMTGTAKTEEKEFKDIYKIKVIEIPTNKPMIRKDEPDFVFSTLKEKWNALIQDIETRHEKGQPIL-IGTITVEVSEQISKILKKKRISHEVLNAKNNYKEAEIISKAGQKGSITIATNMAGRGTDIKLGEGVVELGGLAVLGTERHESRRIDNQLRGRAGRQGDPGFSRFFVSGEDDLAQRFGGNKIKKLITLLKNSKNK---NENVSSSFLTNFFTNLQKKIESSNFEQRKLILQFDSVLGLQREIIYKQRKDIIRS--DNADKLVFDLIKKIINDEIEYFID----NR-INQKD--EQKYIKLINYFESLFFDKNTFCLKEFENLNK--LDKKLFKEE-CKKIIQAKLEIILKV----YNNDNNN---YSDILKNIMLKNIDFHFQRHIFDMNILRKNINFVSYGQQNSLVIYQNEGKKIFNKMIGNISVDITRTILRFFSLENKTSI--FLDKEQKIKNFSKLSHNNNNKKIVKK------RKKPWD--MDNKKKLIITIVSNEDANQVQKNLNKESIFNTRLSTKGGFLQENNSTFIIGIDENRIEQVLSIIQKYSKTKNQLIPNHIFNEFSA-YYSLPSEISVGGATIFIIDIEKFIKY-MKKKFILKKRKEINFIFKF--KKNVRNYFFILYYARNPEFEHFKFALSINKKYGKSHERNLIKRRLRMIIYNNICLIDKKSSFVLVIKPPAKNLSFNELSEKFTYLLKKSFLII---------MNGVMKMRKKTNKIIGIDLGTTNSCISVFEGNEARVIPNSVGGRTTPSVVAFKDGEILVGQVAKNQIIVNSKNTVASVKRQMGKKDKNGNDVMIEVGGERRRPEQISSFILASLKKQAEDYLGAEVKKAVITVPAYFDDDQRQATKNAGKIADLEVVRIINEPTAAALAYGIDKITDKEQKILVFDLGGGTFDVSILTLADGNFAVEAVAGNNELGGDDFDNKIVDFLIDLLKKENLGYENAISKYIETNPESKNKLKEAAEQAKKELSSSLSTQIILPFI--VS--------LNGKPLNINYNMTRAKFDSLTEDLVQSCIEPIRKALKDAKLSAGQIDQVLLVGGSTRIPAVQELVKRELNK-LPNKTINPDEVVAMGAAIQGAILAGDVKDVI-LLDVTPLSLGIETLGNVFTKLIERNTTIPTSKSQIFSTAVDNQPSVDIHVLQGERPLAKDNKTLGSFRLDNIPPAPQGQPQIEVTFDIDVNGIVSVKAKNLETNREQKITISGSNKLSEEEIERMIKEAEINAEQDRIQKEKIETRNKADQLIFQTKKSLDTVKDDLSEKEKNSLEEHIKNLEEALKGDDKNLIQDKIDILVKESQPIIMKAYQKKQEEKDKDK---SNN-----G-TTAEEKKSSSDEAVDAEFEEKK--------------------------MKKLTSNQIRRMWIDFFISHSHFKENSFSLIPE-FDPSLLWINAGITPLKKYFNGSLKTPFKRIVNIQKCLRTNDIEKIGKTSIHHTFFEMLGNFSIGDYFKEEAIDLAYELLISEKWFSIPKKKLYITYFENDKDTYFFWLKKGIQKSNLISLKNNFWQIGEGPCGPCTEIFFDRGVDYDIRGKELIIEGTINNRFIEIWNIVFSQYNCEKNLTIEQYKQLPNKNIDTGAGLERLSCIFQNVNTNFDTDLFIPIIKEISFLSKLQY---K-DQINFKIIADHIRALVFCIADGAIFSNLGRGYVLKRILRRAFLNGKKIGFSKPFLFKLVSSVINIMEEFYPYLREKESLIQNIIFKEEEKFLFHLKNGEKFFLKMI-NNDELSGKNFFKLYDTFGIPKEDILDYAEKMKIKVD---VKEFDFLLQKQKDLSR--SNYIKNDSINNSINRNISFSN-FDSKSEFVGYNKYDINTKIIKVFDEGIVLEKTPFYATSGGQISDQGLINNIHIKEVIKLQNGQYLHKMEK-----PFIFSIGQKVLAQIDVHRRFNISCNHTATHLLMESLKLVLGKHIKQQGSFLDNKILRFDFNHYKNISPEELIKVEDKVNFWIKKEYPVFIKFLSLKDIKE-NNYNLNNENFYKNKEYSEQDLFRIVDI-NNISSQLCCGSHVENTKKIKKFAIFSYEVIGSGIHRIEASTFENVSHILAHRVKPLLLEEKKILQKINKMKDFILSKIDFFSNEENILKIFNQEL----SSFI--KNNNSYRYVQNYKEYLIFLREKLILLQKTFIKCQTKFILKKAKEFIPIKIEKDLLILIEES-ENIDQNMIKILLEYLFDKLSTNFLCLCQRKKEKLFFMCKSNFLDLNDFMIRMKKEIKFKGGGKKSFIQGIIDDFSQIDQFLSNWRKFL---MVKINFTNSRHKRRKKILKLAKGYFGSKSNLYRTANEQVMRSLQYAFRDRRRKKRDFRKLWITRINSGCLQNNISYSLFIHGLVLSNTNINRKMLAEMVFSQPEMFKEYVSLSKFYLE---------QKKNGSQDYNNVILSHE-NNNNKLMIND-SFNSVPNKEIISQENL---------------------------------------------------------------------------------------------------------KNENFVYSSVQKKNNDIDNKNI-------------ELEKILVSDLKKIAKKRNIKNFSKLKKKELIDLLKKI------MSLNNKFFFEVISLFKNKNINLPIRQTTFSAGYDFESAVDAIIKSKEIFLVPTGIKSFFSKDKVLMIYARSSLSYKKKIMLANNVGIIDSDYYNNEVNEGHILIPLYNFSD-QDVNIFKGERIAQGILQKFYLTDDDLIINSENNN----------KKRKSGFGSTGY----------------MN-NILEKYFLAEKYNIFFYALGGIGEIGKNMYVFEIDQQIFIVDSGISFSSDSFLGVNYVIPNYKYLLNNESRIVGVFITHGHEDHIGGIPFLVKKINIPRIFVNGIAYDLIESKLIEHKL-NKYVNIMTRYSKDSKLNFGN-TEVSFVRMNHSIPDSYGIVFKNKFKNQNNIIFYTGDFKIDQTPAGPLAEYEKISDLSKEGVLCLLSDSTNAQHKGMIQSENTVGNTINQLFYKISGRIVIVTFASNFYRIKQIIEASVLTKRKVIVFGRSMEKAIEIGIKNGYLKIPQGVIVNSNNIDKYD--NITLLCTGSQGEPLAALSRMANGVHRQIKLNQKYTVIFSSSPIPGNKESVNKILDLLFKMNINVIINGFLVETHTSGHASQSDLKLIINLVKPKFFIPVHGEHIMLRAHKQLAVECGLEPKKVFILDNGDIIGINSDNA-EIISKAFSSNVYIDDSGI-EDLSNLILKERRILSEEGLLSVIISIDFKKKKILNFPMIVSRGFIYMKTNKKLIKDISLEIKQKVQNYLLKNEKINKNYLKKHLIDFVSYRIYELTLRNTIIIPIILSI------MFEI---AGKKNNKHWLYLFLTLTSLIVFTFLPLVKSFIISFNSNYDKFSDTLG----TFINLDNYKSVFRDYDFRIAIKNTIILVFFSVPISLIIALIIALTLQSIKNNFFQNFFKTCFFLPLLSNTIVMGMVFGMFFYYN--FGFVSQKPQGLFNIFLGFFGIKAQN-WVSLSAPYKNKMFALIFYNIWTRLSFKVFVFILALQDINKSYYDAARIDGASKFRIFTQITLPLLFPIIFYQFIIEMLTIFKEYESVIGLFGKNTNFRIK--TIVGYIYEQ-----LSSTSYNSYSKGSAAAMILFFISIFFTIISFYISKVNFLGRKK------------MNPVVIILIITCLIFLNAFFASMEIALVSLSENRINLEIKKGVSKALKIK---KIKEKPTIFLSVIQVVIHIITFFQGSILKDNIAFCAL-----WQQYS-----------VQLIVIFLSIIFGEILPKRISLLSPLKTVYLLSDLFYLISFLIKPVVIFLNKISNIILFLLGIDQDKKNEVFAEEELRFLLNSSYHKGIINRIENNMIQNIFDFDATVVSEIMRHRKEIVAIRSDITQEQLINFIYREKYTRFPVYEDNIDKIIGIVHVKDIFKSLLKKNSTKDEKNNLDSNNKPTII---ENNVMLN---------KEFNIRDLIRKAYYVMEFKNISELFKEMQSKQIHIAIVIDEYGGTSGIVTIEDVIEEILGDIKDEYDSKKNFDISKISEKEYIAKGTTHLYEIEEHLKANLPID--DYDTLSGFMLGKLKRMPESHEK-IRIIHKDWQFDALTHNGLVITKVKITRIKNNDIVQFQK------MTKTIVKKDENFEDTLRRFRRDISKSGILVQLRKKEYYVKPSIERKNRKKNMHMKKKKKIISFKK------------MMKKKNKKLFNDFQEEK--------EVIKIKEYVFNPQHKISDLANILKVSKFFLIKKFIDLGIKVNIDQNIDKETIKLFANHFDIKIIFEEQKKENKFVKK------IEKKISKKDLNYVSKKEIIKRVPIVIIMGHVDHGKTTLLDSIRKKRTVEKEFGGITQHIGAYQIICNNGEKITFIDSPGHEAFFKMRLRGAQITDICLLIVAADDGVKAQTIESIKHAQMAKVEIIVVINKIDKPNI-QKESIMSELSKFDLIPEKWGGKTIYVEISALKNEGIDELLSIILLMRDIKNIRTDLKKLPKGVVLESGLDKNKGPVATLISFQGILEIGDFIVIE-DFFGKIRSIESDSGKNIRKAYPSQPILVSGLSQVPEAGDNFVICKDIKKAKNLSEERKKKFFMQKKI---EEEFSNLVDENVFEAE--DTKKDKLLNIILKTDHQGSIDAIIKSIENIKKNDDSIKIKFVKSSVGMITVNDIKLAQTFDAILIGFNIFISNEIKKMAHDFKLQIKNYNVLYEIIDDIENRFTEMEEPVFEDKLMGKAEVRQIFNISSIGVIAGCYVIQGEIYNNSFAKIIRDNKFITEDKIISLKHLKDNISQASQNHECGILLQKFNSFKLNDIIECYKKERVKIKK---MKNIGIDLIEIKRIKKIGIEKIAKRIFSQKEYIIYNKMNNFKQKLNFIAGRWAGKEAIFK-AYQKGNLKN----NYNDWSILNDKKYGFPY-VENITNPK----IIISITHDDKYALAFVILLE--------------------------MVQKLFELTEFGVENLKKELNHLKNTKRDQNLELLKSSREYGDLRENAEYSSARDEQVLIENRILEIQNILKNVKIIKKSDENKSV-DIGKKVYLEFLDSMEKKSLYLVGFLEADPFVNKISIDSPLGQSIRGYNKDDIVSVRTETGRNFKVKILKIE-----MKK------TSNFIKTIIEKDLKNKKYKEIIMRFPPEPNGFLHLGHARAIVINFELSFFFKGKTYLRYDDTNPQKEKIIYVNSILEDIQWLGYKPDKITFASDYFEEMYKKALILIKKNKAYVDDLDSEQIKNYRGNINEKGKNSPYRNRSIKENLDLFKKMKNGCFKKGEKVLRAKIDMSHPNINLRDPVLYRILDTYTLKNI-HWFIYPSYDYAHPLEDAIEKISHSLCSLEFEDHKPLYNWVLQETETKNPPTQIEFGRLNITNTCLSKRRLNSLIQNSLIKDWDDPRMPTLSGLRRRGYTPESIKNFILESGIAKNNTDTKLEMMEYFLRQDLENKSKKAMAVINPLKVTITNYPENKIEFFEIP----FHT--NNKF-----------------------------GTRKIFFSKYIYIEKEDFYIDKPDQKYKRLFLNGEVRLLNAYFIKAYKIIKDKYNNIIEILATYDKNTKSGTGFKERKPNGTIHFVEKNTAKKAILNFFQPLF--------QNNNN------FNVNSLIKKKSFIENSLEKV-VNLEKIHFIRHGYFNVDQ------KEGKILNFNEIVPLKKSYK-------------MFE-DTIAAVITPLGLGSVSIIRVSGNQAISKINKIFTN-KKNKNLLEVDSHTIHHGFIFDENNQVLDEVLVSIFKKPYSFTGENVVEINCHGGILLTQLLLDRILSLKIRLAQPGEFSKRAFLNGKIDLVQAESIMDLIHAQNLNAIKISNLGLQKETSRLVNLLNQDILSLIGKIEVNIDYPEYEDFQKMTNEIISPFLEKIINKIKKILKFSYKIRLLKTGINSLIIGKPNVGKSSLLNILSNKERAIVSDIAGTTRDFVDIIVNIEGISLRLIDTAGIRKTDDPLEKIGISKSKKILKKAELVLLLLDNSKILEPEDKFLLKLTKKYPRIVVVTKKDLP----TKLDISRIK-------DKIVFISNIKKKGIDVLKKEIINFFNLNPIKEKDFNYFSNIRHIQQIKIALDALENVKKDIEKKMPVDIHTINLKLAFNALNEIIGNPTN---NDILINELFSKFCLGK-----------------------------------------------------MKKITIIGGGAWGSTLGQVLTDNKNEVLIYEINEKYIEKINQQKHPIFKNLYL-YKIKATNNLKKAVNFSDILIICIPSQKIRNLLNKINKII-EKPKNFINLSKGMENNSNKIIYKILKEEIEQKKIKNYASILGPSHAEEVIYRKKTFLVISSNNEKFAKETSILFQNK-YFKLVFSKDIIGCEICSAFKNALAFISGILENELFDKNAKAAFISFGIQEMKNVLTFFKADP--ETATGLAGLGDLIVTAFNINSRNYKAGYSFRLGKKLDEIYKSSNQVIEGINNLKVFYELSKKNNIYLPIINNSFKVVYDNKPITKIIKIIDEII-------MNFILFSSRGYNYLFKSGFISIIGKINVGKSSLLNNLIEKKISIISPKPNTTLSQIMGVYNEEKYQLIFFDNPG-I--YCKKDFFFTKNNSLSFKNIQNSDVILFMVDRKYQ--EEDDIILNILKKYNKKIFLIINKIDFFKNNTFIDKIILSYLNHFDFDEIIPLSCF--TKKNLNILKEKIVYYLEEGPLYFSENIYTNIDEKRLISDFIREKILFYSDKEVPYCCKILIENIFF-NKKNNLVEISSLILVQKTSQRKIIIGKKGYKIKKIISESKKDIRKIFNMNICLNLYVKISSSMN---------------------------------MNFIKKEIENNDIIIIHGHRNPDGDCYGAQIGLKNIITTTFPNKKVYVVGEVNPKLSFIGEMDII------EDNIYKNSLVFVVDCGKKNVISDPRYKLGKIIIRIDHHLLVEDIGN--YQWVDSSFSSCSQMI-YHLKEKNDFKLNSQGALAIYVGMITDTGNFRFERVDSETLRIASNLL-KYDFNACEIDKKISIKNMEMLKFKAFVLNNFI-IDEGIIYFKFFQETIKKFRLSIEEIFSIVHILSNVENHPIWFFVGEID-NDNWKFSIRSSGPRIDDVVNKFGGGGHFRACGVVVKTLEEVNQIIILLKQSFIEFKKNIILI----------------MKLDLNRVKTFKDGFKNFISKGDVLKLSVAFIMGQLFTKVVSSLSTDIIMPPLSFIFNKT-DNLKELKFKL--N------------------SSVY-INYGVFLQNVFEFLVVSFCLYIILVFVFRKTGNSQ--------NSQS-NVNKNLEL--LEKQQIDLLKEIKEVLIKNKENINIK--MIKYFFLKN-NNLIEKINIKGHSLYS-TEGNDIVCSSISTAIIMTINLVEILGLQKNV--KYILSKGNFYLKVLIF-DKMINNLLKNLEYTLKDLNKIYFKNLKEEKI-----------------MAVVTIKQLLESGIHFGHAARKCHYKMKPFLF-SSNEGVPIVRNKIHIIDLKKTILAIENVYKKIVEIASKEGKILFLGTKKQIQEIIKQEAKRSDQYYIVHRWLGGTFTNFQTILKRINFLKELYKKEQEGLWNNLPKKEVVSLTRKREKLEKFLGGIKNMNKLPSALFVVDVQKDIIAINESRKLKIPIFGIVDSNCDPDLVDFIIPANNDAIKGIKLIASIISNAVIEGNKLIQQK---VLLKKDDNNINNNLDNVNNNDNIHNIN-KNN----------------------------------------------------------------------------------MQIFHNINPSRISENKFLVFVEISRGSQNKYELDKETGFLILDRFLSTSFRYPANYGFIPLTYCDDKDPLDVFILSKDILDPMVLVECRPIGVIRMIDNNELDEKIIAVPINDSYMNCYQDIIDIPLSVLSEFQHFLTHYKDLDQKKVIVERIENKSKALLTIKKSLSDYKEKYKILKNN--------MSINKIKIKYEKYKNYFFQKF-----FLFKKIN----FLNLTKFVFLSCVAIFFAIPFYLMIILSIKSMKDIINENPLSLPKYGY-FFSNYKEVF-----SGQFAFFKYFCNTLRMVFFSTLAGTFCCILTAFALS-HLNF--RMKNVILILLILSLMIASETLVLSNFRTVANLGWVNTGKNSSIPFGVDLAMILPYLNNTVHTLLLVKTFERVPKELYYTSRVDGANNWYYLWKILIPITKSTIIITIIFRIVAAWNAYAWPELVGA---ELLTNMLRKKF----DIETEISSVNIQMSASVLINLPLFFIFVFFKKYIISGESNSGIKGMLFFYNSLTGKKEAFVPINKEKVNIYLCGPTVYDDLHIGNIRSLIFFDMLKRYLKSLYFEVKLVVNITDIDDKIIHKSLKKKKTEKEISSKYTKAFFCLLHKLDIDTIDSLPLITNNISYIVSYISKLIDKGYAYFTDYGIYFRVHMISQYGNLSKQNLNKLRKNIRK-DYDNQKENPEDFILWKKTDIGVTYKSPWFDGRPGWHTECVVLIKKIFN-DTIDIHGGGNDLKFPHHENEQAQFFASEN-KNLANFFIHVNNVEYNNQKMSKSLGNIILAKDLLKKI-EPNVLRLFFLSYHFLQPINYNSELIEKFNLKYKKIIFCLNKNNFNFLLNNICHNKKNIFYIKEFNYFMKNNLNTPNVLTLIEKLLKEINKKNKDLLYVLELQNTLIYILNILGIKIILKKFSQIDLKNYLLWKKYKNKKDFKKSDFFRNILKKKGII---MKKKIPVGISGRHVHLTQETIDILFGSFNYQLKCFKNLKQTGQYAAEEKIDVLSDEGKILIGVRVLGPVRNFNQVEVSQSDNLRCKFNAPIRSSGDISNSGQATLIGPKGQVKISEGVIIPDRHIHLNKKDAEELKVKDKQLVNIKIEGIKPGILGKVLCRVDNSFVLECHLDTDDGSAFLLKNGDFIRLL-DEILVFMLKLKFVVQNIDLVISKLKRRNDDFSYLKRLINLNEKRKETIFKIEEIRFKQNRFSDEIEKFKKKNASISEIL---QENKSSVKKELKELEYLLNKIKIEIYEILYKTPNIPHDSVPLGKNSEDN-LEIYRF-STNYKKDFLYKDHTELNKKLGIFDFERATKITGSRFVVLKGMGAKLERSLINFMIDHHI-KKGYKEIITPFIVNEKSMFSSGQLPKFKSDLFEININEKKWYLNPTAEVPIINLHRNEILDIKQLPIKYVGFTTCFRQEAGAAGKDTKGIFRQKQFNKVELIQFTEPKNSYKVLEKMLNDSEEILKELKIPYRVVLLSTGDLGFNMSKTYDIEVWMPGQNKYREIASISNAENFQAVRANIKFKNKEVNE--YVHTLNASALAIGRTMIAILENYQNKDGSVTIPKNLVPYMGVNKIY------------------MNYESIVIGGGHAGVEAAYVLSKK-H-KTLLITGKIDQISFLPCNPSIGGPAKGVVVREIDALGGLMGKTADLSQIQIKMLNTSKGPAVRSLRAQIDKIKYPKIVLSFLKQNSNLFFLEGLVKNLIIENNV--VKGVRLQDNTVIYSKVVILTTGTYLSSKILIGKKVINKGPNNSPTIYDISYQLKKEYGFEIIRLKTGTPPRVKKNTIDYSQTIIQKGDDVLQTFTSPSIIKKLGIQKPCFLVYTNSQTHDLIRKNLTQSPMYSGYIQSKGPRYCPSIEDKIVRFCDKERHQVFIEPESLESEEMYLQGLSTCMPEEIQHQILKTIPALAKSEIVKYAYAIEYDAFNPNQLKYSLETKKIRNLFFAGQINGTSGYEEAACQGLMAGINASLRIENKDIFVLNRKESYIGVLIDDLINKGTYEPYRLLTSRAEFRLLLRHDNADLRLSHYAYKMGFIDKKKYKIVKNKKNIIDFLKEEIKKIIIFPTFQNLSFLHQYNSSNIRENISLYQLLKRTEINSNVLEFFLDKQYDKEILEQLVIQIKYENYILKAEKEAEKLIFLENKKIPHNINYENINNLSMEAKEKLVLVKPNNLGQASRILGINPSDISILNIYLIKFQN---QIQKDKL---MEYKMNDSLIKKINKKISILELVIN-CGIDLKKTGKNFMGFCPFHSEKTPSFSVSPEKNIALCMSCLSGGSPIKFYKQFRKISTSEAIIELSKKFDLKLSFVK--KKFFSNPLYQILEDTNEYYVNSLKSFFRYDIQYDLL--NNPDQHKKIDLKDFFRKDI-EHPLCSYL-ENRKLSFELIEKFKLGFA------------------DFHYNSLTRYLLEIKKNNLENLLKLCLI-----KKKE-NKDEYYDFFRNRLIFPLTDFQGKLVGFVGRL--IDENKKN----K-V-KYLFNSETIFFKKSNLLYRFFEHYNFIKEKNEIILCEGFFDVISFFKIDKKNVVATMGTQLTKYQINLLKKITYNVLIAYDGDISGKESSLKNAQLLNNNGFIVKILFFPNNMDPDQYINLSIQNNL-DFNVF---LRNN-SKEFIFYMIEDKINKKESED-----FKQLEEYVFD-LLKYHSKEIQEYYQKEIYVRYQIYVNLNYYEINRNYFV------INKNSYIDKKIRSNIENN----ITINE-------------------------------VN----------IINDIFLNREYINFIRDDIINYI-SNPFIIE-----IIDKVKEYYEIYSSSEENNN---GINIERFLKTYNVFLNKLNSYFPIYDLLLEIRKSFFFKKKKRIENQE-DLKIFYFQLKIN---NIYKEIEKIKQKRDNILKEKIF---FEEPINKEIFKEFIENIKLKDKEIQKKKE--EIEKIKEEIRILNKFKIVK----------------------------------------------------IIVGAGNIWRGIVGQK-LGMERSQSDYMGMLGTIINALALQDALEQIKVQTRVMTAFHVITIAEPYIKMRALRHLQKGRVVILGAGLGSPYFSTDTAAALRAAELNIKFILMAKNGVEGVYNKDPKKYKDAVLIKKINYKDLIEQRLNIMDMTAVSLCWENSINIFVFDMNQKGNIKKIISNE-KIGTIITSKES----------MKNNFKVSIVGKPNVGKSSLFNRIIEKRLSVVCEKSGTTKDRIYSNALWLNQKFTLIDTGGITFENISLKQQIKEQTEFAIQESNLIIFVIDGK-NILNKEDIEISKILHKSKKPIIAVVNKIDNKTLLENIYNFYSLGFENLIGISVKHGIGIGELLDKIISFSK--------------------------------------IFKSEIEINNNSEDIKFCLIGKPNVGKSTFKNAFLSQKRMIVENIPGTTTDTVSTFFQRNNKKYYIIDTPGLKKRGKIKEKQEKYSFLRTMECIEKSDIVCLILDISQEITDQDKNISSLILNYNKACLIICNKCDLIENQN-KNIKYFEKKIRKEFSFFNHIPIIFVSSI--NKKKIHLFLPKINKIYENYSRFFPNHILNDILHDSTQTTPTPFYKQRQAKLFFLKQTSNKPPEFLCLVNDPQLIHFSYERFLKNQLRKKLELEGINFKIIFNKKRINKLL----MIIVKDLNFSYNN-INILKNLNFEIADNKWVSIMGHNGSGKSTLAQILIGLFQ-SYKGQIFINNIELNENTITKLRSFMGIIFQNPDYQFVGFDVKSDIAFGLENKGLPRHQIYKTVNKYASMLGIKDLLDKKPQQLSGGQKQKVAIASVLAMEPEIIIFDEPTSFLDPEGSDEINRIITEISKT-KKNIITITHDFSLALKSDEIIVLNNGSLWKYDKSLNFLKDSFFLNKFFFNLPLSLKLYIEFCKK----EYLEKIDSR-FLNKIKDVLWEYILKTMSILFEELNLLKQTKDALKDLEFSHPTPIQNLVIPEMIKGNDIIAQSQTGTGKTFSFSIPIIEKIDPKIDKTQSLVLCPTRELSIQVFDEMKKLLKFHKEIKITVICGGESYTKQFKDLENNPHIIIATPGRIIDLLEKKKVNLSKIKILTLDEADEMLKMGFQEALETILKNIPEKRQTVLFSATLPLTIKKIASKYQKNPKILKIKQENIAVKSIKQFYFVVKEFNKNKLLVRLLDQKNPESVIIFANTKKDVDNIFNYLQNENFLVNAIHGDLKQNQRKYVMDNFRKKNIKILVATDVAARGLDISDIKMIINYDLPYEDEVYVHRIGRTGRAGKTGLAYSFISYMKINKLKKLENYLKEKITFLNIPTVQEIQKEQSIQFNQKINELIENNKIT---VNEENKILIDQLMKKFDVRQIINSFLQYFKPEKKNYE--PIDENK-----------------FNFYQQ---KENNNNNNLN-----RFQNNKIKNYKE-IVRK--KRENMTELVINLGKNDGINNPLLLLKIFDEKFNIYKRNIGNIKHFYDKTIFEISNNLADKIKSKKNIYFENKLLQI-----------TKSK---------------------MIINIHNKSRIKINYIKKKLIKLFDYIVDNKKVHIIFIENKKMKEMNFYYRKKNKPTDILTFTNEV-------KDDSLGDIFISLTEALRQSEEYNYDFLKEICFLCLHGYLHLKGYEDTNEKKLNDMINMQNKILNIYF-----------------MFAIIKSGSKQYKVSPGQEIFIEKLPLKEEEIYLFDQVLAMED--DNKKNILGTPFLKNVKIEAKVIKQGKAKKIIIFKYKKRKKYRLKKGHRQLYTKLLITKIIF------MYLLEKIKIKNNKNLSLEDYRILTLLYAPIIGNYSFFIYQTLYCMSPVC----NNYNAE-YDYKFLLEFLNMDFNFFQQNKYKLEAVGLLQTLQDLNDVNKKIYFVQPPVNTYYFFRDPILSQFLFSTIGEENYLHLEKVIFGE---DKLNLANYQNISKNFHDVFCFKQINIKKEISNYKNKDNNN---LNN----NFYNNFDFEIFIENLSDRFKKPFLFEYHNINYLMKLSFVYGLSPKEMSLIYQDVFRKNYEEELDLNKLRTFLKRKYLKEDYKIQSIGINNIKNE--TDEMIIYLKNTDP-YRVIHNFAKNFNSSINLQNIVFKLVEQNSDIEKGIFNSLIMYVCKIKEHEDVAFL--SYNYFQTILDSWLDQGIISTELAYNFLIKKTPK-----KIKINK-KNSKIRPKWLDDIKKNLTFNNE----------MK----KLKKKDFEIYKIIESEKKRQEENLELIASENFVSSAVLEAQGSILTNKYVEGYVKKRYYNGCEFVDKIESLAIARAKKLFNVKFVNVQPHSGSQANMAVFQALLKPNDRILGMSLDSGGHLTHGSKFNFSGNFLNSFSYSVS-ENEIIDYENVRKIAHQIKPRLIIAGASSYPRKINFLEFKKIADEVNAYTMADIAHIAGLVACNLHPSPFLANFDVITSTTHKTLRGPRGGIILSDNEEIMKKINKGVFPGIQGGALMHVIAAKAVAFKEALEEEFILYQNQILKNSRVLANTFIQMGYRLISGGTDNHLILIDVKSKDKNLNGKIAADVLNEANITVNKNSIPFDKEKIFDSSGIRIGTPAMTTRGFKEKEFIQIAYLIDEVLSNYQNKNIISNVKKKVIFLTSQFPLN-----MSVRIRLQRFGSHKRPFYRIVAMQSCNKRDGKFLEIIGTYSPLSNLVNIYQEKLEKWLSTGAELSLTTKNLIKKF----KKKQNLKIDENK----MIKTIINNKKAIYNYFLE-KKYVAGIKLLGYEVKSIRLGNVNLDNAYIKLYNNEVFIVNMFVSKYHLINTFYKYDEKRNRKLLLKKTEIFQIKQKIQSKGFFVIPTKVFIYKNLIKLEIYLSKSKKKYDKRQTIKEKEIELKIKKMIKNNTYY---MKKNNIFVEKIYFGILMLLISFIYFYFFNYMENKFCLPFFLYSFLFIV-LFFIIFASKEILKLNKHK---------KNLFLEKNMILFSFIIFFYLFSILTNYFDTNKI-------IIFSYNKKNFFL-YKMTYFLYQNH--YFLFFSFLYIFIFFLFFLFIYDFKISQFQ-----------------------------------IFLF-----------------SILYITFFSSCFFILVSLNYRWFWYLFLITVTNDSFAFFGGI-----LFGKTKIFPSVSPNKTLEGCFFGIIFSLFFS---FLFFLNS--FVNLYFKSY-----LYLIF-----------------------------FSFCNSIISQIGDLISSKLKRNFKIKDFNNIFPGHGGLLDRFDSVLFLSFFNILILVS-PFENFKQIILNILVF---MTSGNMG--FIEVICGPMFAGKTTKLIEKIKLLQFNNFNFLVFKPIIDNRYSLKKELVTHDLITFPSLVLSHSKEILKFVE--DKTN---TLFIDEAQFFDSDIEYILNDLSYKGINIVISGLELDFCGRPFGSMPYFLSIADRVIKLKSRCVVCQNDASRTQRILPN--GKCPDSREKIILVGSN----QY--HEPRCKKCHVFL------------------MNILSIETSCDETSIAITKNGKEVLSNIVFSQINYHKKFGGVVPEIAARKHLEYFTIILEEAFKKANISKEKIDLVAVTEGPGLISSLLVGINGANTFAYIHKKPLIGVNHLIGHIYSAQI-ENELKFPNIVLLISGGHTELFYVQNHFKIKHIGYTLDDAIGEVYDKIARSLNLEYPGGPIIEKLASKGNDIFNFVRPYLQNKNLNFSFSGLKSKIINFI--NQKPKFKE---CLNDICCSFQTSITDVLLEKTKRAIQKFPVSQLIIVGGVAANQFIKKKFKQKFSILEIIIPKIEYCTDQAAMIGIAAYYQNKF-YKKAQKKYNLKGNPNL--DFEN-----MANIKQQKKRNKTNEKRRLQKAAFKSSTRTFIKKFKKLVDVSEIEKANNFLNLVNKKLDKGVVKGIFHSNFVSRKKSNLSKVLNSKKKELSS------------MLNQYLKKNEK---------------------------KHFFLFFCGVLFYFFFFVP-LNFVHINKILFKNY-DSNCLLQFIITIFILFFSG-YHIIIEGFVLTYQNSRKEGKFTPNIHILMILGALGAIYLKEFNEANLLIIIFAGANFLEEYIENKSHREINNLFKITSEKARLYHENGDFTLIETKELKIGDKVLILNGDQIPSDGIIISGSSFIDESNITGESMPIEKKEGDKIFGSNINLTNSLIVEITKTVDNAIFNKILKISQKIKKKVSKKASFIKKIEPFYVRTVILIVLLVLFISS-IISQLRFNFPFFG------YFK---FENIFKKMMVFLTVSSPCALAVSDIPATLSAISNLAKKGILLKNGKSLDVFSNIRAIIFDKTGTLTEGKPYVEKIIFNSCNSIDEDKKEEYLNILFEMEKNTNHPISFAIQKYLKNIIKP-----LNNKRINVSNSVGIGIKYEEG-KSSYNIAKYNYFNNSFYC---ISDNIKKETEKFLSQGKTVIYFSHNEKIIMVIALSDKIRSSSKNMIHYFKDKKIKTVMLTGDNEKVAEYTNSFLLLDLCLSNCLPEDKLEYTTKIKKK--YNPIAMIGDGVNDSLALVNSDVSITFQEGSDIVIELSDIVLIQNDLGKIIYTHQLSVKLNKIVKQNIIFSILVIIILSITNF---------F-------VTIPFQCAGILHETSTILVILNCLRVLK-----------------------------------MQDLCHEI---LDKLEIKMNYTHNLMLEKFKSIRTGVANPQILDQIKIVCYQEKMLLKDVSIISVVKGNQICINPFDKNLIPEIMKSILTSKLGITPQ-NDGITIKLIFPQPTEESRLLLIKEIESIAEETKVSVRNIRRDGNDKIKKIKLDKSSEKFFLDKVQNLHNKWIKNIEQDKIKKSKDLFRVSMLSLFQELKWRNLIKDCSDEKKMEELLI-SEKINFYCGFDPTANSLTLGHLIQINTIFLFLKHHHCPFVLIGGGTGLIGDPKETKERLLLSQEEIFNNSLSIKKQLKKIFSNTKIKFIDNYIWISKMDFIYFFRFYGKLFNVNYMISKEIVSKRL---KTGISYTEFSYMILQALDFYKLYKDFDVILQFGGSDQWGNITSGLELIRKMEFSKNNKKKPLGFSIPLLLDNKGVKFGKSEGNALWLDNKLSSSYQIYQYLLNIDDNNVIDYLKKMTLLDYETINFLEQKTKSNPKERIAQKRLAESIVIFLHGNKELQKCIRINNILF-NKNLKKWSLTDLIFLSKKLNFVKTN-KNISLVDVLVQTQLALSKNEARRFILANSIKIFGNYIKKVDFV-LEQKKAF-YNKYFVITKKNKINVLVIFD-----MSNLVKLICTECGRENYHTQKNKKKNPKILEFKKYCRFLKKHTIHKEKKMLYKKKY-FLFRN---NNINEKEYHYLSVNYKEKLKINSKYINI-------------------------------FLKDNDIFNKKIIKYFSFLKKNNSDSITNKLKKNIFSKKNKNKLSLLNKDEIDL---SEKIIEEVQE----------EEEILEDLNLAKISNSIKIDDPVKMYLKEIGQIPLLTLEEEKEKSKMVYDGLEAQKKLEKYSNKEIILTEDEINKNKKKIEEAFLAKSKLVEANYRLVVSIAKRYIGRKILFLDLIQEGNMGLMRAVDKFDYNKGFKFSTYATWWIRQAITRAVADQARTIRIPVHIIECMNKISRCRGKLTQDFSRKAENKEVAAEMNINVKQITDIQMIEKETISLESSVRE--EDDSSLGDFIHDPNAISPHDYMLQETLKKTLDESLEEALTDREEQVLKMRYGLLDG--HIYTLEEIGNKFGVTRERIRQIESKALRRLRSPSRQNKLKMLYNNINKK-MKGLIILYNNFEDCEALVTR-AVLMKSGINMITATNNSNLEVISSQKLKIKTDINLLNLNLKKDQYDFLILPGGPYVQELFLNEKNSNNNLKILLEIIEYFYNQNKVIGAICAAPALLGKIGLLKTKKFTCYPGYEKYIKEGIYCPSEKAITDENFVTSRSPDTVFEFSKHLLKKLLF--------------------MKNINDNYNYLIKCNKEILVNGWIRNCRFQKKMFFININDGSFIEDLQIVCKEEN---------------------------NFDLGFIKEYLKIGSSICVKGFLVNSNKKEQP-FELLSTKMYFFDKDSDSYPIQPKKHSNVFLRQIPHLRLRTKLFGAIFRIRNTATCAINNFFQKEGFIQVHTPIITASDGEGAGELFKVTTLNLHKIPFQKD--------------KEIDFKNDFFGKPAFLTVTGQLEAEAFAMAFSKVYTFGPTFRAENSHTMKHISEFWMIEPEMAFLNLQDNILIAQKMIQYVIKFCLVKNRLDFEFLEKNVEKKLIDRLKYISNLEKFPQVKYSDAINILRESKFKFEIEPFYGRDLSTEHEKFLTDVFFKKPIFVVDWPEDIKAFYMKNNPDNKTVAAMDLLVPKIGELIGGSQREEKLDILEKKIKKFNIDKKELEWYLDLRRFGSCVHSGFGLGFERFLLFLTGLENIRDVIAFPRFAKNIS--LKKNIK---MDSKTKTFQTIFENNLLTIEINKLAKQANSTVLVSYNDTVILSVSIMKEPQENNKLNYFPLMVIYQEKLYAAGKIPGSFSKREGKPSDKEVLNSRLIDRSLRPLFDKCFRNEVQIVNTVLSSNCDCNNEVLALLGSSLSLLISDIPFEDSVSGVCIGKINKQLIVNPNSEQKEKSEFLLILGGTKKSLNMIEAIAKEASEEDLLDAMKLGHEVIQKLCFFQDNIRKEINVEKKFFLITEKKQ----E--IENEFIDKYRKQIKDFFYLNSSNFL-TKKEINKKIKEIKNIILEEY---INHDKEINNLIYLDKNKEK-----LFIMESILDNLFIDELRFIIIEDQKRIDKRGFDEIREIDIQIGLLPRTHGSAIFSRGETQSLAVVTLGNLNESKMIDDLSAEE-EKRFMLHYNFPSFSVGEIGRYLSPTRREIGHGILAEKALFHVLPSEEIFPYTIRVVSEILESNGSSSQATICATSMALMDAGVPIKSAVAGISIGLFY---KSDKKYCILSDISGLEDYAGDMDFKISGTRKGITCLQMDIKIKSISFNILQESLIKAKKARINILNKMYLIISESRKNVSVFAPKVKVINIKTDKIRDVIGSGGKIISRIIEKYDNVRIDIKQDGKILIFHQNELIVNKTAEYILNLVKDIKVGAFYKVTVLRFLIDKK-GKEF-GVIVEIFPGTEGFIHISELSYTRIDKIENIINIGDIIFVKCISITEKGRIELSLKEYRKKNNF---MNKNLLISKKEDEQRLDYFLSQKLSLSRSKCSNLIKSGKILINNNIKIKKNYILKKNDLINIKIKKEEKENYNIQ---PINLNLKIIYEDQFLAIIDKPSGLIVHPSPNYSGITLINGLIFHIESLK-KIK-SDRPGIIHRLDKNTTGLIIIGKKEEIVSQMQDLIKKREIKRIYWALIHGFLDKE-GIINLPIKRDFKNRLRMAISPEGKPSITYFKTLKKFKNTSLIELELETGRTHQIRVHLSYLKKPIIGDILYG-KKKDNIKT-QLLHAKKINFIHPVTKKYLNFEIPLPDLFQKKLDILKNNIK----------MLNKEEIQNILKISIEKGFDFAEIFLEDTLDKNLKIINEEIVAYKTNYIFGVGIRLLKNSEEIYIYTNEVNYEKILNLISDLKIKDKNNKKKEMILIPLGAKKTFKNNYKKIFNSMKIDEKKDIMFHLSKKMLEYSKYIIKTIINLEEKEQKILIANSKGIYQDDLRTYIRCSLIAISKKNQNLQEFHDSIGYSTTDYNFFNMTNLEAKAIKVASNAIILLKAIELKPQKMPVVINNGVGGVIFHEACGHSLEATAIAKGLSPFCKKINKKIASELITAFDDGTIKKAWGSLNIDDEGIPTQKNILINKGILKNYLIDYRNSIKMNMKPTGSARRESYKYSPTSRMNSTYIESGEDKPEKIIEDTSYGLYAENLGGGTVLTTTGEFNFMVKLGYLIENGKLTKPVRDMMLIGYGQDILFQIDRVGNDLKFSQGYCGSISGYVPVDIGQPTIRVKEMIVGGNKKNE--MSKCYLTKKTTLFGNKRSHAMNSTRRKWKSNLHKIRILDNKGKMRKIYISARALKKNELKII---MIKKKTHKGLKKRIKITGTGKFLRRHAFKNHLASSKTKKQNRQLRKITQVDHSDIKRIKPLLV---MIIGIYKMEVKKINGDSLQFCFRIYSNEFENYLNLAFDKIKDSIKIKGFRKGSVSRNIFSKKIGDRKLYKDALDILISKKIEDIIKNRDNFCIIGNPKLVNC---EIENL-DKSGFLDFSLEFALQPEVTLCDYNNIYLENIPKKKDITEEEIQNNINLLIKQNSF-----LILKDSH-LPSEENDLV-IFDLKIFYDENKKNKKSDLYDLSLEIGSNNFIPGFDEGIKGMKINEKRTFSLLIPDDFYDKEIASKKIF----FEVLLKNIRVK-SEFSLTNEFIKNMKIP-DVKNINELKEKIKEKLEKKREIYIKQKKEDEILNFLIKNSFLNINKDLIIEEINYLKESFNQELKKNNLDINKYFALYNIDKDKFENNFEQQAIRNIKSYFILEKISKKEKIEILPDEIEKKCQEISLDYNI-SVEKIKDNFLLLQKIRKEILINKTISFLLKK-LF------------------MIIYGKNIIKEAIKARRIIYNLYIDYKFKDIQFLSFIHNCNINFKLLSKHQLNEKADNVNHQGIVAEVDDYNY-KELDDFLK-----KPFFKKILILDSIQDPHNLGAILRTAEAADFSGIIISKKNQVLLNGTVAKSSSGALEYVNIFLVNDLIKTILKLKKFNFFVIGTDMKSSTNFNKMPE----REYIAIVLGNEGSGIRKLIKQKCDLLVKIPMKGKINSLNVSVTAALIMYYLFDK--------------------------------------------------------------------------------------------------------------------------------------------------------------------------------GVINVDESKGFETELEVVKGMQYDKGYVSPHFVTNKENMSVELEKAFVLVTDHKISNIHEIRPLLEEIVKKS-TPILMIADSFENDVISTLIFNKISGVFNIVATNAPGFGDNQQELLQDIAILTKAKFISKDLNMKLQNVSVQDLGEVTKAVIKKDSTVLINNDKNE-LLEKRIEAIKSQINKNN-----NNQERKILEERLAKLSGGIGVIKVGAATEPELKEKKLRIEDALNATQAAITEGIVVGGGKALVEIYNKLKEEPTDSNNDVQKGINAVLDSLLIPTYQIAENAGFDGDSVIKEQLRQKENFGFDAKEGKYVDLLKEGIIDPTKVTRHAILNSASIASVIITTGAAVISTPEKNNSNSINDPSNL----------------------MKKNPKKEIEDKS----------------------------SENCHCDDLDINKKSNFNGNED------------------NTDCNCNI--------SSHIDKDN------------------------------LEDIIKDLKNSNDELKNNLMKINEDLVHDRLKYSADLENFKKRIQREKDLEQKYASLNLIKDILVPFEQLEKVMEMNT-DNDILKNFILGFQMIYQQIKKILEKNGVQEILSLGQEFNPEKHYAVEKISDRSKPNNTIVSVLQKGFLYKEMIIKPAMVKINEWSDEDEKKNK--------MKKFFLLNKISNSTLSTIKIGYQLAYFINNKNSY----KNKNKIILIEGDIGSGKTVITKGIAKQLGIKNNINSPTFLLLKSYQGKKNKMHHCDLYKIL---KFQKYSIKSI---LEEFQEIMKSGDVLIIESTENILSFLPYCDFRIKIDILNIKKRKISIEINEKER--------
ory_Mbita -MLKINLQIFASKKGVSSTRNGRDSHSKRLGFKLSDGQYANAGSIIFRQRGTKIFPGNNVGMGRDHTLFSLIQGIVKYETK-KNNKKK---VSVYFSSLKK----MIRIISGKYKGFKLDLVPSIKTKSSSHLVRKALFDTIGGFIKETILLDLFAGTGSYGFEAISRDAKKVYLVDNSFIAFKTIHKNKKKLNLSNEKVIIFYSDAFRILKKFIQKKKRFDIVVLDPPYFSDYHVRLFQELDKITYSRSIVVYEMHHKTNFLL-DNDIFSLIKTKKYGIKKLNFYKRK-----------MKNHKNLSL-KKILTFMLLSTLIMLII-----NFFLSSYKKKKTFINEKIE-----CFFLKK----MDSNELQQLEKKVNDINYN-----------------FEDLKNYLKVFRIAL--NKKKKIIV-------------------------DNINSESFQNEKAKIKDYLEKVF------RQEKFYF------------YYKKAFDFEKE-EIKKIKDFFSIKMGSNLDY-LKQKYFEN------ESFL---KIGIL--NNSQIIDIEKPENLKIYD--NTNSIDVISKER----YNKLIRVKE--INNIN--NGFILK----SDLGNSYFEIFVDD-SGDLPIQLPYKLKWNFLLFWGYIWN-VLLIFIGSLLYIFHDIFSFFSSEGIFFGNLGLCIILTTITIRTLLWPIYTKTSTFASNMSMAQPEINKIQKKYSFKKDPDSIKKMQLEIFKVYKKHNFSFF-DIFVSFLQMPIFIAMFKTINRIRVKGGIFSIP---ITK-PFLNFIYLNSYYDENYF----LVKILLSCFVGISMFILNKINFKKTVDLSNKNKF-LTLEQINKNKSQEK------------------------------------------------------------------MFKKNDYFIISYYYYVIIKDSEELRKKQLVYCKKLNLMGRIIISPEGINGTLSGLKNNILSYMENLKNIEEFKNIDFKIIEYNKNVFPKISVKHRNEIVSLKLKKDFFPGNKGEYFLEPYQFYQLL-INPKNVFLLDVRNDYEYNLGHFQNAINPNIKNFRDLPYWIEKNFFSFKNKKVCLYCTGGVRCEKISLLLKEKGVNEVYQLKGGIIRYSQDTKTQGKFFQGKMYVFDQRISMKVNLKEKIIVGKDYFDNKPCERYINCANPECNKQILCSKHNEVKYLSSCSDKCRNNTKNRYFKSE----------------------------------MQQEISFSALGGIGENGKNLYLLKIKSSYFILDGGLKYPDI-LTHGIDSIIPEYTKLDSIKDQIKAIFVTSAFETHSGSLTYLIKYI-NVPIYASDFVTDFLKTSFKQND-INI--QNISFHIINENSKVEFEDTTVFFFNIAHFLPETMGIAFETYQGFIVYISEMHFLQSKNNNFQTNFYSLAKLGE-KKVLAFILSSQGAFSILKQKKEEL-LEYYFSSYFAS----IKNNIIISFLIPDLLKIQLAIDLAVEFNLKLVILGRKSEKIIDLALKKGYLKIPEGFLVDLKNSNDFLKY--KNLVVIVVGKRFEPFYRLQRMCKKTDRLMKLNPKDKILLLSIEVSGIDKIKNKTLDILARNGFIVDILVEDLL-TASYNYEENFKLMLHLLKPKFLLPVIGEYRHQYQIKKISKNFNYEEKDIFMFENGDQWCCDGPNKTYIKKKFFKNLGEILIDGTPVLDGNNYILKDRELLANDGVIIIVCSISLRNRKIIS---NIELISKGFLDKNRIENI-LDKLKETFSININNDFFHNEKQVKWIDFKNNLRENLAKFIFKETKKRPVIIPVLISIY------------------------MKVIVIGCTHSGTAATKTILKKYK--DVDVTIYEKNDNVSFLSCGIALYIGGVVKDQKGLFYSNPNELSQIGANVNLKHEVLEIDFNKKIIVVKNLEKNKKFIDVFDKLIISMGSWPIIPEIKGVDSKNVLLSKSFEHANKIIEYAKNIKKITVIGAGYIGVELAEAFAKQNKNVNLIDTQDRIMSKYLDKEFTDLAEKSLAENNVKLLLGQKVINFQIKDNLVTHVKTDKGCYETELVIMCISFKPNTQLVQKYLKTSSNGALIVNDFLQTSNPDVYACGDCTNIFFNP-TQEYKYIPLATNAIRMGTIIGLNIKKNQQKYLGTQGTSGIKIFDLSISSTGLTENTANDAKINCDTVLIKDANRPEFMPKYNPVLLKIIFDKKTRQILGGQILSTTDLTEKMNTLSVCIQKKMTINELAFVDFFFHPYFNKPFSLLNLAGLKSLEML----------------MIKKDQKIEQYQIRKKKIEILKKLNIHPFRNKFISSHLISEILQKYKNCTKDELDEKKIKVSITGRIILKREQGKTGFLLLQDFNDFIQLYINQKMVSEIDFHVYKHSDLGDIIGVCGNLFKTKTNELTIRVLNFIHLTKSLLPLPDKHKGLKNKEYIRKKRYIDLIINDKTRRTFIIRTKIIKSIRNFFDSKNFLEVETPFLHSVSGGAAAKPFITHHNFLNSNFYLRIATEIPLKKIMVGGMKAIYEIGRVFRNEGMDANHNPEFTTIEAYLAYADMNDMMKLTQSCLQEVCQNVFGKMKFEYQKHIIDFNKFYKYNMVDIIKEKSGIDFNQELSLTEYQKIAKKHNIILKPFYTKGHIILSFFEKFVEPYLIQPTFIYNFPIEVSPLAQTNIETKDFVDRFELFIAGKELVNAFSELNDPIEQKKRFEAQLLQKNLGNEEFEELDHEFIEALEYGMPPTGGMGMGIDRLVMFLTDTPNIRDVILFPHFKTNK-------------------------MISLKEIIVFAKKNGFVFAGSEIYGGLANSFDYGPLGSLLKQNIKKAWIKKFIQESEFNILLDSSILLNSKILEASGHLNFFMDLLAENKDNNKRYRVDHLIKEHDVNININNLSYQQMTEYLIKNKILG----TKNWASVKEFNLLFQTHQGVIKENSSSIYLRPETCQGIFINFKNILNTTRRKIPFGVGQIGKSFRNEITPGNFIFRTFEFEQMELEFFCEPSQYQKWFLFWQEYIYQFLLNLGFDKSKIDFRENKVTELSHYSNKTTDILFHFPWGFDELWGIASRTDFDLKTHQEYSGKDLKYFDEVNKQKFWPFVIEPSVGVERLFLAIIVNSLCNEKIKENDYRIVLKIHPFLAPYKLAILPLIKKKHSVKAQEIRKKICYFFEIDYDENKSIGKRYRRQDMIGTPFCCTIDDQTLIDNTVTIRNRDTFSQDRINIEEIKNYIEEKIIF----MNVNIKRRAKLIHELIVNIINNVIKNEQIGYINITDVELTNDLSFSTVYYTILDNSEKNLSLVSELIEKNKKKIRLKFANQI-RNMKKIPYLIFKYDHSLEYGHKIDQILNDIKK-MAVPFRRTSKTAKRKRRTHYKLTKPTLIKCPITNNFTLPHRITRNSG-YYKGKLILKNKKKDNENV-------------MFQKIQEIIAQKVSIK--KEDIYLSTRLKEDLGLDSFDAVELVIQLEKIFNLKITDEKIQQCKKIKDIVDYIKKTLN------------ESKKMKTNL-KGQALINDVNEKKLKKNPDFKAGDTVRVFINFEENNKKKIQIFEGLVI-RRKGSNISETFTVRKVYSGIGVERIFPLHSPLCEKIEVIKRGVVRRAKLYYVRNLSAKSTKIKEKK-------MKRTYQPSKIKRKKTHGFRIRMSTKGGQNVIKSRRIKGRYKLTV------MYSRLRRNTSQKKSLMKSLVSSLIIYERIYTTESKAKELKKIFDKVINLSKKTNFNTKRKVLLLFFNQKINE--KQTILQKLFQDLSKRYPNRNSGYTRIIKSEYRRGDSAPMAFISLV-MKLIVGLGNPEKKYKYTPHNIGFLMIDYFLEKL--KKNNI-FLLKKKKNVFSYFFEVDKQKILLFKPQLYMNLSGIEIKKIISLYQINIQDIFVLSDDIYLSLGKFKLKKKSGHGGHNGIKNIIENLNTNNFIRLKIGVGYNSKTKIEEYVLQPLDNEKIKTIMINFDFFSNILINFIRGISFEKL-INISREKF------MSKEKKKNDQDQNETNEVNFKKKEEIEEPKWYIIQTYSGYENSVQEDLLKLTHSKTKISKLIFEVICPKEKYFKIRADGTKQEKEKKMFSGYVFVKMIVNDYSWFVVKNIPKVTNFLGSIRGNNNDSRRPVPLSNNEIQPILIKIGLETKKNYDYLINKKVEIINGSFSGQVGNVSYLDYNQNKLIVEIDLFGRTTPIEISFSDFKEII--MPELPEVEVTIRYLRKYLINKKIIDVNVFYEPIIKNVNLFR-KICFQFFLDIKRKGKFLLFFLSGEIVLIGHLRMEGKFRIHNGVNQKIMKDDKHEHFRIFLNNNLVLRYYDFRKFGRFI---VYNKKNYLIQSSLNKIAPDPFSITTEFFFNHLKKSNIAIKKILLNQRIISGIGNIYANEILFLSKIHPETRSSSLSFDQTKLIIQKAKKIFKESIKLGGSSISTFEAA-GKKGSFQEKLLVYRKDKTQCCFCYNLIQKKKIDGRSSYFCLQCQKL-----------------------------------------------------------------------------------------------------------------------------------------------------------------------------------------MSVKITIEMIKTLRRRTQAGIVDCKKALIKTQGDIDKAIILINKERKSLN--NFLHKDQIFSEGLVNVAFKKNRGILFELNTQTDFVSNSQFFLDFCHKLENILLNVDDSVITLDDFLNYN-VNQQKIKDMISEKSSILGETINLRRIKIIYKKNEESFGIYKHIGNKIVCLVRLTNPCIEVEKNLPIHIVCFNPKFISKDCVESSFIEQTKQKILKKI--KLKNPKINEK--WINISINKKIDSVLNEICLLEQFLYNNPKQKITEYLKLNNTDIIEFHRFELCEND-------------------MTIEIKKKIKKITKIIQKANFDYFQLNQSKITDEQYDNLLKELIILEQKYPEYKLSNSPTSKVGGFL-SHKFKKVKHDIPMLSLGNVFDFQELKKFYDRIIKKHNNVTFITELKIDGIAISLKYKKGILYQAITRGNGYYGELITNNVKNIKDIPLKIKEEIDLEVRGEIFFHFNDFEKLNQEQKEKKNFLFSNPRNAASGTLRQLNPNIASKRNLSSFIYSIINPPSFIKKQKNILIFLEKIGFSVNKYYKLVNSFEELLEKINYYEKIKKNLPYNNDGIVVKVNELNLYDNIGYTSKFPKWAIAYKFKTAESETIITKINFQIGRTGVITPIAFLIPTIVDGSVISKVSLHNYNYIKKKDIRINDFVLIHKSGSIIPEIIKIIKEKRTNQV-PFKMISYCPFCNSKLQKKEIEEIELFCLNENCEEKQIKELTHFVSKEAMNINILGNKTLAILFKQKMIKKKSDIYNLQNKKNELEKLPFFGKKKVNNILNAIEESKQRPLENVLFSLGIRHVGIKIAKILIKKFKNITNLTKASYKS---ILKINEIGDKISKSIFNFFQNEKNIKELNLLKQKGI-NFSLNEENKLIQNKKKEKNILFKNKKIVLTGILNNFKREKIKKILEEYEAIITNNVSKKTNFLICGKKSSENKIKKANNLKIKIINEQDLIKILFYKNNL---MKRINFIVSFLKGYDIVLDIGSDHGLILKKAFDLRYIKKAIATDIRIKPLEQAKKTLIKYPVVFYLSDGFENIKDVYFDLVLICGMGPHTIINILKKSSF-FQKHFLLGCQGKINYLVDWLLKNNFYIWKSYEIFDKFPYLFLKVIQ-QKK----------------------------------------------------------------MFLFLKKFFNSSNNYLKKIKKTADKIEQLSEEYKNLKDEHFPQKTEKLKKLLQEGRSLDSLLIESFALAKEASRRVTGLNPYYVQILGAIVLHQGQIAEMKTGEGKTLTSVMPAYLNSLSGKGVHIVTVNEYLAQREAQGSIGEIFRFLGVTVGLNIKNKSIEEKQKAYSCDILYTTNSEIGFDFLRDNIETNENNLLMKKEYNYAIIDEVDSVLIDEARTPLIISDYAKKGQKFYMDANRFAKILKTHHYIIDLETNTIELTEEGIKKGESFFRISNFYNSNNIVLLHCIKNALKAHYIMSKNKDYLVS--KNNILIIDEFTGRILEGRQFSDGLHQALEAKEGCIIKEETEIAATITYQNFFRIYKKISGMTGTAKTEEKEFKDIYKMKVIEIPTNKLMIRRDEADFVFATITEKWTALIQDVEQRHEKGQPIL-IGTTNVEVSEQISKILKKKRIRHEILNAKNHFKEAEIIFKAGEKGAITIATNMAGRGTDIRLGQGVKELGGLAVLGTERHESRRIDNQLRGRAGRQGDPGFSRFFVSGEDDLVKRFGGNKIQKLIIFLNKSKED---KKNISSKIFTNFFTNLQKKIESSNFEQRKFVLQFDSVLGLQREIIYKQRRNVLTS--SNIESLALILINKTLDGQIENFLN----ST-INKQK--EQYLKKIIDYLENLFFTKQTFILEDFEKIKN--FSYSLFKEK-IKEIVRDKVKYIFDKRKEKLTLDKQN--YYFGILKNIILHNIDNHFKNHIYDMSILRKSINFVSYGQQNSLVIYQNEGQILFNKMIENIALDITSIILKSYLLNNQLHESFIEENHQTLFKFSRLDKQKQNSKKYKKVSY---KKKPWD------MKLIFAIVSNEDANKVQNNLNKESIFNTRLATKGGFLKENNATFMIGLAENKIEKTLSIIKKYSKTKTQLIPNHILNEFIP-YCSLPSEVSIGGATVFILDVEKFIKF-MKKKFILKKRKEIDLIFKL--KKNVRNYFFTLYYFKNISFDHFKFALSINKKYGKSHERNLIKRRIRMIIYQNISLINSKASFVLVIKPSAKSLNFNELSQKIIYLLKKSFLIIPK-------------MKKVSNKIIGIDLGTTNSCVAVLEGKEVKVITNEQGSRTTPSVVAFNGDEILVGESAKRQMITNP-YTIVSIKRQMGK------DVWVQTGKDKKRPEQISALILQNLKKSAEKYLGAEVVDAVITVPAYFDDNQRQATKNAGKIIGLNVKRIINEPTAAALAYGIDKRSTKEQNILVFDLGGGTFDVSILNLADGNFKVAAIRGINNLGGDDFDKRILDFLVQEFKNAH-----GIDLLKSGDPRIEQRLKEASEKAKKELSGVTSTQISLPFISSTMI------NGNSVPLHLDCNLTRAKFNQLTEDLVQQCLDAIGVALKDAKLTRDQIDEVLLVGGSTRIPAVQESVERELKK-VSNKSINPDEVVAMGAAIQGGILSGDVKDVV-LLDVTPLSLGIETLGNVFTKLIERNTTIPTSKSQIFSTAVDNQPSVDIHVLQGERSLAKDNKTLGRFRLDDIPPAPRGEPQIEVTFDIDVNGIVSVQAKSLETGKKQNITISGSSNLTKEEIERMIAEAEQNAEKDKIQKEKIDILNEAEQLIFQTKKSLQTLKDDLSDKEKNNIEEHVKNLESVLKSDDISVIKEKIDILSKESQQIAIKAYQKKQQEKQQNTEQSKNQSNDDSNTKTDEDKKSAADDVVDAEFEEKK--------------------------MKILTSDQIRKIWIDFFVKNKHHKENSFSLIPK-YDSSLLWINAGITPLKKYFSGIEKVSFRKIVNIQKCLRTNDIDNIGNTAIHHTFFEMMGNFSIGDYFKKEAIDFAYELLVSKKWFSIPLEKLYITYFIDDQETYFLWLKKGVNKKNLIPLKTNFWNIGEGPCGPCTEIFFDRGSKYDHREHELIYEGITNNRFIEIWNIVFSQYNCTNSYIQKDYKELPNKNIDTGAGLERLSCIFQKTDTNFETDLFFPIIRQISLLSNCKY---E-GQKTFKIIADHIKALVFCINDGAIFSNLGRGYVLKRILRRAFQNGKKIGFTEPFLFKLVASVINTMKNAYSELQEKEKLIKEIIQEEEKKFLFHLQNSEKMFFKLV-KNNELSGENFFKLYDTFGFPKEDILEFSENNNIKTD---LIGFEFFLKKQRDLSRNLIKENKNNFSL---KENFLFSN-WEFKSEFIGYDQFETKTKVLKVCEKGIILKKTPFYAMMGGQTSDEGTINGIFVQKVIKLSNGIFVHKVEE-----KNIFYEGQEVFAKIDIQKRLKKSINHTATHLLLESLKIILGKHVQQQGSFIDNEILRFDFNHYKILSFEELIQIEDQINLWINKNYSVLIKKVLFKDLKKINNNIINNENFFKNKDFYNQEFVRIVSI-SNISSQLCGGTHVSNTKKIQKFAIVNYKIIGSGIHRIEASTGENIKDILIQKIESFYLEKKQILKKIQKIKDFVLEKNNFIFY---ENIEFDDNL----SDSV----PNSYRYIQNYKSNLIILRKKLVKLEKEFLKIKNKEILEQVSKLIPSQIEKEMLIFIKK--KDFDNHMLKTVLEYLFNKLSINFLCLCQKREKKLFFICKSKTINIEKFMKKIKNDFNVKGGGNLNFCQGIIEDCTKINEFLSFWRNFL---MVKINFTNARHKRRKKVLKMAKGYFGSKKNLYKTAHEQVMRSLQYAYRDRRQKKRNFRRLWIIRINAGCKNNNISYSSFIHGLILSKIEVNRKILADIAFSQPEMFTEYVNLSKNSLN---------------QKKNNILKINE--DNNQNVFND-SLKNIQIKNIKIIEKK-------------------------------------------------------------------------------------------------KKIDNNSEIKISPIVPNDQNNRKEMEKKI--------------ELDKMLLYDLKKIAKEKKIKNFSKLNKKELINILKKI--------MKKNFFFDIISSFKGKYINLPRRQTYFSAGYDFESATNIIIKSKEIVLVPTGIKACFDKDKVLLIYSRSSLSLKKGLMLANNVGVIDSDYYNNDYNEGHIFIPLYNFSD-RDVLINKNERIAQGILQRFYLTNDD-----NLINKNNFQKEKIMKKRKSGFGSTDL----------------MNYNILEKQDLAKKYNIFFYALGGIGEVGKNMYVFEIDQKIFIVDSGISFSGDYFLGVNYVIPNYEYLIKNENRIIGIFITHGHEDHIGGIPFLLKRVNIPNIFVTGIAYDLIESKLIEHKL-NKYIDIMIRYSNDSKLNFGN-TEISFIRMNHSIPDSYGIVFKNKCKDQTNILFYTGDFKIDQTPAGPLAEYDKISDLSKEGVLCLLSDSTNAQYKGMIQSENTIGITINQLFYKIKGRIIIVTFASNFYRIKQIIEASVLTKRKVTVFGRSMEKAIEIGIKNGYLKIPKGVIVSGNNIDKYS--DITLLCTGSQGEPLAALSRMANGIHRQIKLNQKDTVIFSSSPIPGNQDSVNKILDLLFKMNINVIINGFLVETHTSGHASQSDLKLILNLIKPKFFIPVHGEHIMLLAHKKLAMDCGIKPQNIFILDNGDIIGMNHSNA-EIICKTSSSNIYIDDSGS-EDLGNLVLKERRILSEEGLLSVIISIDFKKKKILNFPMIVSRGFIYMKTNKTLIKEISLEIKQKIQNYLLKNEKINKNCLKKYLIDFISFKILNLTLRKPIIIPIILSI------MFEI---AGKKNKIHWLYLSLTLLSLIIFTFFPLIKSLIISFNPDYDKFSDTFG----NIINFNNYKLIFQDYDFRIAFKNTLILVLFSVPISLFIALMIALILQSIKNYFLKNFFKTCFFLPLLSNTIVMGMVFGMFFYHN--FGFVPQKPEGLFNIFLSFFGIKYQN-WISLSAPYSHKMFVLIFYNIWTRLSFKIFVFVLALQDINKSYYNAARIDGASKWRIFTQITLPLLIPIIFYQFIIEMLAVFKEYESIIGLFGKRANFRIQ--TIVGYIYEQ-----LSNSSYNSYSKGAAAAMILFFISIFFTTISFYISKKGEFLKRKK------------------MF---LILLNAFFSAIEIALVSLSENRINLEIKKGIIKASKIK---KIKEKPTNFLSVIQIMIHIITFIQGAILNNFIIQSNNL---FWKKCL-----------IQLIVISLSIIFGEILPKRISLISPLKTVYLLFNFFYFISFLTKPIVGLLNKISNIFLFLFRIDKNKKNDSFAEEELRFLLHSSYRKGIIDRSENNMIQNIFDFDETVVSEIMRHRKEIVAIKSDITQEELINFISKEKYTRFPVYEENIDKIIGIVHVKDIFKSLLKKINNGNEKDILISRIKNQKNIFKEDNISK----------KKFNIKDLIRKAYYVLEFKNISELFKEMQLNQNHIAIVIDEYGGTSGIVTIEDVIEEILGDIKDEYDNKQKIDIAKISEKEYIAEGTAHLYEIEEHLKADLPIN--DYDTLSGFMLGQLKRIPESNEK-IKIVYKNWQFDGLAHNELVITKIKITKIDNQLLTTEQK------MTKVFIKEGENLDDTLRRFRREVSRSGILAQYRSKEYYIKPSVARKARIKNNMKKRKKFILKGKKTHK---------MNDESSKTKYEKNIQKK---------DFNFIEYNFNPKHTIKDLASILKVSNFFLIKKLIKLGIKANINHKINKEIIEVLAHELKFKVIIDNKIYKSFDDKN------------DLFFPKEDKKKLTPRVPIVIIMGHVDHGKTTLLDTIRKTHTTHKEFGGITQHIGAYQIICDNGDKITFIDSPGHEAFFKMRSRSAKITDICLLVVAADDGVQEQTIESIKHAQEAKIDIIVVINKIDKHFN--KENIMTELSNFDLIPEEWGGKTLYVEISALKNKGIDDLLNLILLTRDMKDIKTDLTKLSEGVVLESELDKNKGPVATLISFQGIFKTGDFIVIE-DSFSKIRSIENDFKKRIKQVFPSQPVLVTGLSKVPKAGDNFFICHNIKQAKILAEETKKL--KQSKKIINEKEIFDIQEKKFLESK--EEVKEKFLNIVLKTDRQGSIEAIIRSLEGLQK--DYVKVKFVKTSVGMITNNDIQLAKMFNAVLIGFNISINNNLYKMAQILGIEMKNYNILYQMIEYIKDKLEKMVDPIFEEKLTGKAKVQKIFNISSIGSIAGCFVIEGNIFNNSDVSIMRDNHLIIKDKIISLKHLKNNISQANQGHECGILLEKFSDFKLNDIIESYKKEKVNN-----MKNIGIDLIEIKKIQNIGIEKVANRIFSIKEYKIYNEINHLKRKLSFIAGRWAGKKAIFK-AYQKGNLKN----NYKDWSILNNKENGFPY-IENISKPK----IMISITHSENYALAFVILI---------------------------MTKKFFELTESGLQKLKKELDDLKNIKRVENLEVLKRSREYGDLSENAEYSSARDEQFLIETRIAKIQNILKNVKIIKNLNENKNV-NIGKKVSLRFLNNMEEKVLYLVGFLEADPFVNKISIDSPLGQSILGHNKGDIISVKTETGKTFKVEILKIE-----MKK------ISNFIKTIIQKDLDKKKYNKIILRFPPEPNGFLHLGHARAIVINFELSLFFKGKVYLRYDDTNPKNEKQIYVDAILKDIIWLGYKPTKITFASDYFPQMYKKALILIKKNKAYVDDLTTEEIKIYRGNIVQKGKNSPYRNRTMEENLALFQKMKKGFFTKGSKVLRAKIDMSNPNINLRDPILYRILDDFTLKNK-HWFIFPSYDYAHPLEDAIEKISHSLCSLEFEDHKPLYNWILRETEIKNPPTQIEFGRLNISQTCLSKRNLNLLVQSSLVKGWDDPRMPTLTGLKKRGYTPDSIKNFILEAGVAKNNTSVKIEMMEYFLRNDLKNKSKKAMAVLNPLKVTISNYPENKIEFLKVP----FYH--NPIS-----------------------------GERKIFFSRHIFIEKEDFFINKPDEKYKRLFLNGEVRLLNAYFIKAYKIIKDDNDNIIEILAKYDERTKSGTGFNERKPNGTIHFVEKNTAKKAIFNFFQPLF--MQENNFDIH-N------FNHNSLIKKKSFVESALEKI-NNLEKIHFMRHGYFNLEK------KEKEIFHFNEIVPLKKTYK-------------MLE-DTIAAIATPLGTGSISIIRISGSQSIKKINKIFKN-SKKINLLKVPSHTIHHGFILDENKQILDEVLVSVFKKPTSFTGENIVEINCHGGILLTQLLLERILSLDIRIAQPGEFSKRAFLNGKIDLIQAESIMDLINAQNKNAIKLSNLGLHKETSKLIKSLNQEILTLIGKIEVNIDYPEYEDIQTMTNEIIFPSLTKLIKKIEKILDSSYKMRLLKKGIKTIIIGKPNVGKSSLFNTLLNKERAIVSNIAGTTRDFVHEYININGISLLLIDTAGIRKTQDPLEKIGVSKTYNILEEAELVLLLLDYSQHLSEEDEFLLKLTKKYPRILVINKTDLF----PKLDSSQFQ-------EKIVFISNIHKKGLNILKKTIIDFFNLNSIKSEDFNYFSNARHIQQIRVALDSLKNIKKDIKRNIPIDIHTINLKIAFNALNEIRGYQPN---NDILINELFKKFCLGK-----------------------------------------------------MTKITIIGGGAWGATLGQVLTDNQNEILIYDINEKYIEKINNQKHPIF-NLPL-YNIKVSNNLEKAINFSNIIIICIPAQKIRNLLKKINKII-KKPKNFINVSKGIEIINNKIIYKILQEEIKKNKIKNYACLLGPSHAEEVILRKKTFLTTASYNKNFAKKVCSLFNNE-YFQVNTSLDVIGCEICSAFKNALALISGILDNELFDKNAKAAFITFGIKEMQKILLLFKTNP--DTSINLAGLGDLIVTAFNNNSRNYKAGRQISLGKTLKEIYKNNNQVIEGIDNLKVFYKLSKIKNIELPIIHSSFQVIFKKKPIKKIINTIFNKIKFY-----------------MFKSGFISIIGEVNVGKSTLLNNILEKKVSITSIKSGTTIRQIMGIYNQKKYQLVFIDNPG-IIFFKKKIIFPKQQNSLSLNYIQELDIILFMVDREYK--PEDQVVLNILKKYNKKIFLLINKIDSFRKKIFIDKIIISFLKNFYFDEIIPLSCH--LKQNFHILIQKILLYLKEKPPYFSQNILTNLTQEELISDFVREKILCYINQEIPHYCNVLVDNINF-NKCLNLTDISVLVLVKKNSQKKIIIGTKGQKIKKIRIQSQKNISKIFQTKVSLNLWVKVEKKIFL--------------------------------MNFIKQQIESYDTIIIHGHKNPDGDCYGSQIGLKEIILTTFPKKKVFIVGEINKKLSFLGKMDQI------DDQVYQNALVFIVDCGQSNVISDNRYNLGKKIIRIDHHLLIENIGD--YQWVDSSFSSCSQMI-YFLKEKNNFKLNPKGALAIYVGIVSDTGNFRFERVDSQTLKVASNLL-NYNLNVFEIDQKINSKNVQVLKFQGYVLNNFI-AEEGLIYIKISEEIRNKFNLKIEDVVSGTNILSNTENYPIWMFIVEIN-NH-WKLSIRTSGPRIDHIVNQFGGGGHFRACGVIVKTIEEVEKIINLLKESFKTFQQQKKISTNHK------------MKVDLKKVKQFKDGFKSFINKGDILKIAVGFIMAQLFSKIVNSLCSDIIMPPINYFFYKT-KDLSQMKFCI--N------------------ESTFSINYGIFIQNIFEFIMVSFFLYIILVFIFRKKEQTDSNIKQ-ETKVQS-DSFKNLEL--LEKKQIEILNEIKEILRYKNTK------MIKYFFFKE-NDNIKVISVKGHACYSVKKNNDIICSSVSTAILMTLNSIELLGFKKNI--YYELKKGYFFLKVLMF-NLIIDKLLQNLEYTLKNLNKKYSKNLKNESKKTYFLIKKDIKGKDIC-MAVVTIKQLLESGIHFGHAARKCHYKMKPFLF-SSNEGIPIVRNKIHIIDLKKTIVYIENIYKEIVKITSQGEKILFLGTKKQIQDIVKQEALRSNQYYIIHRWLGGIFTNFQTISKRINFLKDLYKKEQEGLWNYLPKKEVVELTKKREKLEKFLGGIKNMDKLPGALFVVDVQKDVIAIHEARKLKIPVFGIVDSNCDPDLVDFIIPANNDAIKGIKLISSIIANASIEGI-SISQQNSVKKDIHEKYTKIMNSTNSSENIIIKENN--------------------------------------------------------------------------------------MEILKKIDSSRISEKKFIVFIEISKGSSNKYELDKETGLLILDRFLSTSFVYPANYGFIPLTYCDDNDPLDVFVLSKKILDPMILVECRAIGVIKMVDNNESDEKIIAVPTQDLFMKSYKNIEDIPSSFLLELEHFLLHYKDLEKKRVFINKIEDKEQALLTIRKSLFNYK---KMKF----------------MNKINNYKKKFLKKF-----FFIKKIR----FCDFIKFIFLSSFVIFFSIPFYLMFILSIKSMKDIINNNPLFLPKYGY-FFSNYKKVF-----SGQFAFFKFFCNTFRMVFFSTLLGTFCCILTAFTLS-HLKF--RMKNVILILLILSLMIASETLVLTNFRTVTKLGWVNTGQKSKIPFGIDLAMIFPYLNNTVHTLLLIKTFERVPKEIYYTSKVDGANNWYYLWKILVPITKATIIITIIFRIVAAWNAYAWPELVGA---ELLTNMLRKKF----DLETEIDSVNIQMAASVLINLPLFFIFIFFKKYIISGESHSGIKGMLIIYNSLTEKKEIFIPIKKDIINIYVCGPTVYDHLHIGNIRSLIFFDMFKRYLKFLNLKVNLIVNITDIDDKIINKSVEKQKTEKEISSKYINHFFSLLTRFSINTINYFPLVTNHISDIILYIQKLIKTGYAYFTDYGIYFRVHLISNYGILSKQKINKLKKNVRK-ELDNQKENYEDFILWKKTDVGVQYSSPWFPGRPGWHTECVVMIKNFFR-TTIDIHGGGNDLKFPHHENEQAQFWATDK-KKLANFFIHIGNVEYNNQKMSKSLGNVILVKDLIKKI-EPNVLKLLFLSYHFLQPINYNDDLINNFIKKYDKIVSILNKNNFQLLLNNIINSEKKYFYIKKFHSIMENNLNTPNIITLIEELLKEINKNKKDFFCLSKLQNTLIYILDNLGIKIHLKKISKKQIKIYFLWQQSKKKKKFQKADFLRNILKKDNII-MLVNKKIPVGISGRHVHLTQATLDILFGCKNYELKLFKRLSQTGQFAAEEKINISNFEGKILSGVRVLGPVRNFDQIEISQSDNLRYNFKAPIRSSGNIKNSGKAILIGPKGQVEISEGVIISDRHIHLSIEDANKFNIKDKQIVNIKIKGIKSGILGKILCRVDKNFVLECHLDTDDGSAFLLKNGDLVELIYDPILIDMLELKFIVNNIDFIIKKLQKRQNDFSYLKELINLNQIRKTIIFQIEKIRYQNNIFSNKIEKLKQKKKKI-EIL---EKNK-ISKSKLKELEQSLEKIQKKINKILYSIPNIPHDSVPVGKNSQNN-VEIYKF-LEPYPKKFKIKNHIELNKKLKIFDFEKAAKITGSRFVVLKQMGAKLERALINFMIDNHI-EKGYKEIMTPFIVNEQSMIASGQLPKFRKEVFQLKMETKKWYLNPTAEVPIVNLHRDEILDIKKLPIKYVGYTTCFRQEAGAAGKDTKGIFRQKQFNKVELIQFSEPKDSYKILEQMLKDSEDILKKLKIPYRVILLSTGDLGFSMAKTYDIEVWMPGQKKYREIASISNAENFQAIRANIKFKNQNINE--YIHTLNASALAIGRTIIAILENYQNEDNSITIPDALISYMGTKKITAKT---------------MIYDSIIVGGGHAGVEAAFILSKN-H-KTLLITGKLEQIAFLPCNPSIGGPAKGVVVREIEALGGLMGKATDLSQIQIKMLNTSKGPAVRSLRAQIDKIEYPKIILKFLKKRSNLFFLEGLVKNLIIEKNI--VKGVKLINNTYVYSKTVILTTGTYLSSQILIGKKRINLGPNNSPTVYDISHQLKEKYGFEIIRLKTGTPPRVKKNTIDYSQTKIQEGDKFLQTFSSPSIIKKLGIQQPCFLVHTNQYTHELIKKNLDKSPMYNGNIKSKGPRYCPSIEDKVVRFCNKERHQIFIEPESLQSEEMYLQGLSTSMPEEVQHEILKTIPALKKAKITKYAYAIEYDAFNPNQLKYNLETKKIKNLFFAGQINGTSGYEEAACQGLMAGINASLSIQQKDMFVLSRKEAYIGVLIDDLINKGAQEPYRLLTSRAEFRLLLRHDNADLRLTHYSYNMGLIEKDIYDKVEEKRKIINFLKEKLKKVIILPNEKNLSFLKKNNSSLIKESINLYQLLKRTEINMNALNFFLNQKYETEILEQLIIQIKYEDYILKAEKEAEKLIFLEKKIIPNNINYADINNLSMEAKEKLNLIKPNNLGQASRILGISPSDISILNIYLKRYHY---VL------------MNKKLIKEINNQISIVELVTK-CGIFLKKTGKNFMGLCPFHVEKTPSFSVSPEKNIALCMSCLNGGAPFKFYQQLKKISIDETIKELSQKFNLKLSFLKV-NDYPKNPLYVILKDTCEYYCNSLRSFFRYDIQNSLLKNPKKYQNIDLKKILRMDI---QHSLIAYL-QERKLNFDLIKEFQLGFA------------------GSHYNSLLKYLLEVKKHNLKDLVKLSLV-----KKKE-NSDEYYDFFRNRFILPLTNFKGQIVGFVGRL--IEENKKN----Q-T-KYLFNSETVLFKKSNLLYRFFEHYKFIKEKEEIILCEGFFDVISLFKIQQKNVIATMGTQITKQQIDLLKSLTNNVLIFFDGDDSGQEASLKISKILNQNSFKVSILFLPHNIDPDQYINFS-ENYD-NFHSF---KKNN-IKDFIFYNIEKLQECGKD-------INNIKKEIYN-LLKFHNHKNQEYYQKEIYSKYQIYVDL--NNYSLNIFSNNNFYLPNPILYIDKKIKNIIKNN----VTFHE-------------------------------ID----------IINDILLNREYIDFIRHDIVQYI-SNPVIIE-----IIDKVKEYYDIYASEQEINN---GINIENFIKIYNNFLNKIDSYFSIYDLLLDIQQSFFFKKKKRITNQE-DLKIFYFQLKIN---NIYHEIEKIKKERKKIIDKKNF---FSQNNNKEKFKELTINIKKKEEEIQNKKK--EIEKIKDEIRVYYNMKNIQE------MFKKILLKLSGEALKGE-NFNISPKKVKKIAEEIKEIKDLGLQIVIIVGAGNIWRGFVGQE-LGMERSQSDYMGMLGTIINALALQDALEQIKIQTRVMTAFNVIEIAEPYIKMRALRHLKKGRVVILGAGLGSPYFSTDTAAALRAAELNIKFILMAKNGVEGVFDKDPKKNKDALLLKKINYEDVIAKKLNIMDMTAVTLCLQNHIKLFVFDMNKKGNIKKVILNE-NIGTIIASKEN------------MDFKVAIVGRPNVGKSSLFNRIIEKRLSIICKKSGTTKDRIYAQALWLNKKFIAIDTGGITFDNISLKKEIKKQTEFAINESNLIVFVTDGK-TKLVQEDMEIAKLLHKSKKNIILAVNKIDNQQLLENTYDFYSLGFKNIIAISVQHAIGIGNILDKIISFKN-------------------------------------IKNKISQNNNKKEEEIKFCLIGKPNVGKSTFKNALLSKKRMIVENKAGTTTDVVSTFFKKKDKIYNIIDTPGFKKKGKISEIQEKYSFLRTIEIVEKSDIVCFLLDISQQITDQDKNISSLILKYNKACIIIGNKWDLINSQK-ENIKFMEENIREKFSFFKHIPIIFLSSQ--NKKRIHLFLPLIDEIFNNYKSFTSAKTLNNILYESIQINPPPFYKNGKAKFFFLKQIKNKPPEFLCLVNDPKFIHFSYERFLKNQLRQNLKLKGVSFKIIFKKKEGKTSL----MIIVKNLNFSFNK-IKVLKNLNFQISDNKWVSIIGHNGSGKSTLAQILMGLFPSSFEGKIWINNLELNENTIVDLRSLMGIIFQNPDHQFIGFDVKSDIAFGLENKKISREKIHQIIYKYASMLGILDLLDKKPQELSGGQKQKVAIASVLALEPKIVIFDEPTSFLDPEGVKEINSIIHTLHKK-NKIIITITHDFSLALKSDEIIILNNGSLWRHDQSRNFLKDTVFLKKFFFNLPLSLQLYSEFCKE----KYMKKMNPN-YLMKLKDKLWEYSLQTMNILFKELNLLKQTKEALQELNFANPTPIQALVIPEMINGNDIIAQSQTGTGKTFSFSIPIIEKINPKIEKTQSLILCPTRELSMQVFDEIKKLLKFYKEIRIALICGGESYTKQFQILEKKPHIIIATPGRIIDLLEKKKVDISEIKILTLDEADEMLKMGFQEALETILKNIPEQRQTVLFSATLPLTIKKIAFKYQKNPKILKIKQDNIAVKSIKQFYFIIKEYNKNKLLVRLLDQKNLDSVIIFANTKKDVDNIFNYLQNENFLVNAIHGDLKQNQRKYVMDNFRKKNIKILVATDVAARGLDISDVKMIINYDLPHEDEVYVHRIGRTGRAGKDGLAYSFISYTKINRLKKLEYYLKDKITFLNIPTIEEIQKEQNSHFYKKIKKLIEKEEIV---ETKENEILINDLLDKFEARKIINSFVQYFRPKKKNYE--PISDIRQ------NT--------------NYKKNNIIENKFR---------TKFNNKNT-NFLK--KRENMEEISINLGKKDGINNPLLLLKIMDEKFHIYKRNIGNIKHYYEKTIFEISKNLVEKIKYKNNVYFENKLLKI-----------TSFK---------------------MNIKIHNQTKIKINFLKKKLFKVFNYIKDSKKMHIIFIKNNKMKKMNYYYRKKKYSTDILTFINEI-------KDDSLGDIFISLVKASQQAKKYNNSLIKEVCFLTLHGYLHLKGYTDNTEDNLKKMVKVQKQVLNRFFVNKNKEVKYIV------MFAIIQSGSKQYKVYPGQEIFVERLPLKEEENYVFDKVLAFED--DQKKNILGTPFLKNIKIEAKVIKQGKAKKIIVAKYKKRKKYRVKKGHRQLYTKLLIIKIIF------MDLSNKIKIKIPNIITLEDYRVLTLLYLPIIGNYSFMIYQTFYWLNQYKNN--LNYE---YSLKFLLDFLNIDINLFEQNKNKLEALNLLETLQNKQEIQKKIFLVKSPLTAFSFLQDPILSQFLLDTVGEDIYFFLERTFLYE---NQIDSKKYQNISKKFENIFNFKKINIKKEIQIYQNKKHNS---NNN----KFYDNFDFDVFIANLPERFQKPFLFEHHNINYLTKLSFVYGLTPEKMSSLYQKTFRQNYENEIDLNQLRIVLKRKYFQKDYQIKIVSHNNSQDE--ENKMIIYLQKTDP-YRIIRNFSKNKYFALNLQDIVFKLIEQNNDIEKGIINSLIMYVCKIKSQEDTTFL--SYNYFQTILNSWLNQGIVSTELAYNFLIEKNPK-----KFKSNKNNNNKIRPKWLEDMKKESNLNSKTKS-------MK----NIKKKDLEIFKLIKKEKKRQNNNLELIASENFTSSAILEAQGSILTNKYVEGYINNRYYNGCEFVDEIENIAIERAKKIFNVKFANVQPHSGSQANMAVLKALLKPGDSILGMSLNAGGHLSHGSKFNFSGYFFKSFSYGVSPENEMIDYENIKKIAYQIKPKLIIVGASAYSRKIDFFKFRKIANEVNAYLMADIAHIAGLIICNLHPSPFLANCDIVTSTTHKTLRGPRGGIILSNNEEIMKKINKSVFPGIQGGALMHVIAAKAIAFKEASTKKFIIYQKQVLKNAKVLENTFKKLGYRLISGGTDNHLLMIDVKHKNKNLNGKNSSNALNKANITVNKNAIPFDKEKINYSSGIRIGTPAMTTRGMKENEFFKIAYLIDEVLNNYQNKKILKNVKKKVISLTNSFPLIY----MSVKIRLQRFGAHKKPFYRIVAIESCKKRDGKFLDIIGTYSPFKKLINIYSDKLSKRLSMGAQLSPTVKNLLKKN----QKKSGKEKV-------MIKTIITNKKIFYNYFLE-KKYVAGIKLLGHEVKSIRLGKVTLDNAYIKIKNNEIFILNMLVSKYNLNNFFYDYDEKRPKKLLLKKKEILKINSQMKIKGFVVVPTKIFIYKNLLKLEIFLAKGKKRFDKKKVLKEKEIELKIKKMIKKDTYY---MIKKKFFIDKIFFGILMFLISLIFLCFLIYIDQKFFYPVFFYSSLIIV-VFFMFFASKEILSLNKKNDN-------KNLIIDISIIFFCFIIFFYSFIVLTNFLENNNI-------ILYSYKVKESFL-YKFSNFFYKNK--YFLFYFLLYLFFFFLFFLFITNFETQKFQ-----------------------------------NSFL-----------------IILYIGFLSSCFFILVNYHYKWFFYLFLITISNDSFAFFGGI-----LFGKKLLCPKISPKKTWEGSIIGIIFSIILS---LLFFLNY--LFFLDFISN-----FYFIV-----------------------------FTFFNSIFAQIGDLIASKIKRDFNIKDFSNILPGHGGLLDRFDSILFLSFFIILFLFS-PFENFKKIILIILC----MIFNNKG--FIEVICGPMFSGKTTALIAKINFLKSNNIDFLVFKPIIDKRYSIKKELVTHDLITFPSLVVHNSDEILDFVN--KNKNNFDTLFIDEAQFFDSNIEKILNNLSFKGINIVISGLELDFCARPFGSMPYFLSIADKVTKLKATCMVCKKEASRTQRIMQN--GNLPSSKDKVVLVGGL----NF--HEPRCKQCHIFL------------------MNILSIETSCDETSVAVTKNGKTILSNIVFSQIHYHKNFGGVVPEIAARKHSESITIILKKALKQANIKEKEIDLVAVTEGPGLISSLLVGINAANTFAYIHNKPLIGINHLIGHIYSAQIEENELKFPNLALLISGGHTELFYIQDHFKIQHIGYTLDDAVGEVYDKIARSLKLEYPGGPIIEKLAKKGKDVYNFVRPYLKNKNLNFSFSGLKSKIINFI--SQKQNYKE---FINDICCSFQASIVDVLLEKTKRAFKKFPVKQLIIVGGVASNKFLKKKFLKNLDFLEIIVPKKEYCTDQAAMIGIAAYYKNKF-FQKAQKKYNLKGNANL--YF-------MANKKQQKKRIKTDEKRRLMNASFKSSTKTTIKKFKSFLENSEIEKANIFFNLSNKKLDKGLSKGIFHSNFVSRKKSVLSKILNSKKEK-------------MEKITKKIIINQD---------------------------------------------------------------TLVLLKFSVTIVILLLSG-YHIISEGFILTYYNTKKNKKFTPNIHVLMTLGALGAIYLREFNEANLLIIIFSGANFLEEYIENKSYKEIKNLFKIVPNQARLLDKNGNFSLIEAKELKVGDKVIVLNGDQIPSDGIIVSGLSSINESNITGESLPIEKQDGDIVFGSSINLSNNLIIEITKIVDESIFNKILKISYKIKENVSDKAVLIKKIEPIYVKIVIILVLLVLLITFTINKIFYYNPILEDP--ILEYFQ---FKNIFKKMMVFLTVASPCALAVADIPATFAAVSNLAKKGILLKSGKSLDFFSNIKAIAFDKTGTLTQGKPFVKEIFFDPNFNINKEQQLNYLNILFEMEKKTNHPIAFAIKKYCQKKIKS-----FKNININISNLIGIGIESVSG-KNKYKIAKYNHFTNTSNNFYFVSEQIKEKTKLLLTEGNTVIYFSHNEKVIMVISLFDQIRNYSLEMINYFKEKKIKTIMLTGDNEKVAKTINSSLGLDLCFSNCLPEDKLNYIKQIKKK--YDVVAMVGDGVNDSLALVNADVSITLQEGSDIVIELSDIVLIQNNLIKILYTHQLSLRLKTIIKQNIFFSVFIIIMLSIINF---------F-------ITIPFQYAGILHESSTIVVIINCLRIL------------------------------------MEDLAKNI---LDKLETKMLKNHKTMLEKFSIIRTGVANPQILDKIKIMYYNEEILLKNLSTINVEQGNQINIKPFDSSLIPEITKVLLSSKLGITPQ-NNGVIIKLIFPQPTEEERLKLVKEIKKIAEQVKVSIRQLRKLGNDEIKKLKLNNFLENSFLEKIQEFHNKWIDNVEIEKNKKNKELLKV-MLSLFQELKWRNLIKNCSDEENLEKVLN-NEKINFYCGFDPTANSLTLGHLVQINTILLFSKNGHFPFILIGSGTGLIGDPKETKERMLISEEKIFKNSSSIKKQFQKIFFDQKIKFLDNYDWISKINFINFFRFYGKLFNVNYMISKDIVAQRL---KKGISYTEFSYMILQSLDFYQLYQNFNIRLQFGGSDQWGNITSGLELIRKINFKKRY-QKPFGFSIPLLLDEKGIKFGKSEKNTLWLNKDLTNSYKIYQYLLNINDDNVINYLKKLTLLVYEKIVFLEKETKINPKKRLAQKKLAKLVVSFLYGENEFKKCFKINQILF-YQNIKSLSLENFMFLSQNLDCIKVNKKSILLVDALVQTKLAESKNEARRFIIANSIKVLDNYINEANFY-LDLEKAF-YNKYFLLIKKNKFHALVIFE-----MSNLIKLICVECKRENYHTKKNKKKNSQALEFKKYCRFLRKHTIHKEKKMNLRIFQQKMYKK----------NYLLLDNIEEKENILFFNNKLKKNLKLINI----------------------FYKNKNIFNKEIIDF----FASFDKKKINKNVKSNNIIKDQNNIKKEDNLLIDDEINSLDIKSK-------------EEEKLENLNLEKISNFIKVDDPVKMYLKEIGQIPLLTLEEEKEKSKMVYDGLKAKEQLEKHKNKEIILSEEEIKKNKKIIEIAHLAKSKLVEANYRLVVSIAKRYIGRKILFLDLIQEGNMGLMRAIDKFDYTKGFKMSTYATWWIRQAITRAVADQARTIRIPVHIIETMNKISRCRGKLTQDLSRKAENKEVAAKMNIDTKQITDIQMIEKETISLESSVRE--EDDSSLGDFIHDPNAISPHDYMLQETLKKTLDESLEEVLTDREEQVLKMRYGLLDG--HIYTLEEIGNKFGVTRERIRQIESKALRRLRSPSRQNKLRMLYNNINKK-MKGLMTLYNNFQEIEALVTRNTLIKQPNIEIITTTPNLNLEVTSSHGLTIKANKNINSIDFNKEKYDFLILPGGPYVKELL--DQNDKN-LKKLLEIVHYFFKNKKIIAAICAAPAFLGKIGLLKNKKFTCFPGYQKYI-EGIYCSDKKAIISDNFITSRSPETVLEFSQKILSKLLF--------------MKETYLIKNIYDNHNLLV--DKEIYLNGWIKNCRFQKKIFFININDGSFVKDLQIVLKNND---------------------------NINLNIIKENLQIGVAICVKGILIKTKKTEQP-FELLSSQIFFFNKNLLSYPIQPKKHSNSFLRKIAHLRLRTRLFGVIFRIRNTVTCAINNFFQNEDFIQVHTPIITTSDGEGAGELFKVTTLDFKKIPTNEN--------------KKINFKEDFFGKATFLTVTGQLEAEAFAMAFSKVYTFGPTFRAENSHTIRHISEFWMIEPEMAFFNLQDNIIIAQKMIQNVIKFCLEKNKTDFEFLDQNIESNLIKRLKYISDLEKFPQITYENAIDILKKNQINFEIKPFYGMDLYTEHEKFLTDVFFKKPVFIINWPKEIKAFYMRNNDDNKTVAAMDLLVPKIGELIGGSQREERIEILEEKMKIFNISKDELEWYLDLRRFGSCVHSGFGLGFERFLLFLTGLENIRDVIAFPRISKSIS--LKK--------------------------------------------------------------------------------------------------------------------------------------------------------------------------------------------------------------------------------------------------------------------------------------------------------------------------------------------------------------------------------------------------------------------------------------------------------------------------------------------------------------------------------------------------------------------------------------------------------------------------------------------------------------------------------------DIKVGEIYKVTVLKFLTDKK-GQDF-GVIVEIFPGIEGFIHISEISFSRISKIKNVMNIGDILIVKCISVNGKGRIEFSLKDYNKKIL-----MKKILFTEKEIKTRLDTFLSKKLDLSRNKCNHLINSGEIKVNNSTK-KKNYILKTNDLIFLNINI-KKESNSIKNIKPINLNLQIIYEDNFLALINKPCNLIVHPSSSYSGITLINGLLFQIKKTK-KIK-SHRPGIIHRLDKDTTGLILIGKEEKIISKMKKFMQQKKIKRIYWALIHGFLAKE-GIIDLPIKRDKKNRLKMSVASEGKPSITHFKTLKKFKKFSLLELELETGRTHQIRVHLSYLKKPIVGDLVYG-KKEKTIKK-QLLHAKKISFVHPVTEKYLKFEIDLPDLFKKTLEDLENSI-----------MLNKIEINNILKTALKQGFDFIELFFEDTIYKNLKIINKKIISYNSGNIFGVGIRLLKNTKEVYIYTNEVNYQTILNLI--KEQKKYSCEKNIISLIPLGKSKIFKNEFKKPFNSVTTKEKTQKMIDLSTIMMKYSDYITKTIVNMEEKEQKVLIINSKGVYQNDFRPYIKCSLTSIAQKKQNLQEFHDSIG-RSMGLEFFDVINLKEKALKVAQNAVILLDALELKPQNMPVVINNGVGGVIFHEACGHSLEATAVAKGLSPFCGKINQKIASELITAFDDGNISTAWGKLNFDDEGNKTQKNLLIKNGILKNYLIDYRNSLRMKMPPTGSSRRESYKYSPTSRMNSTYIAPGKHKPEDIIKDTSYGLYAQNLGGGTVSTATGEFNFMVNLGYLIEKGKITKPVKGMMLIGYGQEILLKIDRVGNDLNFSQGYCGSISGYIPVDLGQPTIRVTKMIVGGGKNE---MSKCYITGKSTLFGNKRSHAMNATRRKWKSNLHKIRILDKRGKICKIYVSARALKKNEFRRV---MIKKKTHKGLHKRIKKTGTGKFLRRHAFKNHLASSKTKKQNRQLRKVVQVDNSDFKRIKHLI-----------MQIKKVNNDFLQFKFRLYNEEFENYLCYAFEKVKDKIEIKGFRKGFVTRSIFKKKIGDQKLYKDALEILIKKKSEEIIKNKKKFMVMGQPKLVSC---NIEDL-KKKDFFDFALEFFLKPEVILCNYKDIKVTFFD-NISIREKEIQIKINDIIKQNTF-----KNFKPQY-LSLEKNDLA-IFDLSIFLDEKKSIKHSEISDFSLEIGNNQFIMGFDDGVIGMKVKENRIFSLIIPDNFYDQSIASKKIF----FEVFLKSIKIK-EEFNLNDEFIKSLKIP-RIFTISDLKKEIKKKLELDQQNKIRQKQEKEILDFLVKNSFLKINENLIIYEIEDLKKNFNQELNKNNLNIEKYLNIYKINMEEFEQRIRKQAIRNIKIDLILEEIIEKENIKVLPTELDYYSQEMSFSYNI-SVDQIKKNFFLMEDIKKNILKSKIIDFLIKN-SIEKNKENIQLEKI------MIIYGKNVIKEAIKAKRNIYNLYIDLKFKDFHFLNFVKNFNINYQLLNKHQLNEKAKNNNHQGIVAEVEDYIY-KKLNCFFNNN---DLSLKKILILDSIQDPHNLGAILRTVEAANFNGVILGKKHQVFLNGTVAKSSSGALEYVDIFLVDNLLNTIIKLKQNGFLIIGTDIKSQNNFSQIPK----QKSLAIILGNEGKGIRLVLKQKCDLLIKIPMKGKINSLNVSVAAALMMYFAI-------MAKQIIFGKEARKEILKGIDILANTVGITLGPKGSNVILEKNFENPSIINDGVSIAKEIELKNPYQNMGAKLIYEAASRTNDNAGDGTTTATVLAQKMIHKGFKYINSGA-KSISVKEGILKASKAVCEELIKKSKSVTTQDEIENIATISSGDKEIGKMIADAMKKVTKNGVINVDESKGFETELEVVQGMQYDKGYVSPHFVTNKENMSVELEQTSVLVTDHKINNIHEIRPLLEDIIKNS-TPLLIIADSFENDLISTLIFNKISGVFNVVATNAPGFGDNQKELLQDIAILTKATFISKDLNMKLKDVKSEHLGKISKAIIKKDNTILISDNKNEQQIQDRIQEIKGQIKQNN-----NDPENKILKERLAKLSGGIAVIKVGASTETELKEKKLRIEDALNATQAAITEGIVVGGGKALVEIYKILKEKLKDSNHDVQKGINIVLNSLLVPTYQIAENAGFDGETILQKQLKQKENFGFNAEKGEYVNLIEEGIIDPTKVTRQAVVNSSSIASIVITTGAAVV-SIPEKNSSDSINDTPNL----------------MKIMDLEQKEKEEKEETE-QKIEQTNSYNLDNKNEKRCEC------NKDKETTKSDISQKRHKIYDQ-----EKI------KKNDQKDKDNVEK--------NKFEDLVYK-----------------------------LEDNNKKLEESYSKLENDLIEVNKNLINERLRYKADLDNFQKRMIKENEKDKKYASVNLIKDILVPFEQLEKVLETET-KDNLLKNFLSGFKMIYQQIKEILEKNGVKEIKSLGEKFNPELHYAISKISDKNQPNNTNVLVLQKGFLYKELVIRPAMVKINKWSDNNEESIE-----MKLYKKQIILSIISVSAFDTKKIGYKFAHFFLNHKEF----KQKKNIILLEGCIGSGKTTFIKGIAKKLGITKNVNSPTFFLLKHYPGKNIQLYHLDLYKIL---QFKRNVILTI---IEELTEDIELGDMLVVESTQNILSFFPNWNFKIKIYLLDIKNRKILIEKNE-----------
aur_NCHU  -MLKLNIQLFATKKGVSSTRNGRDSHSKSLGAKLSDGQYTNAGSIIYRQRGTKIRPGKNVGIGKDDTLFSLINGFVKFEKI-RINKKQRTCASVYDSVLKK----MLRIISGKYKNFRLNLVPSQKTKSSTHLIRKALFDTIQKDIHNSIVLDLFAGSGAYGFEALSREAKKIFMVDNSLPAYLTIRKNQNKLKINNQQIIVFYKNYLNILKRFISQKIKFDVIILDPPYAFEIKNL-FQKLFKIIHSRSWVIYETNHKNLLPD-VDQKFILVKNKKYGSKRLVFYKPII----------MNDDKFIFL-KRILMMFLFCFFITMILR----FLFLDDENVNIQSNISDLK-----IIMKNN-----RDISDNQVFDKLQKIENC----------------DLYEYQKYLDIVVCEIQDNS----------------------YFKWY----SLDNQKCNDYIKKQLRDKINKIC------SGLEYYF----SF---------NDTNITLENKIIILKKFFTVVIGVNRSY-FLNRFIQE-------KCF---QSLFIKNISTKTNTINSVSSNDLLNFKIYKNFDDNIEISNRD-YNDIVRQKYSNLESQPKKLNYFILRNNNSDNQNLGLKIFVND-QEDLPIQWPSKLEWSKFLGLGYIWN-FLIIFIASLLNFF-SSMGSHGIDGFVLGNLGIGIVLTTILIRTLSWPIYTKTNTFAFNMNLAQPEITKIQSKYASSKDPKEMQRMYFEIMRVYKKYNVNMFSSFLMSFFQMFLFLAMFRVLRRFRIPGGIFKIY---TQK-PFLGVMNLQLENNNDNL----FFSIFLTLITGLSMFILNQLMLKNSENIKNKNVL-LTSDESQPIK-PENIMKFVNYAMILFMMFLSFRD-PMLSLYWIIGNSYTILQTLINKKIILKKNAKIKKY----MVSNNNQIDENIYQVILFYNYTYIKNPQYLCDIHQKFCIQNQLLGRIIISEEGINGTLSGLKKDINLYMQFLLQDDCFSKTEFKIDSVYGHVFPKLSVKYKKEIVSLKLINDIFPKASR--YVEPKEFYNLS--RKSDIILLDARNNYETKLGYFLNAILPDINNFRELPSWIDKNLFFFKNKKVLTYCTGGVRCEKLSVYLQQKGVSEVFQLKGGIIKYSQDKEIQGDGFQGSLYVFDKRISVRVNKKRHSIVGKDFFDQTPCERYINCANPECNKQILCSLANEIKYSGSCCLLCRQHINNRFNRE-----NNKKTINVNF---------------------MQEINFFALGGIGENGKNFYLLKINSSYFILDAGLKYPSV-LVNGIDAILPEYHKLESIKNEIKGIFITSALETYSGALPYLIKEW-SIPIYASDFALEVIKFNLKQAN-IDL--SSLKLNVIKDDMKIIIDNIQIFVFGISHFLPGTLGVAFETSSGMIIYMSAMHMQQSKNNFFQTNFTTLVELAR-KKVLALLLVSQGSLSLVKPKREEI-LEHHLSSFFGS----IENNVIVTFLIPDLLKIQMVIDLAVQSKLKIIILGRKSEKIIDIALLKKYLKIPENTLINLKNSKDYLKY--KNVVVLVFGRRFESFYRLQRMCKKTDRLMRLHISDKILLFSVDLPGIDKVQNKTVDILARHGFQVEFLIKDLFQNVSYDYQEYLKLLLSLLKPKFFLPIVGEYRHQYYVKKMAQNFNFPDNKIFLLENGDMWLYDSVHKPLIKRNFFKNLGEILIDGTPVIDGNNFIIKDRELLANDGILIIACNLDLRLRKVIGDIDNIKLVSKGFLDKIKIEPL-IRQLKELFLK-ISTQFIHINKQIKWSDFKNNLREELSKFIFKATKKKPVIIPVLISATRSSIDKDLNFTSNIVIESKGMNKKMKVIVVGCTHSGTAAVKTIRKTYPYDNIDITVYERNNNVSFLSCGIALYIGGVVQDKKGLFYSNAQELSTLGINMRLEHEVLRIDFDQKKILVKNLQTNEEFFDYFDKLILSTGSWPVIPKLEGIDSKNLFLCKNFDHANEIIKYAKNVNNITIVGAGYIGVELAEAFSLQNKKVVLIDAEDRIMSKYLDVEFTKPAQQQFANHHVDLALGQKVSQFITKDGLVTHVKTNKDIFATEMVILCISFLPNSSIANGYLKTSPNGAFIVNDFLQTSHPDVYACGDCINVLYNP-LMDYKYIPLATNAVKTGTIVGLNIKHNRIAFSGVQGTSAIKIYELNIASTGITEYVASQLKLNYDVEVIKDADKPEFMPDYNGVIFKIVFEKNTKKILGGQILSKSNLLEQINTLSLCIQKQMTVDNLFSIDSYFNPHYNKPFSLFQLATLRCLK-------------------MNKEDMTEQETIRRVKLDNLRKNNVEPFRNKFIETESISSLLFQYNSWTANQLEKNQILVSVAGRIILNRIQGKAGFANIRDFESDIQIYIRRDNITEQEFKIYNLLDLGDIIGVTGILFKTNTGELTIKIFKLVVLSKSLRPLPDKYKGLQDKEVMRKKRYLDLIVNPKARKTFVDRVKIIRFLRDFFNSENFLEVETAVLNSCVGGANARPFVTYHNTLAANFYLRIATEISLKKLIIGGMKAVYEIGKVFRNEGIDASHNPEFTTIEAYLAYANMDTMMSLVEKCLKEVCYKLLGKLEFNYQGNLIKFDHFYKYDMIEIIKQKTNIDFNNNMSLLECQKLAKNHDITLEGFYKKGHIISAFFEKFVEPYLIQPTFICNYPIEISPLAQVHPRNSQLTERFELFVAGKELVNAFSELNDPIEQRKRFEEQILQKSLGNDEAHELDEDFIEALEYGMPPTGGLGIGIDRLIMLLTDNSNIRDVILFPHLKK---------------------------MFSLQELISFAKQNGFIFPGSEIYGGLANTFDYGPLGCLLKQNIKKAWQKKFFQEREDTLLLDSSIILNTKVWEASGHIKNFTDPLAENKDTNKRYRADKLIQKHNPNIDVHGMSLESMTQYLIKYRLLN----TSNWSTVKQFNLLFQSHQGSVPSNNNIIFLRPETCQGIFVNFKNILNTSRKRIPFGIGQIGKSFRNEITPGNFIFRTCEFEQMELEFFHHPQETQKWFDFWKKYTYDFLLDLGLKTENLKFKDYNKTELSHYASNTTDILFNFPWGFDELWGISARNDFDLKQHQEHSGIDLRYSDHQQCNKFYPFVIEPSVGVERLLLAVMLNSLQKETLTNQTERILFKIHPFLAPYKVAILPLIKNIHREKAKQIQRFLCNYFEVIYDETQSIGKRYRRQDAIGTPYCCTIDNHTLEKNIVSIRDRDSLNQEFIPLEHLKDYLVDKISF---MSNLILERMSSIIHRELVSIVNKVIQNSQIGFISITDVKLTKDCSIAKIFYTIIEKKPEILNLAKNTLEKNKKIIRQDLADKIRKKIRYIPDLIFEYDYELLHGQRIEELLNKLNN-MAVPFRRTSKTAKRKRRTHYKLKSPTLVLCPDTNKFTLPHRLTKNGGNFYKNKLISKFKDTN-----------------MFNKIKKIIAEQLSIS--EDIITLETKLKEDLGMDSIDAVNLAIQLEKIFDIKISDEQLQQFKLVKDITVYIESNFSGCLDENKIVESKKNRS--MKL-KGQSLVRSIENPSFKKIPFFKVGDTVRMLIRQSNNDSKRVQNFSGLVI-KRQGSGISSTFTVRAIRFGVGVERTFPIYSSSLENLEVLSSGIVRRAKLYYIRHLSSKAARIKTKHK------MKRTYQPSKIKRKRTHGFLKRMSNASGRRLLSNRRYKGRHQLTV-----MSFSKLRRNKSQKKALLKNLVSSLVIAEQITTTLSKAQELRRIMDKVINLTKTSNLSNHRRALNLFFNQKFSN--NQTILRKLVKEISPKYNDRSSGYTRVIKTEFRRGDSAPMAIIRFIMYKLIVGLGNPGLNFNFTPHNVGFMLIDYLLKEF--RKYVV-IEENSDKFNLIYRCRINNQWTLLLKPQTYMNLSGLALKKVINKYDVRLSKIFIIHDEINLDVGKFKIKQNGNDGGHNGIKNIIDVLKTRDFLKLKIGVGRDRNIPLSQYVLKKMNQKDIDLIHLNFVLFKRLIDIFLTTNSLESLFMTISNFKKNN----MKSKIKNNKILDNNAFGEDENSFQS----KWYILQTQSGYEKVVQQDLLKIANSGIGISSLIHEVICPTEKHIKIKADGTKQEIEKKIYIGYIFIKMIMTNQSWFIVRNIPKVTGFLGSIKKEKGS--KPIPLSESEINPILLKMGIISKPNYDHLINKQVQIINGSFTGQVGRVSLVDYERDKVMVEIDLFGRATPIEISFSSFKEMN----------------------------------------------------------------------------MEGKINLNP-IYMCNTI-DKHEYWRLWLDNDIVMRYYDTRKFGRFL---VYNYNEYLIKSPLVKLAADPFEISLNDFYHKLQKTTRVIKQVLLDQSIISGIGNIYASEILFLACIHPNTPSFRLSLEKVRSILKHAQNILKASIEDGATTTNTFE----------------GAPKRPKFLAIQPVAR-------------ADKL------------------------------------------------------------------------------------------------------------------------------------------------------------------------------------------MKPEMIEKIKKLREITNFSICDCAKALTKTQGNIEEAIELLNKEKYI-E--YPEIFDEPLTEGATHVACNKNKAVIFELNIKTDFAAQNIQFIELITTIEKILLQVPDSIRKLNDFLNYN-FQGKTVKQIISQKMTIFQEQIRLKRIQIVYKKTEESFGYYKHQNGKISTLIHLTKPCKNVEKHLPIHITESNPK--------------SKEILLQQE-------------------------------------MYNNSKIKVQEYLQKNNTNIIVFYRFALNN----------------------MLNIIKKIQQLTKKINQANYEYFNLNQSSLTDQQYDALLQELIYLENKYPQFKSKDSPTDKIGSSLSEKKIPKITHSKPMLSLENAFDIAKVKKFYTRIKEKYPHCNFITELKIDGIAINLKYEQGILTQATTRGNGLVGELVTHNIKNIKDIPSKLLQPINLEVRGEVFFNYENFQKLNQQHNREQKKTFANPRNAASGTVRLLNANIVASRNLSSFFYNIVYSSLIVNSQEEVLKLLNKLGFSVNPHYNIINSWSDLTHFINHYIDLKSSLNYDVDGIVIKINQLDLYPQIGYTNKFPKYALAYKFNSITGETIIKNILFYVGRTGIINPVADLIPIIIDGSTISRVTLHNYNYIQNKDIRINDSVIIVKSGSIIPRIIKVITHKRDESVKPFIMITKCPSCDTLLHKDN-NEINYFCINQECNEQQLQKIIHFASREAMDINILGSKTLTILFQKKIIQKISDLYNLKQHKPKLLKLPFFGIKKINNILEAIESSKQKPFDRVLFGLGIKHVGSKIARILTHKFYNIDNLKQSKIED---LININEIGPEIADSIHNFFNDAKNINEIIQLKKHQL-NFSIQN------NINNINNNFFNNKKIIITGTLTKYKRSQITKNLEKLGALIVHNLSKKTNYLICGKNYSEQKIEKAKHLNITIIQESELYKILKQTNNQI--MKRILFIASLIKNYNTVADIGTDHGLVLKKALDLGYICKGIAADISPKALSNARKNLKNYPVQFFVSDGFKNIY-SDFDLAVICGLGAYTIINILKTAP--ITKPCLLGCQSKIHLLFNWLKNNNFLIIKHYIFSDKFDYIFFKIQP--KNINF-----------------------------------------------------MILKCAQTILDFVKNFYDPSARYLKKIKKVADKIDKLSHIMSQLKDEDFPKETLKLKQKLKEGVSLDNILVEAFALAREASTRVAKITPYYVQLLGAIVLHKGNIAEMKTGEGKTLTAVMPAYLNALGGNSVHIVTVNEYLARREAEGVIGDIFRFLGLSVGLNLKNKSIQEKKIAYNCDILYSTNSEIGFDYLRDNMESDINNVLMTREYGYVIIDEVDSILIDEARTPLIISNNVTSGIKFYRDADRFAKSLKSEHYVIDLESKTIELNEEGIRKAELFFKINNLYSNQNSFLLHFIKNALKACFIMERDKDYLVQ--NNQIVIIDQFTGRALIGRQFSDGLHQALEAKENCIIKAETETSATITYQNLFRNYKLISGMTGTAKTEEKEFISIYNMKVIQIPTNKKMIREDASDLVFLTLKEKWKALIEEVKIRHSKKQPIL-IGTVSVEVSEQISKDLKKNKIAHEVLNAKNHLKESEIIAKAGHKSAVTIATNMAGRGTDIRLAEGVAELGGLAVLGTERHEVRRIDNQLRGRAGRQGDPGYTKFFVSAEDDLIKRFGSDKVSKLVTLLQYSKHQ--QNNAVSSRFLTNLFTNIQKKIESSNFEYRKFVLKFDSVLQLQRDIIYKQRKAILSS--NKVEEILWNIMDKTLKNKVKNFVNSMKQDKFQKLDK--QAIIVELIHYCEINFFDKNILIKTDFEDN----NQKDLSYSQ-IESVILNKARNIVDSQKNKFTSVGIQ--KYLNIIKLIILKNIDINFQRHINDMDLLRRSINFLSYGQQNTLTVYQQEGQKFFNRMIDNISQDITKIVLKSNFFEDLLDD--LNPTESLQLNNRD------------KIKIKKNIKKPWD------MKLILAIVSSEDADEVQHNLSKNNFFSTRLSTQGGFLSKKNVTLIIGLSVDKVEQAIEIIRFHSRQKTQIIPNDILNEFSA-YYSLPSEVSVGGATIFILDVEKFLKLMMKKKFILSKNKEINLIFKHD-KNSVANYFFKIYYVNCAKTLNFKFALSINKRYGKSHERNLIKRRIRAIIYNYYSVLKPNAFFIIIIKPTARQLNFVDLSEKLSVLLRKARLISS-----------MTKKNTNSSPIIGIDLGTTNSCVACMENGQPKVITNSEGDRTTPSVVAFKGDEIIVGKAAKRQMVTNP-NTILSIKREMGKK-----GYYKEYNGKKYTPQEISAIILQNLKKQAEDYLGMTVTEAVITVPAYFNDAQRQATKDAGKIAGLDVKRIINEPTAAALSYGLDKNTQKEQNILVFDLGGGTFDVSILNIAEGNFQVLATAGDNVLGGDNFDDAIVEFLIRIFREEH-----GIDLKKNKDLTALQRLREAAEMAKKELSNVVSTVISLPFI--SM-------AADQTPLHLEYTLTRTKFNEITKNLVDRCITPLRQVLKDAKLQVSQIDQVILVGGSTRIPAIQELVTRELGNKKLNKSVNPDEAVALGAAIQGGILRGDVQDIV-LLDVTPLSLGIETLGGIFTKLIDRNTTIPTSKSQIFSTAVANQSSVDINVLQGERALAKDNQLLGSFQLTGIPPAPKGVPQIEVTFDIDVNGIVSVSAKDLGTNRKHSITVSGGSGLSEEEIQKMIKDAEKNAETDKIQKERIVLRNDADNFIFQTRQTLESLKDSIEEQEKNDIEAKIQDLEQTLKGDDYDSIKEKLSILEKASQQLAVKAYQKAQQQNNKEN---QNQ-------DTTQETAKTEDKVVDAEFEDKK-------------------------MIKIKTSQEIRKIWLNFFISKQHKLEPSASLVPD-KDPTLLWINAGVSPLKKYFNNSVVPRHKRIVNIQKCLRANDIEIVGKTSRHHTFFEMLGNFSIGDYFKKEAIELAYEFLTSHEFLALDINKLYITYFEKDLETYNYWLQKGIDKNNLISLKENFWEIGEGPCGPCTEIFFDRGPKYDQRNSDLILNNIENNRFIEIWNIVFSQYNLEIKNNRKIYHELSNKNIDTGAGLERLACILQNKDNNFETDLFLPIIKKISILSNKIYHLDK-NKEIFNIISDHIRALVFGIADGVTLANDGRGYVLKKILRRAFQKGIKLGFSKPFLFELVPTVVNIMEDFYPYLKSKIPIIQTIILSEEQKFLLTLCEGKNKFLEFTKTSKKLSDSDFFKLYDTYGLPPEIIIEYAKNDKVLAD---TKGFEKILQKQKKISSN-QGKMIFKNKN---YQNNNYYNDFNIKSEFIGYECFSNLAKIIKIFEHGIVLDKTPFYAEMGGQVSDCGMINQSYIEKVVKLPHGQFLHYT-------KDNFELGQQVKTFIDLQKRHLISLNHTATHLLHAALKILFNPDIKQCGSFLNNKMLKFDFNYYKSFSLEDLIAIEQKINLWINESYPINIKTMSFKDAQD-QQIQLLEQI-----EY--NDIVRVVEI-QDISTQLCGGTHAFNTLFLQKFAILSYNSIGSG----------------------------------------------------------RAPK----RPKI----------------------------------------------------------------RAI----------------------------------------------------------------------------------------MVKVNLVPARRKRRKKILKLAKGYVGSKSTIYKTAHEQVMRSWQYAYVGRKRNKRDWRSLWIRRINAGCSENGINYSSFIYGLKLAGVDVNRKILANLIINKPEIFKFYTELAQKSLF--------DLNNNKLIEDISQSKLNSNDIIKSDLDSD-SLTQQSIKNDFSDSVS---------------------------------------------------------------------------------------------QNSVSINNSAIDNVNDIEKNNSDILEDNSFSPNLS------------SLQKMNLLNLRQLAKKHNINKVSKLKKAELIDLLLEKL-------MSNKSFFEVVSYYKKNNIQLPKRQTQYSAGYDLAAAIEINIPPQQIAIIPTGLKLFLPSNQVLLIYARSSLFIKKKLMLTNNVGVIDSDYYNNIENEGHILIPLYNFSN-QIITIHKNERIAQGILQNFLLTKND-----NNEN----------QIRKNGFGSTQ--------------------MV-AHISQYPQFDILFYALGGLGEVGKNMYVVEIQGRIFIMDSGMSFSEDSFLGINYIIPSYEYLIKNEHRIECLLITHGHEDHIGSIPFLLRKVKIPKILVNGIAYDLIEFKLTEHKL-QKYMHILEKYEEESELLFGQ-VKVSFVRLNHSIPDTFGIVFNYNK----NIIFYTGDFKIDHTPEGPLANYAKLADLGKKGVLCLLSDSTNAQQKGFIESENKIGDTINNLFYQIKGRIIIVTFASNYYRIKQIIQASVLTKRKVAVFGRSMEKAIEVGAKNGYLKVPKEFLANSNNINAND-ENITLLCTGSQGEPLAALSRMANGTHRQIKLNHKDTVIFSSSPIPGNQDSVNKVLDLLYKMEVNVILHGFLVDTHASGHASQNDLKLMLNLIKPRFLIPVHGEYVMLMAHKKLAIECGIPSENIFILDNGDVLGLSPSKS-ELVGKIPYDDIYIDDSGL-EDLSNSIIKERKILNEEGLLSIIVSMDWKNKRIINHPMVVSRGFIYMKGSGDFIQKISNDIKHMIQK-LLSSEKVNENYLMKAIINFITPRIYETTLRNPLILPIIVPI------MLEI---MGYKNRRHWYYLAPMLIFLTVFTFYPLVKNIIISFNAKYDKFNDSFSMKISDFFSFSNYIAIFKDIDFIFALRNTLILVIICVPISIFLSLIIALALNSVRNYVVQHFFKTFFLLPLLSNTIIMSMIFGSFFYYN-TTNLISYRPEGLFNSFLGFFGIRPQP-WINIAAPYSHKIFVLVFYNIWARLPFKIFVFILSLQDIDKSYYDAAKIDGASKFRILTKIVLPLLAPIIFYQLIIETLMVIKEYESVIGVFGRNANYRVQ--TLVGYIYNQ-----LSSSHYNSYSKGAAAATILLLISVVFTTMSFYISKKENKLMKVDL----------MSIIILTIIA--LIFINALLSAIEISLVSLSESKLDLEIEKGIKKAVKIK---KIKSKPTHFLSVIQIVIHILTVIQGYML--------------HHDSH---------GEIQILLTILSLVLGDIIPKRIALIYPLKTAYYLLGLFNLVCFFMKPFVWLLHQISNLILYCLRIDPNKTQDIVSEDELRFLLSASYSQGVINSNENNMIQNIFDFNTTKVSDIMRHRKEIVAIRHDISINELREFILKEKYTRFPVYMENLDKILGIVHIKDLFKVLLVTNDQRPYKNNY----------------------------SKFNINHYLRRVFYITEFKNISELLKEMQSKQKHMAIVVDEYGGTAGIVTIEDVIEEILGEIQDEYD-KNDFEIVKISDQEFIIKGTAHLCDIEEYLNANLPVD--DYDTLSGFMLDKLRRMPESNEK-IRIMYNDWIFDGLSHNGLVITKVRVTKSNIPKQIK---------MPKVITRENEQIEDAYKRFRREVSKSGITAIVRQRAFFIKPSVARKMRAKKFQ-SKKR--------------------MQNKKKKEDHQQGDKS--------GNLLTSDYIYNPNHTIKELAEIWKISEKFLIGALTKLGIKNKVHQCLTRDLIELLGLKFNINIIDDCIVNEEFISQV-------------------PTKDLITRSPIVTIMGHVDHGKTTLLDVIRKTRVVDQEAGGITQKIGAYEVVY-NGKKITFIDSPGHEAFTKMRSRGAQITDICVLVVACDDGVKAQTLESVKHAQKAKVDIIIALNKIDKIPN-QKERIMSELSEYNLIPKEWGGDTFYIEISALKTKGIDNLLETILLVNNKRPRIIKAQQNVLGTVLEASLIKNKGSAATVIINQGILKIGDIVVAG-HAYGKVRALENDIQEKIQKCFPSQPVVIYGFKQVPQAGDLLMVATNEKIAKQIIEIRQQK--SQEKK---HQELQKNLEQNFMEELLQENVSHSILNFILKTDTQGMIEVITESLKNLDF--HGVKINFIKTATGALTDNDIMLASTFQAIIINFNNLVDQNIIKLADNLKVEVRSYQILYRLVEDIAKKLKTLSKPIFQLKFTGKAVVIQVFYRSDKNNIAGCRVINGVIYNGASVQVKRQQKIIYQGKIVSLKHLKNNIDHAKTDSECGIVFDNFNDFRMDDIIEASRMEEIVNE----MKNIGIDLIEINKIVKIGLNSISHRILSTQEHHIYKKITSLKSKSFFLAGRWAAKEAIFK-TYKKGNLTN----NYCDWSILNDNT-GAPY-----IIDKYSNQFMISITHTDKYALALVIML-------MNQDLDSYEHKYKIDKKNIHKDKQIYKLTQEGVDKLKQELDHLTSTKRSENLISLKEARDQGDLSENADYAAATNEQIIIETRISEIKNILKNMQIIDHSNQNKEIVTIGNTVDIQFLDNMEILKLHLVGILEVDPLNNKFSIESPIGQSLQGHKEGDQVRYKSETGKIIDIKVLKIN-----MI-------ISNFIKTIMKKDLQQNKISEIITRFPPEPNGFLHLGHARAIIINFELAKLFQGKTYLRYDDTNPIREKSIYIENIQKDINWLGYKPDKIFFTSDYFEIIYQKAILLIQKNKAFVDDLNTEELKKTREM----QQCSPYRNRSISENLKLFIQMAQGKFQIGAKVLRAKIDMSSPNINLRDPVLYRILNTKSLKQQ-HYYIYPTYDFAHPLADSVEKITHSLCSLEFEDHRPLYNWIIKETEMIHIPQQIEFGRLNIVGTCLSKRILKLLVDYNLVQGWDDPRMPTLIGLRNRGLTPLAIKNFIIEAGLSKINSNIDKNMLDACLRNDLQLKTKTIIAIIKPLKITITNYPENKIEYREIP----YYK--NNEQ-----------------------------TKRKVFFSRNIYIEHSDFEINKPNKDFKRLFLNGEVRLLYFYFIKAYKIITNESGEIIEILATYDPITKSGSGFNQRKPNGTIHFLTIENSSEATFNFYQDLL-LKNTYELNKQKPEEIKFFFNFNSWVQKKGFIENTLDFK-NNLEKFQFIRHGFFNLEH------KNNQIRNFNEIVALKKNIKY-------------------------------------------------------------------------------------------------------------------------------------------------------------------------------------------------------------------------------MDNSSKTRFLKEGIKTLILGKPNVGKSSLLNSFLGEERAIVSDIPGTTRDFLDVYVNVNGVNLRLIDTAGIHHTEDYLENLGVNIAKKFINESELILLLLDVNNILEPEDIILLNMTKNKNRIIVGSKSDLP---IKMKLSSEFK-------SQIVFVSNHTQEGIENLKKQIVTKFNLQNIQEQNFDYLFNLRQVNQLKQAVLALENILSDVKRNMPIDIHVIHLKEAYQSLESILGSNLQ----DDLINELFSKFCLGK----------------------------------------------------MQEKITIIGGGAWGTTLAQVLSDNGHWVLVYDNNIEYVNCIKQHKHPVF-IKALNQKIQATYILSEALLYSDLIILSIPAQKIRLLLREINVILEQRSKNFINVSKGIEVESYKTIQEIIQEELDSFKIGNYGCLMGPSHAEEVIEGYLTFLVSASSDLQFAKLINRIFTNKNYLKVFLSNDVYGCEICSAFKNVLSLISGILDRNNFKNNAKSAFFSIAIMELYKLMKCLGFSL--ETILSVAGLGDLIVTSFNENSRNYKAGIQIGLGLDIASIYHNSQQTIEGINNLKAFYHLMLDKNIKLPLIKSAYQVVIENKPINYLFKSIMK----------------------MFKSGFISIIGNTNVGKSTLINALINQKISITSYKSQTTRDAIIGIDTSSCYQFIFIDTPGLH--ANNKYLLNKMMYQVTLKSLNEADVILLVVDREYKQTSREQKFLDLLRKYNKKIILVVNKMDLYK-KIVIDKIILSYVKKFNFDAVVPISSINNNNNNINILKQHILEFLPEGENYYPSHIKTNINQNKFISELIREKILYYLHQEIPHASTVLIENISP-INSSAVVNISALILIEKNNQKKILIGNQGNMLKKIGIEARKDIEQILNKKIYLDLWVKVEKKWRNNINSLRK--IGISINFNMNQKVVEMNTNMISINHLILHNINEFDIITIFGHKNPDGDCYGSQLGLKDIIQQSFPNKQVYALGENNPIFSFLGIMDEI------NDDIIAKSLAIVVDCGNTNVISDFRYKIAKKIIRIDHHLIGDVYGDEKNSWIEPNFSSCSEMI-YTFKEINNLKLSIKGALPIYIGMVTDTGHFRFDRVNHKTLKIVSDLL-SYGFDAFQIDTKITVQPINILRFKGYVCSNFV-AEDGLIYVKITNEIIEKFKLRFEDINSVVNIFHNIQDHPVWLFIIENKVNNYWKISIRSIGPKINHIANKFNGGGHFRACGMNVYNQQEIDQVIQLAKNSIKDYEHQRNLNIKLSNQ-------MSSENINLNKVKEFKKGFQDFINKGNIIQLAVAFILGQLFTKVVSSLATDIIMPPINYLFSDTGSSLQTLNWQL--K------------------NNIY-LNYGIFLQNVFDFLSVSFILYLIVSYFSKYFSKKN--------QNEN-KMT-------IEHEQVKLLKEIKDVLINQNR-------MIECCIRYN-NESITAIFVKGHAQYS--GLHDIVCSSVSTAIIVTINAIELLDLNNKI--SFKLKKGYFKLILLES-NLIVNKLLQNLKYTLKDLSQQYQNCLRIKLI-----KNTN-------MGNVTNIKQLLEAGIHFGHSAKKTHYKAKKYLFCLKNDGIPTVRNKIHIINLKKTVEHIEIAYKKIVEIVASGGKILFLGTKKQIQDIIKTEAQRSQQYYVNQRWLGGIFTNFSTITQRISYLLNLYKEEEEGLWDYLTKKEIAKLTKKRNKLEKILGGIKSMNKLPQAIIIIDTQKDAIAIAEARKLNITIFGIIDSNCDPDLVDYVIPANNDAIKGVKLITSILANAALEGIKLTNKT------------------NESDKIIPNPTK-------------------------------------------------------------------------------------MNNNLKAISSERLSGHNFLVFIEIIRGSKKKYELDEETGCLILDRYLNTAFCYPANYGFIPLTLCDDNDPLDVFVLTQEILDPMVLVECRPIGVIRMLDNGQQDDKIIAIPVKDLMLRQYINLSDIPKSWLLEIEHFLLHYKDLENKVIQIQQIQDFQEAVSVVEKALSKYK---LISV-----------------MDISKIYRYISINV-CNIKHKLSKIS----YFIIIKYLFLIFILLFLTFPFYVMVITSLKSNEDIIQNNLLSWPKQGL-QFINYKNVF----AIKDFKFLKYFVNTCIMVSLSTLAGTICCVLAAFALS-FFVF--PLKRIILMLLFLAMSITSETLVLTNFRTVSNWGLVDNGNGSIVPGGVYLAMTFPYLINVVHLFLLIQTFKRVPKELYYTSKVDGITNFQYLCKILLPITKPTVIVISVFRTIAAWNAYAWPELVGA---KLLTNMIRKIF----DSEAFMDTLNLQMAIFVLINLPLLFLFIVFKKYIISGDSRRGIKGMLQLYNSLTGIKEDFHPLNGSLVNIYVCGPTVYDHLHIGNIRSLIFFNLLKKYLMFIGFKVFWVVNITDLDDKIIKVAIKNKSTERQIANYYKEHFFNLLDKLDIHGIDKFPLVTDYINQMIIYISLLLKKKYAYLGDKGIYFCTNSIIDYGRLSSQNIDKLYKNVHR-KNVFLKQNSEDFVLWKKTDIGIRYSSPWFLGRPGWHTECVVMIREIFR-NTIDIHGGGHDLKFPHHENEQAQFIASDG-KPLARYFMHVGHVNYHNHKMSKSLNNVILVKDLLMDIKEPNVIKFLFCHFHYLKPINYTKALIYDIKFKYFKIVKILNKINFILVINNFYNYEINKNYLQKFHKFMQNDIDTPNVVTLIEQLLKNISKNINNLLVLSELYYTLIYILNNLDISVTLNNVTEQMIEYYYLWQQAKNIKDFNQADFFRNILLQKNFI-MSKKQMIPVGVSGRHAHLSLEALEILFG-KNYKLNWFKDLTQKGQFAAKEKIDVISSDNQILKNVRILGPLRKFTQIEISNSDNIRNKFGAPVRSSGDIQNSASATLIGPCGKLFIKEGVIISDRHIHLSDEEAKNLCLADKQVVSVRVGGIKAGILQNVLCRVNKDFSLELHIDTDDAAAFHLKNGDLVELIKT-----MLDIKFILKNIELVKNKLKNRFVNEDLLDELIFLYQSKNKILQKIERIKYFKNQFSRQKIDKLSIQSNSKSII---NDDI-NHDENLKKLQINLKKIEEQMTNILYFLPNIHHESVPIGYNESDN-IEVYRSVVEPRKYDFVIKDHLQLGVDLDILDFQKASKIVGSKFVVLKGLGARLERSLINFMIDTHV-SNKYSEVIPPFIVNQQSMFATGQLPKFSQDVFKLNLDKYNWYLNPTAEVPTINLHRQEILDIKSLPIKYVSYTTCFREEAGSSGKNTKGIWRQKQFNKVELIQFVEPKTSYIVLEQMLKDAAVILDKLKLPYRIMLLSTGDLGFSMSKTYDIEVWLPSQQKYCEIASISNAEDFQARRANIKFKAHLQDQGKLVHTLNGSALAVGRTMAAILENYQNKDGSVSVPKILQEYLGTDIIKMNYY-------------MKYYQSIVVGGGHAGVEAALALAKQSH-KTLLITGNLQQIASLPCNPSIGGPAKGVVVREIDALGGIMGKAADICQIQMKMLNTSKGPAVRSLRAQIDKIKYPMFILETLKKTLNLTLMEALVEHLIIPENDLCVKGVKLTHGEVIYSDIVILTTGTYLTSKILIGSQVINSGPNKAPTTYNISKQLIK-FGMEVIRLKTGTPPRVHKDTIDYTQTVEQSGDKVLQTFSSPPVIDNLGVQKLCFLTHTNENTHQLIRQNLHKSAMYSGYVCSSGPRYCPSIEDKIVRFYDKNRHQLFIEPESLLSDEMYLQGLSMSMPAEVQEKILKTIPAFSKAKIIKYAYAIEYDAFNPNQLFHTLESKKIKNLFLAGQINGTSGYEEAACQGLIAGINAALKLKNKSPFILKRNEAYIGVLIDDLINKGTYEPYRLLTSRAEFRLLLRHDNADLRLMPYGFKFGLIDHKTFDWLKNKQMQINYLKEKLHNFYLDADS-----LYKFNINSDSRRISLYQLLKRSDLKEDILNNFFASQYSVDVLEQVGIQIKYEDYILKSEKEVKKNSHLEEKVIPNNIDYKIIKNLSQEAKEKLTKIKPFNIAQASRISGVNPVDINILLIYLQKYSD--SHV-------MNHMRKKLSFIEQINKKIPIHELVSRYAGITLEKKGKNFMSLCPFHKEKTPSFSVSPEKNIAVCMACHEGGSPTAFWAKLKKITLEAAAHELNYKFNLQI-LSQP-QDYVNNKLINILEHTQDFFKTALECILN---------------------------DIENHYVLDYLLKKRKLNLKLIKKFNLGYA------------------HAHPKALQNHLLN-KGFEIKDLLSLGLVV----PSKD-DSQQYRDFFYDRIMFPLTNEKGQVIGFVGRS--LKTDPNN------P-KYLFNNETVLFKKSNLLYNLFESCEFIKRNQDVILCEGIFDVIAFYKFNIYNTIAILGTQLTPKHIDLLKQNAQKIIIAFDGDEAGITATYKIADMLTKQKLQVFIWHPPNGKDPDDFFSNLTESELFNYENL---LQKS--QDYVFYMIEKYLQQDIE-------ITILNRHIFN-LIKNYDDKIKYDYCKNIYKKYSLFINN--DIHHKKIMN------QNDYTILM----RQKYFQ----EVQKP-------------------------------TQ-NIISLVEKEILIEILLNSEHLKSIKHDIYDHVVSNINFLK-----LIDKIDVYYQNDATENEIKN---GIDIDRFMEVYRDFISELSKEFDIYGLFLEIKNNYLFKKKIRIRKAE-SLNEFYCYLKMHLMDQIRQELKILKNKLQN-LSEQII---NTNNNEDNDLKQLILEIAHKQKELLKLKNIGVHDESKNDN-----------------MLSKILLKLSGEALKGE-KVTIDPQKVKEIAKEIKEIKELGVQIVIIIGAGNIWRGITGQT-LGMKRDQSDYMGMLGTIVNALALQDALENLNIETRVMTSFQVLAVAEPYIKKRADHHLDKKRVIILSGGIGVPFFSTDTAAALRAAELGINIILMAKNNVKGVYTSDPKHNQKAIFLEKIEHKEIISQRLNVMDITAVSLCWENRIDIIVFDMNEKGNIKKVILEE-KIGTLITSKEN-------------MFKVAIVGRPNVGKSSLFNRLLRQRLAIVDSKAGTTKDRIYADTQWLNQNFIIIDTGGISFNDLPFQEKIQYQTQIAIQEADVIVFVTDIR-DGITQDDLLIAKLLYSKISKVILAVNKMDNVNLLSETYDFYSLGFNEILGISVLHGIGIGTLLDSIISKR---------------------------------------PLEQIPNNIKTEDMVKFCVIGKPNVGKSTFINALLSEERMIVSSIPGTTTDIVDNIFEYNKRFYCIVDTAGLKKRGQIKAGKEKYSFLRTSMAILESDIVCFMMDSSQKISDQDKNIASMIFKANKPCIIIANKWDLISKTD-QVYDTFKINIRNELKFLDYMPLINISAL--QKYNLDEFIKILDKIFANYKSNFTDHVLNDILYKAIQLNPPHIFQQGKARFYYLKQIFNKPPTFVCLVNEPKFIHFSYERFLKNQLRLNLELQGLPIKIIFKRKS---------MIIVENLYFSYKD-DEILQNLNFRVNSGKWISIIGGNGSGKSTLARILVGLLP-IQKGRVIIDNIALTEENLFLLRSRIGIIFQNPDYQFIGCDVKHDIAFGLENQNLSREEMQKKIFNIAKKLNILHLLDCNPQELSGGQKQLVAIASVLVMDPQIIIFDEPTSFLDPQGTKEVNNIIKDIHRTDNKILIIITHDWEFAFQSDEIIFLQKGNLLKQDTPVNFMKDEIFLKNNFINLPLSLKLYYQLQQD-----FNQLQNPPIILSKLKDFLWQYNLKMMISSFTELNLLTQIQEALKELNFINPTPVQALVIPKMIEGIDIVARSQTGTGKTFAFGIPMIQKIDPQMSQIQSLVLCPTRELALQVFTEINKLLKFYSEIRTAVIYGGEKYFKQFSALSKKPHIIVATPGRILDLLKQKKIDLSNVKLLVLDEADEMLKMGFQEDVEDILKTIPSERQTALFSATMPDSIKKIAAKYQKNSQTLEISNKNIAVKSIKQFYFIVADMSKNLVLERLLDYQNPDSVIIFANTKRNVDNITDYLQTRNFLVDALHGDLKQNQRQYVLNNFRNKKIKILVATDVAARGLDISDVQMVINYDLSNDYESYVHRIGRTGRAGKSGVSYSFINIRQKMKLKNLEYYLKEKLLLAEIPKIEDIYQQQDQLFRNKVIQLVENYQSN---NLSIDTVLMDNLLEKYNHELIIKSLLNYISPCRKKYE--NIIVRNV------SS-----YNNDDFIKKPYNKNNRINGDYV----------------K-KYEH--NNVNMTKLIINIGKNDRVYNPATFLQILYDKFNIYRKNIGYIQHFPDKTVFEINNNLVQRIKSKKDIYWENKLIIISDNLDNYSNINNKHNN--------------------MDVKIINNTNFEINNLSIVLTQIFQNLDIGKKMNIIFVSDKYMKKVNNFYLKKNYTTDVLAF-NDYT------NDISLGDILIALPKAFKQAIQHNIRDEQEISFLALHGYFHLKGYEDKTEESLCEMIDLQQKILKKHNLHFDYY---------MDKFAIVANGNKQFQVTLNQEIFTDKLPVQPEEIYVFRKVLAIHS---EGNSILGTPCVEGATVEAKVIKQGKSKKIIVATYKRRKKYRCKKGHRQLYTKLLITNINFPKL---MINSNIIKIYCFNKLSLEDYKVLNLLYQPLIGTIAISLYNILYFLNESKNNFDNNFN---ITHQMLFDLLNVDQKTFKKNKYKLEALRLLETYSNEN--KDIIYIIYSPVQVHNFFKDPLLSHFFLSEVG-NYYHCLQKLLLNK---SPIIPENFQNISKNFVDIYGVNKIAIDHSSLYNHYSSDNVAMPPKHLV--VFKKFFDYEMFLSNLSERFKKPFLLENENIDYIVTLGFVYMLKPKAMAILYQKLFRHNYNQNIDLNILKDYLYEQNVKTQQNIKIIDATDYQQE--KNEMILCLKRSHP-INIIKSFGKNINMHKRLNHDLFMLIQNNKNVDIGVINALLMYICKKKNHDIH-FVL-SYNYCNTVLKSWLKRGIVSTETAYNYLTAELTNHINK---FNSS-RKEVALPKWLDDFMKNLH--------------MN----YLKKNDTLIYDLILKEKKRQEECLTLIASENFTSPSVLEAQGSVLTNKYAEGYPNKRYYNGCYYVDEIEKIAILRAQKLFNARYVNVQPHSGTQANMAVLQALLKPNDVILGMSLDAGGHLTHGSVLSFSGIFFRSFGYNVSPKTEIIDYDNVLKIAYQVKPKLIIAGASSYSRKIDFVKFRQIANKVNAYLMADIAHIAGLIVSNLHPCPLMAKADVVTSTTHKTLRGPRGGIILTNNLEIHNKISKGIFPGTQGGPLMHTIAAKAVAFQEALKDDFILYQKQVVKNAFALAKRLSFLGYRVISGATENHLLMIDVTYNNSNLNGKIVADVLQKVNIIVNKNFIPFDKNKGFCPSGIRLGTAAMTTRGFKEAEFIKVADMINYALQNYKNDMILDQIKKEVLLLIIKFPLYH----MSVKIRLQLFGSRHKPFYRVVAIDAHNKRNGKFLEILGNYDPLKGVINLNLDKINYWLSLGGQLTTTVKNLCKKF----KKTQIS----------MKQKVIFNKKANYDYFLD-KKYSAGIQLLGNEVKSIRLGQVHLDNSYVCIDNNELFVINMKITKYSCSNDF-DYIDNRKKKLLLKKKEILQIKNKIKTHNLAIIPIKIFNQRNLFKLEIALARGKKKYDKRQDLKNKDELMYTKKILKEFF----MSMNIKKIQKKIYVGITILIITIVWLSILIYIDKNQKTDLLIYNGILFL-ITFIYLSFREVIKKIKISNQIIKFSNTKNILNLLFFFILNIVYGFYLIKIILKHLYHQQIIKIQNRPILHNYIKKIFFLNNLNLNNIPNNS--IILFIFLMIICFLYIYFIYKKKFKTIQLSYTLNYLIIIKGLYYLISNINNFIMFNISLYISFCYIFFFIHKNNYLLYNELFKNIAIFIYILLGSISIFSLMLINPKIILYLFIITISSDSFAFLGGV-----FWGKTPLCYHISPNKTKEGFLCGILFTLIII---NTFFNVM--NKISYF--------IVFSI-----------------------------LTIISSIISQIGDLIVSKFKRNLNIKDFSNFIPEHGGLLDRFDSILFLSIFIILIIISPWSQSINQLFYMI-----MMVVDEEG--FVEVICGPMFSGKTTELIKRINFLKTLQLQFLVFKPFIDNRYSCKSELINHNLETVPAILIHQSKEIFNFIK--PGVD---VIIIDEAQFLDSEIEKIINDLSYKGIRIIIAGLELDFRGRPFGSMPYLLSIADRVTKYRSYCFICGKKASRTQRIYSNLKDKFTHEEEPVILVGGK----DY--HEPCCRKCHKF-------------------MIILSIETSCDETSIAITQDGKKVLANETCSQIKCHQKYGGVVPEIASRKHLEVITYLLQKTFVEAKINPKNIDLVAVTQGPGLIGSLLLGVSAANTWSYIYKKPLMGVNHLMGHIYSVQI-EHEIEFPALALIVSGGHTELIYLNNHFDIQKLGATLDDAVGEVYDKVAKNLNLNYPGGPIIEKLALKGESVFKLTLPYIKNNNLDFSFSGLKSQIINLINQNSLNMSNK---FIYDICASFQKVVIEVLLIKIKRALKKFPTKNLILVGGVASNASLKKRFFQEFPDLRLLIPSVKFCTDQAAMIGIAAYYQYKFKKPKELYSYNLTGLADLNSFF-------MANIKQQKKRIITNNKRRLRNSDFKSSTKTYFKKLKNA---KDFKEASLYYSVVCKKLDKGLSKGIYVGNYVNRKKRNAAITLNNINVR-----------MVYILKKHNNIYNSN------------ADAKKHFDSGYNNNCKHFLLFIWGLFLYFFCFVP-VVV---FKSFNLND-HESLLFKQVITLLILGCTG-YHVIIEGLLDTYRITKQKRKFTPNIHILMLLGALGAVFLHNFNEAILLIIIFATSNFLEEYIETKSHKEIRNLLKIAPTQARLRDSEGNFQLIEIEKLNIGDEVIVLSGDQIPSDGIVVSGNSCVDESNITGESIPVDKKKGDKVYGSNINLNNTLVIRITANADQNLFSRIIKLSNELKNNVSKKATLIKRLEPIYVKFVLLISFLILLFFP-LIN-------------IIKGWEYYSFNKIFEKIIVFVTVASPCALVVADIPATLSAVSYLAKQRILLKNGNALSFLANIKAIVFDKTGTLTIGKPIVKECLFDN--SLNEDEKNKFLSIFYYMEQKSNHPLAISIKKYLKDFFVTGENFNKDYSDIEVNNLIGIGIESFYQ-DKHYKVAKYSDLKSCYVNNK-ISSELETKIQSFLEDGYTVLYFSCDNTVVMVMAIFDVLRPECSNIINYFRDLNIKTVVLTGDNYKTAQNVAKCLNLDYVFAECLPEDKLAKIKELKTR--YTGVAMVGDGVNDALALANADVGIALQEGVDAIADIADVVLMKNNLIKIIQTHKVAVRLNNIVCQNMIFAISVIIILTISNF---------F-------TSLFLPFAVFLHEISTILVLLNGLRMLKNENLQSIK---------------------------MQDYNQQIEILLKEINEKMNSQIKVMNEKFKYIRTGTANPQILDKVYIEYYNQTQPLRHFSSIYVAEGNQLHIKPFDPNLITNIKTAILKLNIGINPK-VENNIIKLIFPKPSEEQRIQLTSKIKRNAEEAKIGIRNIRRQTNEKIKKIKLNQDWETKIIKQIQTIHDKFIKLIDELTNQKNKELLKY--MSLFEELKRRNLIKDCSNESELIHKLN-YDTVNFYCGFDPTAISLTIGHLVQINTILLLYNKGHTPFILIGQATSLVGDPKETKERNLLIPQEVVKNTQDITMQLKSLLPRKRVYFVNNYDWLSQINFLDFLRQYGKLFNIKYILSKKIISERLNNESAGISYTEFSYNLLQALDFYHLYLKNNIILQIGGSDQWGNITSGLELIRKLINPTQC--KPLGMSIPLLLNDQGVKIGKSEKGNIWLNSELTSPYEMYQYFLNLPDSRVILFLKQMTLITLDRINYLASELKLNPQKRLAQKELSRYIVSLVHGESVSKDCEKVSYLLF-SKKRSDLAESDLKFLKKYLFCVSVN-NDITLLDALLKGKMASSKKEARSLLLSRSIKIFPNSQDINDSLHLTTLVAL-FRKYILVTKKNKFNILIYFS-----MSELVKLFCQKCGRENYHTYKNKKQNSKNLELNKYCPFERKYLLHKEKKMNLKMTIKKIYKQK--ILQFEKKGETVLVDILKKELKWFSY----------------------------------NVKDINNIYRKIFKCLLTASKIINKKTS----KNFKSKKTQNELENADYDMLDIEDLEDENINIETIR---------SEEIQEDINLKKIANSIKVDDPVRMYLKEIGQIPLLTLEKEKENSKLVYEGVKARQKIEDFKNKLISITDEELEKLQISINKAVIAKNKLIEANYRLVVSVAKLYIGRKIKFLDLIQEGNMGLMRAVDKFDYTKGFKFSTYATWWIRQAITRAVADQSRTIRCPVHVSDILNKISRLRGKLTQDLARKAENHEIAKAMNIETKKINDLQMIEKETISLETSIRD--EDDSSLGDFISDPNAISPHDYMLQETLKKTLEESLEEALTPREQLVLKMRYGILEGDNRVHTLEEVGAKLGVTRERIRQIEAKALRRLRSPSRQNKLKILYKNINRK-MQGLLILQNGFEDCEALATR-ALLKNNGFDVTTLTFNNSLDVVSASNLMVKVDIS-KNVIY--DKYDFLIIPGGPYVKDVI--ENEHDS-LKNILNIIKIFSDSNKIIAAICAAPAFLGKLNLLKNNSFTCFPGYEIYIKEGKYCPDKMTVVSGNFVTSQSPWTVLDFVNVLLKTLNK------------------------------------------------------------------MQIICKDND---------------------------FICLKKIKHELNIGASVYVEGFLMPLEDVSSKYFELVASCIVVLGSSSIKYPIQPKPHSKAFLRQLPHLRLRTKLFGAVFRLRNTLTCAIHNFFQHKGFINIHTPIITTNDGEGAGSLFQVTSFNLQDLSNQKN----------------LDFKKDFFGKPVFLAVTGQLEAEAFATALNKVYTFSPTFRAEKSNTSRHISEFWMIEAEMAFCDLSYNIVLVQQMLQYVIKFCLQKNKFDLDFFEKNIEPGLISRLNYVVNLKEFPQITYKEAMNILNKSSYDFEQKPIYGEDLSTEHEKYLTEVIFKKPIFVTNWPKNIKAFYMRNNSDNETVAAMDLLVPKVGELVGGSQREERFEVLQDKMKEMQINKIDLDWYLDLRRFGSCIHSGFGLGFERMLLYLTGLDNIRDVIAFPRSYYNIS-------------MTLKVFETTFENNLLIIEVNKLAKQANSSILVRYKDTVLLSVLVIG--DNEVSLDYLPLMIFYQEKFYAAGKIPGNFSKREGKPSDAGILNARLIDRTLRPLFIKNFNKEIQIVNTILSNDDSCNNEIFAILGSSLASLISDAPFDKAVAAVCVGRINNKFIINPDPQQKNISDLWLLLSGTEDKLNMIEISSKEISEKDLISAMLFGHEFIKQLCSFQEEIKRKLNIVKNIHSINNYNI----D--LFNKFKFKYFDIFKNNFKKLINKKF-VKKIFSDEINNIKHIIWEKFIEDKEFVINIPKDFIVVCEHQYKLEKTKEQFTHMFNDLFTDIMREIVLKEKKRIDGRTLNEIRVIQTEVGVLPRTHGSALFSRGETQSLAVVTIGALSECKLIDDLSEEE-KESFIVHYNSPPFAVGSIGKYMMPSRREIGHGMLTKKALSNVLPIEKDFPYTIRVVSEILESNGSSSQATICAASMALMDAGVPLLRPVAGLAMGLFFE--NEDN-YAILSDIQGLEDQKGDMDFKIAGTIKGITAAQMDIKIEGISFNILQEVLEKSRLGRIEILEKMNNTIQKPREHMSVYVPKVKMINIPVDKIRDIIGAGGKIINQIIETYDNVKIDIQQNGNIFIMHNNESIVNQVSNYILNLVDEIKIGKVYEVTVIKILYDKKSGHSF-AAIVQIFPGIEGFIHISKLSNSKVECVEDVISIGQKVLAKCICINEKGKIDLSLILEK--------MIQKFIVTKNFNGYRLDYFVTSQIGFTKSQVQKLIANQKVLVNNNLA-KKSAILKHQDVIMLNLTE-LIKKNNCLY--PVNLNLEIVYEDDYLAVINKPANLIVHPSASFQGITLVNGLLYQLKDFN-KMPWNERMGIIHRLDKDTTGLILVGKTIEVVDKMQKMLQSRNVKRIYYALIEGFLNKS-GTINLPIKRDYLNPLKMSVTSQGKTAITHFTTLKKFNNYSLVELQLETGRTHQIRVHLSYLKHPIIGDPLYN-KKKYLVSS-QLLHAKKLYFMHPWIGKELQFDIPLPNDFSEFIKFL--------MKEEKYCMLNIEEIKNIFNLSLGEGIDFVEFFFEDTSSDLWKVIDQNVVGSREHHIYGLGIRLLSNNQEIYLYTNKIIYQHIIDLI--LQYKPLLKNKN---KILLKNFDFEQNISQKPLDDITWQQKIEKMLYCSRVIRQTDSLVIKSLVNLENKFQKVWIVNSRGISRYDNRYYVNLSLTSVAQNESNIQEFSRSFGKGSTGV-FLNSLDLQEISQQVAKQSVEMLSAQSIKAQTMTVVINNGSGGVIFHEACGHSLEATSVARGLSPFCDKIGQKIASSLVTAFDNGNIFEAWGATKIDDEGHLTQKNLLISNGILKSYLVDMRNGYKLNMPSTGSGRRESYKYSPTSRMNSTYISAGPHDPEKIIQETDYGFYAKYLGGGTVDPNTGEFNFMVNVGYLIQNGKITTPIKGMMLIGKGQEILFKIDRVGKDVQLVQGYCGSISGDIPVDLGQPTIRITEMLVSGS------MAKCYLTGKAILCGNKRSHAMNATKRKWKANLQKVRIINDKGQIQKVFVSARALKKMNFQRV--MILKKKTHKGLKKRIKITETGKWLRKHAFKNHLAGSKTTKQNRQLRGFTVVDSSDLKRIKNLI-----------MKSEYINNDFVKYHFEINPQEFEFFLQKSFDSVKNDIKIKGFRKGFVTRLLCEKHFGERFLYQKAITFLIDNKINEILA-KDKKKIMGQPELVDF---DLNKI-ERDHNFNLIIKFALKPKIELCDYKSINVNKDQ-GVIVTEEEIDKSIRNWLN---------MAFKEQG-FKIDNKYCQYFFDLEIRNKNIILFNENDICLYGSDQQFDNIINYLSSHIIGMKEKETRNLKIKFPDTFANLKLSGHNLK----IKVFLNRINVI-SDIDLNNDLINQLNLSKNFPDIKNLRDYFRTQLQFNKKEVLKKKEIQNILEYLLKNSIINIPQYLLQNYISTTEKQICEQLKNKDPHLKEYLQQNNLSETDFKKQMSEETIKKLKIEFLLEEIAIKENIRILDNEIQDFYQKLFRSSNMQNLEDFQKK-YNIDYIKTTLLQNKVIDFLWNNCSVNKNS-------------MVIIYGKNIIKEAIKAQRKIYVLYINPLMKDKAFLNFIFQSYPNYCYLDKHQLNSKVQNNNHQGVVAEVQDYFYRKDLLTYLIEK---SNKIVKFLILDAIQDPHNLGAIIRTVEASDFDGIIVSKKHQVPLNSTVAKTSSGALEYVNIFLVCNLYQTILTLQKFNFIIIGTEIGLDKNIDIIPV----EQSLAIILGNEGIGMRPLLKKKCNFLVSIPTQGMVNSLNVSVSAAVIIFYLYMKNKKY-MAKQIIYGEIARKKILKGIDLLANTVKITLGPKGQNVLLEQKYGSPLIINDGVTITKEISFKDAYHNAGAKAICEIATRTNDASGDGTTTAVLLGQSMIRKGFEALDTGGFKGVLLKQGILEASRVVAKQLLAKSRSVNTQEEIENVATISSGSAETGKIVAAAIEKVGKTGVVNVDESKSFETVLDVVEGMQFDKGYVSPYFVVNKKDSLIELEQAAILITDHKINSIFEINRILEYSLSNR-VPLLIIAESFDNEMVSILVANKKGNYLNAVAVEAPSFGDHQKDLLQDMAILTQATFISKDLNMKLKDVDEKFLGKVNKVIIKKGSTTLVVDNKTS-ALESRIQEIKSQITNIKSMKDFNQHDLNNLTNRLAKLTGGIGIIHVGATTETELKEKKLRIEDALNATKAAIEQGIVPGGGKALVEIYKTALSQLNSTNESVRKGYSIVLESLLEPTKQIATNAGFDASMIIQKQLEQKENFGFNAETGQFVDLVKDGIMDPTAVTRQAVLNAASIASVMVTTGAAVVEEVLEKNYQNIDSMNNDLL------------------MNFEECSKQNTNNCK----QHEKNIDENNCSCKEKK-------VQSKKVSSDHSSSEDNASSDIN----SNKAETLTLNCGDQSDNKNSISDIES----NKFIPNENDF--------------------------QMLKKQLNDLKAENVNLKRDLQEAHQQRTNDNLKYLADFDNFKKRITVQTNREIKYALTDFIKNILIPLEQFEKVLEMPK-VDDSVKSFLLGFKMIHKQVKDILQKEGVEEIKALGVKFDPNFHYALEKISDLKQPNGINVLVLQKGFLYKDLVIKPAMVKVNEWSDKNN---D----------MTFIYNKISLKSAQTKLAGIFLAKKILSTNRY----KNKKNIVFIHGSMGLGKTIFVKGFAQELGIL-TINSPSFNLFKSYNFNNKTLFHMDLFRLE------NNSKLIF--LFEEVLEYLELGDIILIESTYINDEIDKLWDFKVEIKFLKDNSRGILIKQKNVKY--------
pru_CX    -MLKLNIQLFASKKGVSSTRNGRDSHSKRLGAKLSDGQRANAGSIIYRQRGTKIFPGNNVGIGKDDTLFSHVNGIVKYETK-RNKKKQ---VSVYFLENKLN---MLQIISGKYKGFRLNLVPSEKTKSTSHLVRKALFDTIGAEIEGQTVLDLFSGSGAYGFEALSRKAKVIYMVDNLLTAYKTIKKNCQKLQLKNDEVYIFYGDAFRMLKKFIKEELIFGLIILDPPYFSDYFEPLFNILSPLTNQNSLVIYETSHKMNLPS-KINDFHLIKSKKYGSKKLNYYRKVFFALS----MSKKKLPFKQI-QKILTFLSITILLFIFFQ----WTFP-SKKNIEELKDADIK-----IVFNHDVSVADQTKTLEGMKEKLNDPESF----------------SFADYSNYVNIFQIGIQNNKNIVVRQ-----------WNKEDFNPLE---TNENSRKMIDAFKKTLKDKIDAIL------LNKTDYF---FSF--------EKELDEKKNPPANVVKQFFTIKRGTNFDYALGQNDYDKVN-----------KQKL---LVYKIDSDKSVKIVTNFE--IFKDKDKTEKIHADD-YNKAIREKK--DDNGV--FNYFVLKEDATKQKDLNLKLFVDD-SGDSPIQWPSKLRWTGILGWGYIWN-VLIIFIGSSLDFF-SNVFAGKEDGIFFGNLGLGIVLTTILIRTLSWPIYTKTSSFSLNMSLAQPEIDKIRAKYVLRKDKASMQQMQMEIMKVYKKYNFNIF-GIFITFLQMPIFIAMLRSLNRFRVYGGMFIPR---TGK-HFLGFINLNPVEADL------IVKLVLSLFVGISMFFLNKLSLKKPSYLKQNTKI-LTLEQQTQKKAQEKSMKVFSYMMIGLMTFASFKD-VTLSLYWVVGNLFTIVQTIINHKLMENKYILLKKQGL--------MAEKKPYLVILFYNYSHIENPETFQKSHLKFCQNLGLLGRIIVSHEGINGTLSGLEKDINAYMDYLAQDPRFSETEFKIESSDKHVFPRLSVKHKEEIVALKLKDDISLEEKANNYLKPKEFYQLL--QEKDVVVLDVRNDYEYNIGHFKNAINPNVRNFRDLPEWAEQNISLLKDKKVLTYCTGGVRCEKMSAFLRQKGVEEVYQLKGGIIKYGQDEEVQGKLFDGQVYVFDERIATKVNQHENVIVGKDYFDQKPCERYINCANPSCNVQILCSEENEHKYLGSCSKECRKHPKNRYVIKHNVD-INQKEYKSIL---------------------MKEINFFALGGIGENGKNFYLLKVDSSYFILDAGLKYPNV-VANGIDCVIPDYHRLESIKDQIKGIFITSAFETHSGALPYMIDYLEDVPVYASDFTIEVLKINLHQNN-ANP--HNVEFRAVQDKSVIDFDNTKAHFFGISHFLPETLGVAFETSQGLIVYISEMHFVQSKDVNFQTNFAYLSELSQ-KEVLALVPASQGAFSIIIQKKEEI-LEYYLSSYFAS----IENNIIISFLVPDLLKIQLAIDLALEANLKIVILGRKSEKIIDVALQKNYLKIPEKSLINLKTSTDYLKY--KNLVVIVVGKRFEPFYRLQRMCKQTDRLMKLHPKDKILLLSIETTGVDKIQNKTVDILARNGFIVDVLEKDLLKSSSYNYEENFKLMLHLLKPNFLIPVAGEYRHQYQIKKNAQKFNYPNNKIFLLENGDVWNYDFQNKPYVKRNFFKNLGEILIDGTPVLEGNDFILKDRELLANDGVIIIVCNLDLKTREIVG---NVELISKGFLNKSDTDTT-FGKLKDLFAK-ISKGFLMNNKQVKWSDFKNNLREDLSKFIYKETKKKPVVIPVLISISR----------------------MLKVIVIGCTHSGTAAVKTIKKNYS--DVDVTVYERNDTVSFLSCGIALYIGGVVQDRRGLFYSNPDELTQMGANVNLEHEVLKVDFDKKEIVVKNLKTNEEFVDRFDKLVLSTGSWPVIPRLDGMDSKNLLLSKNFAHANEIIEYATGVKKITVVGAGYIGVELAESFSHQGKEVVLIDAEERIMSKYLDKEFTDLAQDAFTKNNVKLALGQRVSKLETSNGLITHVHTDKEVFETEMVIMCISFIPNTKLVSHGLKTSPNGALVVNEYLQTSNSDVYACGDCVNIYYNP-TQESKYIPLATNAVRMGTLIGMNITENKHKYLGTQGTSGIKIYDLNISSTGLTENMAKLLGLNYAAVTIRDANRPEFMPDYESALLKVVFDKKTRNILGGQILSKADLTEKMNTLSVCIQKNMTIDELAFVDFFFHPHFNKPWSLLNLAGLKSLEIK--------------MNNEEKSLELEQTVIRKNKIEELKKIDVEPFKNHFVVQNNVSDLLKKYKLLDRTELENNLINVAVAGRIVLKRLQGKAGFFQLKDFDSSMQVYVNMKLVSPLSFTIYKNADLGDIVGIEGYLFKTKTDELTIKATNLIHLSKSLKVLPDKHKGLKDKELIRKKRYIDLITNPRSMDTFVTRSKVIKAVRKFFDDRDFLEVETPILHSFIGGASAKPFITHHNALSSDFYLRIATEIPLKKLIVGGMKAVYEIGRIFRNEGVNATHNPEFTTIEAYLAFSNMQGMMDLTESCLKDVAQTVLGQLKFVYQGDEIDFGTFHKYNMIDIIKEKTGVDFYQEMTLEEVQKIAHQHKVPLEPFFQKGHIIAAFFEKFVEPTLIQPTFIYHYPFEVSPLAQNNKQNPSFTDRFELFIAGKEIVNAFSELNDPIEQKKRFAQQLIQKDLGDDEAGEMDVDFIEALEYGLPPTGGMGMGIDRLVMLLTDTPNIRDVILFPHFKHNNQIL----------------------MLSLKEIIIFAKQNGFVFSGSEIYGGLSNSFDYGSLGTLLKQNIKQAWKKKFFQERNDNVLLDSSIIMNSQIWEASGHLEMFIDPLTENKETNKRYRADKLIQSHDPSFDVSALTFEEMTQYLIENEVLE----TKNWAPVKKFNMLFQTHQGVVIEEKKPLYLRPETCQGIFVNFKNILNSTRKKLPFGVGQIGKSFRNEITPGNFIFRTCEFEQMELEFFCQPETHQEWFAYWKEYSYNFLLELGIKEENLELKDNKKTELSHYSNATSDILFRFPWGFDELWGIASRTDFDLKNHQKYSKKDLKYFDENTKEKYFPFVIEPSLGVERLFLALLADSLETEQLKEETSRTVLKIHPFLAPYKIAILPLMKKIHCHKAKELQKKLSNYFELTYDENQSIGKRYRRQDSIGTPFCCTVDDQTLKDNTVTIRDRDTMKQHKIPIEKIRDYIENKLLF----MSITNERTANLIHKEIVFIINQIVRNDQIGYINVTDVDLTKDLSFSNIYYTLLKDDEETVALAAEALEEHKKEIRMELAKKI-RNIKKIPNLIFKYDQSLVYGKHIDKLLEDINK-MAVPFRRTGKTAKRKRRTHYKLNKPTLVVCPETNNFTLPHRVTLNSG-YYKGKLILLKKKKIIKNILFSQKDINYLF--MLTKIQEIISEQLFIP--KEKIMLETRLKEDLGIDSIDAINLVFKLEQIFNIKISDEALQQFKTVQEVCDFVELNSS---------------K--MNL-KGQELLNSINENNLKSVPDFKPGDTVKVYIKIEEGNKKRIQTFEGLVI-RRQGSNISENITVRKVYSGVGVERIFPIHSPLYEKIEVIRRGIVRRSKLYYIRKLSAKAARIKEKNNFFNFKKMKRTYQPSKIKRRRTHGFRARIATVGGRRVLSARRRKGRAKLTVSSVN-MGYSKLRRTTPQRKSLLRSLVSSLIVNEQIVTTFSKAKELRRVVEKSITLSKKNTLHARRQASLLMFDKKIDE--DKTVLQKLFNELSSKYQDRPGGYTRIIKTESRKGDAAPMAIIQLV-MKLIVGLGNPGKMFELTPHNIGFMLINYLEKEW--KKNIL-TT-KKELSSIVSHLQLEQETILLVQPQTYMNISGKAIKQLMLKYNIPKDDVLVLVDDINLEPGAFKLKYKGGHGGHNGLRNIIDMLHSKDFKRLRIGVGLDSRIPLEQYVLNRLNTQTQQQITHNFPLFKKLISNFIQGYPFANL-MNTLV--------MIDTKEKEIDKVVNKTQEKQNSKKNNDNEPKWYIIQTYSGYENSVKEDLLRIADSGVGISSLILDAICPKETYYKTKADGTKQTREKKIYSGYVFVKMVVTDHSWFVVRNIPKVTGFLGSIRGGGS---KPVPLSDNEIRPILLKMGIIAKPNYDYLIGKQVEITNGSFAGQIGKVSFVDHNQDKIIVEIDLFGRATPIEISFDSFKAVL--MPELPEVEVIIRHLHKKLVNRTIKGIKVFYEPIVQNIARFN-QMLNQTFLDVQRKGKYLLFFLSDDWVLVGHLRMEGKLYLKP-QKDCLKT-GKHEYFRLLLDNDMVLQYYDFRKFGRFL---LFKKDRYLEESKLERLALDPFLIRAKDFYGCLQKTRVAIKTVLLNQQIISGIGNIYANEILFAARLHPETKATYLNFAQTQLILTKAQVILKESIVLGGTTISTFDAL-GKTGSFQNKLLVHGKDKQNCVVCQNKIEKRKIGGRGSYFCSHCQTMITKKD--------------------------------------------------------------------------------------------------------------------------------------------------------------------------------------MKITLEMIKELRKKTQSGMMNCKQALEHTQGDVDKAVAYLKEKGMI-T--ANKKKDKVSAEGLTNVAFKGNKAVLFELNSETDFVAKNEHFITLLEQLKNSLLDADASVKTVEDFLNYH-WNGQRVKNIILDKAAIIKEQIVLKRIQTVYKKDNESFGLYKHQGGRISALVHFDKQNEEAQTHIPIHVAGFNPKFLSKEAVDPNFIQTKKQLFLEKTINEKAKQNLPSG--LLDKIASDRLNKVLEEICLLEQPFYNDTDQKVKEFLQANQTNVIAYYRFEVGETAKKNEQ--------------MKTEIVNKIKFLTDLINKANYDYYNLNNSEITDQQYDASLQELISLEKKYPEYRLNYSPTFKIGGVV-NSKFKKIVHEVPMLSLENVFDFKELKDFYHRVLKKVSRFHFITELKIDGVAINLKYEKGILIQATTRGNGQVGEAVIDNIKTIKNIPLKLQKDIDLEVRGEIFFKHDDFEKLNTLQVKNNKPPFSNPRNAASGTIRLLNSDTVSQRILSSFIYHIVKPPAFIKTQKEVLDFLKKMGFSVNPYHYVADSFEALISHINRYEKLKDTLPYDTDGVVIKVNQLELHPLIGYTSKFPKWAIAYKFNSSQGETIIKKITFQVGRTGSVTPVAELLPVMVSGSVISKVSLHNYDYIQKKDIRIGDTVLIHKSGSIIPEIIEIIQEKRTDQT-PFKMITHCPFCQTQLDKKA-DEVDYFCLNEVCEEKQIKKIIHFVSRESMDVNVLGEKTLILFFQKGFVKKISDLYSLNSFRSQLEDLPGFKSKKVNNILNALETSKSQPFERLLFALGIKHIGIKVAKILVQKYHNIHALKEATKED---LLGIPEVGIKIVESLGDYFKKPHNWEEINLLMQHNL-QFQNDY-----KNKTTVQDNFFKGKKIVLTGSLKHYSRKAISSFLEEKGALIVNSVSKNIDYLICGHDSG-SKLVKARTLGIKIIDEKELEQRLSER-----MMKRIDFIASLLQGYHTVVDVGTDHGLVLKKAFEQGYIQKAIASDINPQPLEKARENLENYPVEFYLSDGFENIP-SSFDLALIAGMGPYTIIHILEKTSH-IGKPFILGCQGKIHLLVEWLKRNYYTIQNHYIVHDKFNYMFLKVIR--NK----------------------------------------------------------------MLSFIKKLFDSSNKYLKKAKVTSTKIEKLEEEMQRLKDEDFPKETEKLKQRFQEGASLDSLLVEAYALAREASRRVTGLTPYYVQLLGSIVLHQGQIAEMKTGEGKTLTSVLPAYLNALSGNSVHIVTVNEYLASREAEGKIGDIFRFLGMTVGLNTKDKTIPEKQLAYQADILYSTNSELGFDYLRDNMETDINNLMMHRDYNYVIIDEIDSILIDEARTPLIISSNTQQGKKFYRDADRFVKSLKPEHYMIDLESKTIELTEEGVRKAEAFFQLTNLYNNSHSLLLHHIKNSLKAGFIMEKNKDYLVD--KGQVLIIDQFTGRILNGRQFSDGLHQAIEAKEGCVIKEETEVSATITYQNFFRIYRKMSGMTGTAKTEEKEFVNIYKMKVVEIPTNKPMIREDAPDYVFASAEKKWQALLGEIEKRHARQQPILIIGTSTVEVSEEISKYLKKRKIKHEVLNAKNHSKEAEIIAKAGHKGSITIATNMAGRGTDIRLGEGVVELGGLAVLGTERNEARRIDNQLRGRAGRQGDPGFSRFFVSADDDLVKRFGSNRMQRIIAMLQNNSDS---DEPITLKMFSNFVTNIQKKIESSNYDYRKFVLQFDSVLRLQREIIYQQRKEILKS--EEVDVLAVNLMNKTLNSNIDYFLK----NK-MTNKD--DEGIKEFITYLETLFFLPNTFTVQDFQTQEE---PRSLLTSKEIEEVVQKKVTTFLEEQKAKLQVIDDKQYFY--VLRYIMLQKIDSYFKRHINDMNILRRGINFLSYGQQNSLVVYQEEGQKFFNQMIENIALDVTKTILKSSTLTDQLVE---SFQEKLIFN-RPVSKNNTAKRKNRKVRG---SRKPWN------MKLILAIVSSEDANKVQNNLNKENVFCTRLSTKGGFLREENATFVIGIDSERVDEVLQIIKEHSRKRTQMIPGNVLNEMGA-FYSLPSEISIGGATVFILDIEQFLKL-MKRKFILRKTSEIDLIFKLNKNKNIRNGFFTLYYAKNNHFKHFKFALSIGKKYGKSHERNLIKRRLRMIIYQNMNMINPHTSFVLVIKPKAKELDFVGLSKYFLILIKKIS-------------------MAKTNKIIGIDLGTTNSCVAVMEGGESKVIPNAEGSRTTPSVVSFKNDEIMVGEVAKRQMLTNP-NTIISVKRHMGEK-----DYTVDVNNKKYTPQEISAMILRNLKKQAEDYLGAEVSEAIITVPAYFNDSQRQATKDAGKIAGLEVKRIINEPTAAALAYGIDKSE-KEQNILVFDLGGGTFDVSILNLAEGNFSVISTSGDNKLGGDDFDERIIEFLIKEFKKDN-----GVDL--SKDKIATQRLKDAAEKAKKELSGIVSTQISLPFI--TM-------NPTSGPLHLEYTLTRAKFDELTRDLVERCLVPVKRALTDASMKAEEIDQVLLVGGSTRIPAVQELVKKELKK-VPNKSINPDEVVAMGAAIQGGILMGDVKDIV-LLDVTPLSLGIETLGNVFTKLIERNTTIPTSKSQIFSTAADNQPSVDIHVLQGERPLAKENKTLGSFRLNDIPPAPRGVPQIEVSFDIDVNGIVSVKAKDLGTNKEQKITISGTGSLSEEEINRMIKEAEENAESDKIQRDKIDTRNNAEQLIFQTQRSLEDLKDKVNPEEKAKAEEHIKNLEEALKGDDQTVIKEKLETLEKEAQKITLQAYQQAQEQAKNDH-----------------DHDKKEDKTVDAEFEEQKK-------------------------MKKMTSSEIRKMWLNFFVEKGHYQEKSASLVPQ-SDPTLLWVNAGVTPLKKYFDGSEKVRFQNIVNVQKCLRNNDIENIGKTSRHNTFFEMLGNFSIGGYFKEEAIDLAYELLLFERFFALPKEKLYITYFHQDLDTYHFWLKKGIDENHLIPLKTNYWEIGEGPCGPCTEIFFDRGSEYDSRGPELIENDIENDRFIEIWNIVFSQYNSVPEAKRENYKELPQKNIDTGAGLERLACIFQDKKTNFETDLFYPIIVKMEEISGFKY---Q-EDETFRIISDHVKTLVFGLGDDVVLANYGRGYVLKRLLRRAFQKGKKIGLNQPFLYRLVPTVADMMQEFYPELKDKETVIAQMIQKEEEKFLHTLKVGEVKILELT-EDNKISDENFFKLYDTYGLPKEVVLEFSEQRNIEVD---SDQFDIFLQKQKKLSQKNQNKDFKNRMK---EQNTDHLN-FTAPSEFVGYEVLEAKTKVLKVFKEGIVLEKTPFYPRMGGQSCDEGTINNVPVTKVTKLPNGQIIHQI-------ANVFHEGQEVVAIVDPENRRKNSLNHTATHLLNDSLRKVFGKHIKQQGSSLNDKVLRYDFNHYNLLSFDDLMQLENQVNDWISQKYPVITEAMSFVEAQK-KDAKFLVDK-----DY--SDTVRVVKI-HDFSLQLCGGTHAKNTMELKRFAILSYSSIGSGIYRIEATSEDNVRNAIEQKISPFVKEEQQILHKIEQDQK-----------------VVNAKI----IPKI-MINYNSYEDIQNYKSYVQALKQQQIAIQKEMVKKQTELILQKADQFIPDKIEKQMLIMIHDE-TNIEPNILKTLLEHLFDKLQNDFLILCQKQNNGFVLLVKSKTVHAGQFLKNINKIINGKGGGNKTFARSFSSDIMKINELEKGWKTCL---MVKINFVNARHKRRKKVLKLAKGYFGSKSTLYKTANEQVMRSLQYAYRDRRQKKRNFRKLWITRINAGCVNNKISYSRFIHGLLLAQVEVNRKILADIAYQEPDMFASYVELAKEYLA--------KKELILAQQKTNKTPKQE-EKNTSEKTTK-KEVKVQLEENPPVEST---------------------------------------------------------------------------------------------------VELTEEAPEKVKVAQEETEVEKNEEL---------------DLNKMLVTDLKKLAKTHNIDDVSKMKKADLIKSLEKVIKKN--MNNKKKCVFEVVSAFQNQQINLPQRQTNYSAGYDLEAAENMEIPSQQVVLVPTGVKASFPNHQVLLIYVRSSLPLKKGLMLANNVGVIDSDYYNNEKNEGHIFIPLYNFSD-QTVIIEKHERIAQGLFQDFYVTDDD-----HAKTK---------KTRKSGFGSTNEKKLKKTNIINDKK---ME-MI-NQNVSPNDFDIVFYALGGLGEVGKNMYVFEIDKKIFIVDSGISFSDDSFLGVNYIIPSYEYLLQNEHKIMGLFITHGHEDHIGSIPFLLKRINIPKIYVTGIAYDLIELKLIDYKL-NKYISILEKYNNNSKFVFDN-TEVSFIRLNHSIPDTFGIVFKNND----NVVFYTGDFKIDNTPEGPLAEYAKLSDLGKNGVLCLFSDSTNSQNEGMIQSEHKIGTTINQLFYKIKGRIVIVTFASNFYRIKQIIEASVLTGRKVAVFGRSMEKAIETGMKNGYLKIPKDTILNNNDIEKYD--DVTLLCTGSQGEPLAALSRMANGIHRQVKLNQKDTVIFSSSPIPGNQDSINKLLDLLFKMNVEVIAHGLLVDTHASGHASQNDLKLMLNLIKPKYFIPVHGEHVMLIHHKQLAIECGIEPGNILILDNGDAVGISQEKT-QLIGRVPTDNIYIDGSGV-EDVGNLILKERRILNEEGLLSVVISIDLKQKKILNFPMIVSRGFIYMKTNQELIKKISSDVKKMVQN-LLRLDKVNKSYLKKSVIDFITPRIYESTLRNPIIIPIFLMV------MLEI---AGHKQNKHWFYLAPTLIALTLFSFFPLIKNIIISFNGDYQKFSDSFSK--TELLSFKNYAKVLRDVEFRYSLRNTLVLVLLTVPISLTFSLVIALALNSVYNHYLKDFFKTFFFLPLLANTVIMGMIFSSFFYHN-NIPSIN-KPEGLFNNFLNLFGMKPKN-WINISAPYMNKMFVIIFYNIWHRLPFKIFVFVLALQDINKSYYDAAKIDGASKWRIFTKIVLHLLAPVLFYQFIIELLTIMKEYETVVGVFGKNADYKIQ--TIVGYIYSQ-----INSPNYNSYSKGAAAAVILLFFSVLFTTISFVLQKRKNKLAKVDSERKNE--MDYFNVYLMIFG---LILLNSFFAAIEISLVTLSESKINLEIKNGSKKALKIK---KLKETPTHFLSVIQIMIHILTFVQGYLLKNEN----------DLGIY-----------FTIGLVVVSIVFGEITPKRIALNFPLKTAYFLLDLFNVFCFITKPIVWLLNQISNIILYALGIDPHKKNDAVAEDELRYLLNTSYRKGIIDSSENNMIQNIFDFDETKVSDVMRHRKEIIAIKSDVTREELTDLICSEKYTRFPVYEKSLDKIIGIVHVKDVFKGLIEVDKNH----------------------------------LQFDIKDFLRKAYYVMEFKNISELFKEMQLKQNHIAIVVDEYGGTAGIVTIEDVIEEILGDIEDEYD-KQNQEIIQISEHEYIIKGTTHLYDIEEELKADLPID--DYETLSGFMLGKFKRIPENNEK-IQIIYNNWKFDGLAHDGLVITKIKVSKIELVQQIAQKSEEQPELMPKTIVLEKENIDDALRRFKRDVSKSGNLVQARKKEYYVKPSVERKNRKKILK-NKNIK-LFLIK-------------MNLEKNPKEEKATDNE---------TIGVTSYVFNPKHTVQDLAKHLQVSNIFLIKKILQMGVTTNINQTLDRETIELLGLELNLKIIYSPQVDSDQKKGK---------------AKK-ENTKLTKRAPIVTIMGHVDHGKTTLLDSIRQTRVVDQEFGGITQHIGAYEISY-NDNKITFIDSPGHEAFSQMRSRGAKITDICVLVVACDDGVKPQTIESVEHAKAANVDIIVVINKIDKLNN-KKENIMTELSNYGLLPEEWGGNTPYIEMSALKKQGLNNLLEMILLMSDIKNIQTDLTKKAEGTILEASLIKNKGPLATLILTNGILKIGDVVVAG-ETYGKIRSIEDDLKKSLKQAVPSQPVVVSGLKQVPQAGDHFMLVQNEKVAKRMADERQHL--AKEKKYA-LLDEMATYNDNIFELE--DENETKTLNIILKTDTQGSIEAIQKALGQMST--EEVKINFIKTSVGMVTINDINLAKTFEALLINFNTPLNNDLLKFAQDSKVEIKTYQILYKMMEDIEIDLKKLIKPVFEEKMMGQAEVRKIFYISSIGYVAGCYVTSGTIFNNSLAKVIRNKEVIYEGKIISLKHLKNNINSAKQGHECGIVLDNFNTFQVDDIIESSKMEKVV------MKNIGVDLVEIKKIKDVGLDKIANRILSLKEHECYATITNQEVKYSYVAGRWAAKEAIFK-AYAKGDLTH----NYSDWSILNHVPYGLPY-----VIDPYQNKIMISISHTDNYAIAFVVLM---------------------------MNKKSYTLTQSGVDKLNEELNYLKKVKRNENLLALKEAREQGDLSENADYSAARNEQAVIETRILEIQNILKNVNIISASVKNKDI-NIGNKVHLRFLDTMEEKNLHLVGILEADPFVDKISIESPIGQSIQGCKIGDKVVVKTETGKNFTVEILKIE-----MFQ------ESNFIKTVMQKDLDEKKYKEIITRFPPEPNGFLHLGHARAIIINFELAKFFQGKTYLRYDDTNPSKENQIYVDAILEDIKWLGYEPDQIFYASDYFDIIEEKAILLIKKGKAFVDDLTMEQLKEYRGDLKQPGKNSPYRDRTVEENLHLFQQMKHGVFKDGEKVLRAKIDMASPNMNLRDPVLYRILDAYTLKKK-RYYIFPAYDFAHPLEDAIEGITHSLCSLEFEDHRPLYDWIIKETEMKNTPKQIEFGRLNITQTFLSKRNLKFLVDSQLVQGWNDPRMPTLKGVKKRGYTPEAIKKFILEIGLSKNNTHIDKNMLDSCLREDLQKKAKKAMAVVEPLKVTITNYPDNQIEYNEIP----FHE--DLSF-----------------------------GSRKMAFSKHIYIEKNDFQLTKLNKKSKKLFLNGEVRLLHFYFVKAYDVIRNEKGEIIEVLATYDPQTKSGSGFNERKPNGTIHFVEKLTAQKALFNFYEPLFNSENPNPLNLSAD------FNHHSWLKKEVFIEGSLNLE-QNHEPIQFVRRGYFNIDH------QPDNLANFNEIIPLKKNYK-------------MYE-ETIAAISTPLGTGGISIIRISGAKAIESIDQIFKSPKKHFTLKEVPSHTIHHGYILDHKNDILDEVLVSVFKKPNSFTGEDVIEVHGHGGILITQLLLERILSLNIRIAEPGEFSKKAFLNGKIDLIQAESIMDLIHAQNENAIKLSHLGLQKKTSELIEILSKDVLSLIGKIEVNIDYPEYEDIQMMTNEIILPEVHRLIKSMQDILDHSVTTRFLKEGIKTLIIGKPNVGKSSLLNAILDEKRAIVSDIAGTTRDFLDVHVNIKGVSLNLIDTAGIRKTDDPLEKMGILLSKKFFKEAELVLLLLDQSRPLSQEDKELLEMTKNHPRILIGSKSDLP----SEMNSSFLE-------EEIVLISNITKKGIKQLKDKILKTFQLDLIEEKNFNYLSNSRHIQQMKNALQALKNVIIDIDQQIPIDIHIISLKEAYEALGSIVGNNIN----ETLMDELFSNFCLGK-----------------------------------------------------MKKITIMGGGAWGSTLGQVLTDNQHQVLIYDNNETYINKINNQQHPIF-DLSL-QKIVATNDLEKSLNFADIIVLCIPAQNMRTFLQQINPLL-KKPKSFINASKGIETKSNKMIFQITKEEIDPDKLKNYASLLGPSHAEEVILRRITFLLSASDDKAFSEKIVEIFSNPHYLKIHPSDDVMGSELCSAFKNALSLASGVLDNEDFQTNAKAAFISLGIIEMKKVLEILDMKT--DIVLGLSGLGDFIVTAFNENSRNYQAGKKIRLGMDLNDIYANSFQTIEGVNNLKVFYELSIEKNIALPIIQSTYQVVFEKKPLENILSKILETK--------------------MFKSGFITMIGNTNVGKSTLLNSLIKQKISITSSKSQTTRNKIMGIINDPHYQLIFVDTPG-I--HKEKYLLNNNMNSLAIQSIKDVDIVLFVVDRECT--SKEEKILQTIQQHNKKVILVINKIDEIKQKILIDKIIFSYLEKFPFEHIIPLSAM--TQQNVDILQDKILSLTEEGPLYFDNTMVTNVTEQEMISELVREKILYHVHEEVPHACAVTVEDMRSMEENPSLLEISVLILVEKPSQKKILIGAKGEKIKRIGTEARKDINCTLNKRIHLNVWIKVEKNWRNRINLLKQ--LGYMH------------------MDFIKQQIINFDTIIIHGHKRPDGDCYGSQLGLKDIIQENYPHKKVYAVGEINPNMAFLGDMDSI------TDETYQDALSIVVDSGNANIISDQRYKLGKMIIRIDHHLSAEKYGNYHYQWVEPRFASCSEMI-YTFKEYHNYKISLKGAMPMYVGMVTDTGNFRFDRVTDKTLQMASELL-QFEFNAFEIDKKINTQSLQMLKLKGYICENFI-AEDGLIYIQISQEIIKKFNFSIDEIFSIVNIYSNVADYPVWAFIVEMS-SQEWKLSIRSAGPKINHIVSKFDGGGHLRACGAFVKSQENIDEIINSLKQSIKEFKQEETLNISTES---------MSENKYLHQLKDFKDGFKSFINKGDVIKLAIAIVMGQLFTKMVSSLSTDVIMPPIVWLFNGK-FTLNELKINL--G------------------GENA-INYGKFLQNVFEFFMVAFVIY-IFVYQGKKHLQTK--------NPSNVKELKIDDIKQLEQEKVALLKEIKDLLQNSPK-------MIEYFFQKE-NNIIQQIEIKGHALYA-VKNKDIVCASVSTAIILTMNAIELFGLQKKV--TFQLKQGYFFLNLLEK-DEIVNNLLTNLEYSLKDLNKTYSKYLQEKII-----------------MGVVTIKQLLESGIHFGHAAKKCHYKMKPYLF-SSNDGVPIVRNRIHIIDLKKTLEAVEHSYKKLVQIAEEGGKVLFLGTKKQTQHIIKQEAQRANQYYINQRWLGGTFTNFQTILTRINYLKELYKQEEDGVWKLLSKKEVATLKKQRDKLEKFLGGIKNMSQLPQAIYIVDVQKDTIAIAEARKLGIKIFGIVDSNCDPDSVDYIIPANNDAIKGVKLITSIIADAAIEGSGSNQEA---PVEETTDESGEKPSESTPETVDVEKTQ-NNDQNVEKEKVSTN-----------------------------------------------------------------------MNIMHDINPKRITEDQFVVLIEIPQGSKKKYEIDKETGLLSLDRYLATSFRYPVNYGFIPLTHCEDNDPLDVFVLSQEPLDPMVLVNCRPLGVIRMIDNGELDEKLIAVPARDPLMDQYQDIKDLPQSLVAEIEHFLLHYKDLDKKTVSIEKIEGKQEAKNAIKRSLVTYR---DIIKK---------------MSKIKSFFKNTWEKIQKF------KLKHKINFFFIMKFSFLFSVILFLTFPFYVMVITSLKNKADI-ETNNALMLPQSW-EWRNYKEVF----RTPNFKFIKYFLNTLLMVIISTTLGTLFAVLAAFALS-ILNF--PLKKTIVALLFIAMMITSETLVLTNFRTIAKLGMVDTGNGASFPLGVTFAMVLPYLVNVVHVFLIMQAFQRVPKELYYTSKIDGTTDWEYLWKILIPITKSSIIVTVIFRTVAAWNAYSWPELVGG---QLLTNMIRKTF----DGESGIDQLHLQMAVSVLINLPLLLIFIFSKKYIISGENKSGIKGMLKIYNSLTQKKENFIPLTENEVNIYVCGPTVYDHLHIGNIKPLIFFDMMKRYFTLLDFKVKLVVNITDIDDKIIQTALANDTTEAQIAQHYIQVFFTLLKKLDIDTIDKFPLVSNYIKSIITFIQDLMQKGYAYLTETGVYFRVNLIDNYGILSKQDLTKLKKNARK-ELDPQKENVEDFILWKKTETGVQYESPWFLGRPGWHTECVVMIKDIFK-TTIDIHGGGNDLKFPHHENEQAQFVASQK-KPLTNFFVHIGRVDYQKQKMSKSLNNVVLAKDVLKDF-EANVIKFFFLSHHYLQPINFSYELLLPIQTKYHKIVHALNKNNFQLKMNHTKASNKKLAYLQQFHQLMQNDFDTPNVVTLIDQIIKELNKTH-VLIEMSELQNTLLYLFQHLGISLPLKNITPKDVTLYQKWLQARQNQDFKKADLLRKLLEEKSFI---MSKKIPVGVSGRHVHLTQKTLDILFGSKNYQLTVFKNLKQVGQYAAEEKIDVMSSEGKLITGVRVVGPVRNVDQVEISQSDNLRYKFKAPVRSSGDIKNSDKAILIGPKGQVDIAEGVILADRHIHFSEEEAKEYGIVDKEMVNVKIDGIKPGVLEDVLCRVHKDYRLECHLDTDDASAFLLKSGDSVTLI-KK----MLDLKFIIQNMELVIQKLQTRQEDFSYLEELILLNQSRKNLIVSIEQIRFKKNNLSRSIGTLKRENKSIDEMI---AKEA-ISKKELEALMQELQTIENKINHLLHGVPNIPHESTPIGQSEEDN-VVIKHF-MEPEEKPFPIKDHVEIGEKLNILDLKAAAKVTGSRFAVLKGAGARLERALINFTMDTNS-QKSYQEIIPPFIVNENSMFSTGQLPKFEKELFKLKLDKYNWYLNPTAEVPTINIHRNETLKVERLPIKYVSFTTCFRQEAGAAGKDTRGILRQKQFNKVELIQFVEPQNSYTVLEEMLKDSEEILQKLKIPYRVVALSTGDLGFSMAKTYDIEVWLPSQQKYREIASISNAETFQARRANIKFNKNKKDKNEYVHTLNGSALAIGRTMIAIMENYQNEDGNIVVPDVLKSYMGIDIIK------------------MNYEAIVIGGGHAGVEAALALSKK-H-KTLLITGNLEQIATLPCNPSIGGPAKGVVVREIEALGGIMGKAADLSQIQMKMLNTSKGPAVRSLRAQIDKVKYPKVVIQILKEAANLTLLEGLVEELIIKKQQ--VKGVKLQDRTLIYSEVVVMTTGTYLSSKVLMGKSKINSGPNNEPTTYGISKQLKE-HGFEVIRLKTGTPPRIQKDSIDYTKAKMQFGDGILQTFSSPSVIDDLGVQEPCYLLHTNEQTHELIEQNLYESAMYDGQIEGTGPRYCPSIEDKVVRFCDKKQHQIFIEPESLESDEMYLQGLSTSMPKEIQHKILKTIPALENAKIVRYAYAIEYDAFNPNQLKHTLETKKINNLFFAGQINGTSGYEEAACQGLMAGINASLKLQNKDGLVLNRNEAYIGVLIDDLINKGTKEPYRLLTSRAEFRLLLRHDNADLRLTHYGFELGLVDEKTYKNVDKKRLEVDMLKEKLQATFFEVNEKNLNYLKEHDSSLITEKVSLYKLLKRTELNKNILKFVFDQQYTPEILEQVEIQVKYENYILKAEKEAQKLLQLETKTIPIDIDYSVIHNLSKEAKEKLTTIKPYNLGQASRILGVNPVDISILLVFLQRTQN---FV---------MDKIKESFVAQINEKIPIYELVLK-SGVVLKKQGKNFMGLCPFHQEKTPSFSVSKEKNIAFCMSCSKGGKPVTYWRQLKNISTETAVEELCEQFHID--LPKQ-KKNNKDVLYDVLNSAQQYFHDSLLYIID---------------------------NIKDHPLERYLFQERKLTLELIKEFGLGYA------------------YDDFNSLKDYLLE-KGFSAKTLLKLGLI-----KQRSNNEKEYYNFFVDRLMFPLTDEKGNIVGFSGRL--IKEKEKY------P-KYLFNSETALFKKSNLLYRLYQHQEDIQTKNEIILTEGVFDVIAFYKKGIKNVVATLGTSFTEQHAKLLQSRSQNCLIIYDSDNAGKEAALKISTLLIKRNFKIKIVTLPDNLDPDQYILQ--KNII-NLSS----LKEK-AKDFVFYNVEEWKEQNQSDD-------EIESKTVT-LLKYYDLETKRYYAKELYKKYQISLNLAEQTYDKENNLFNDKKGYRFLSQIANDSDKFIHIK----KMNKK-------------------------QYNETDKH----------IIIEILLSDKFLPLIYEKRVIIFLHNSVLID-----IVAKIKEYYEKHLPEENIHVNR-HVDLDRFALLYEDFFQERKAKFDFDLFKEDIENSFLFKQKKNLPHLE-DVKILLSKKTQL---DDLANIEKEITSLEKDLTQMIS---NEEDV--RQIEEKGQQLIQKKLELHKVRE--KLAKL---------------------MFKRILLKLSGEALKGD-DFNINPQKVKKIAEEIKEIKDLGLQIVIIVGAGNIWRGHIGQE-LGMERSQSDYMGMLGTIINSLALQDALVNLDIPTRVMTAFHVIAVAEPYIKGKALRHLEKGRVVILGAGVGSPYFSTDTAAALRAAELNIDVILMAKNGIEGVYNKDPKKHNDAVLIKKIEHKNVIAQRLDVMDITAISLCWENGIDIFVFDMNTKGNIQKIILKE-KIGTIITSKEEK-----------MNFKVAIIGRPNVGKSSLFNRILNERISIVYEKAGTTKDRIYSKATWLNQSFSLIDTGGIEIENVSIKEQIKHQAELAINEAHLIIFVTDGH-TRLIQEDLNIAKLLYKKNIPIIVAVNKIDNIYFIENVYDFYSLGFDEVVGISTHHGIGIGELLDKVIAHHP-----------------------------------------RKTDVKINDEELRFSLIGRPNVGKSTLTNALLAQERMIVSDVPGTTTDAVDTVFQKDGKTYHIVDTAGLRKRGKIYEKQEKYSSLRALSALERSDIVCFVLDASQEIFDQDRNIAAMIFNYAKPCMIVVNKWDLAENND-KDMKKFDEKIKNEFKFFDHVPIVYVSAF--NKKRIHTFFPVLEEIFYNYHQSFSAALLNDILHEATQMNPPALFKGGKAKFYFLKQTSTKPPEFICLVNNPDYIHFSYKRYLNNQLRLHLELKGLPIKMIFKKKEMDLL-----MIIVKGLNFSYKE-KQILHDLNFKINPGTWVSIIGDNGSGKSTLVKILISLLQ-YKKGQIMINGLELNENNLSDIRPLMGIVFQNPDYQFIGFDVRSDIAFGLENQNLPREEMQQKIFEVSRSLGIYDLLDKKPQELSGGQKQKVAIASVLALEPEIIIFDEPTAFLDPQGVKEIHNIIKNIHQQKNKILITITHDLSFALQSDEIIILEKGHLLKHDKPANFIKEPSFLEKYFVNLPLSLKLYYELLKK---DENLSHEKTE-SLQKIKEILWQYSLKMMSILFTDLNLLPQTEKALEELNFSIPTSVQAMAIPEMIQGHDIIVQSQTGTGKTFAFGIPTIEKIDPKLAKTQSLILCPTRELALQVSQEIKKLLKFHREIRTAVVYGGESYIKQFHQLDLKPQIIIATPGRMIDLLDRKKVDLSAVKILTLDEADEMLKMGFQDALETILSQIPKEKQTALFSATLPFSIKKIASKYQNNPKVLKVLQQNIAVKSIEQFYYIVKHFDKSKLLVRLLDQKNPESVIIFANTKKDVDNILSYLQERDFLADAIHGDLKQNQRQHVMNNFRKKNIKILVATDVAARGLDIDDIKMVINFDLPHEDEVYVHRIGRTGRAGKKGVAYSLISVQQVSQLKKLENYLKEKITAVTIPSIEEIKQEQNKLFETKIVELIEQNPEE----NNKTTTLTEALLEKFDDKTIINNLLSHLMPKSKKYE--EIAEPKSFGGSSRYQNTRNNYRNNNF--SRFNNSNSYGSDNRRENYGRRSNSNFSNNNN-KFGRFGGRDQMTELTINLGREDGI-NPPVFLKILSDKFNVYGKNIGNIKHLSNKTVFEIADRFVKQVQSKDNVYYEKKLLQI-----------QSI----------------------------------------------------------------MQEMNLYYRQKDYPTDVLTFVNDA-------NDDSLGDIIISLPKAFEQADKLNHSHQREIIFLAVHGYLHLKGYEDKTEEGLLEMIEIQNKILKEYNLDI--------------MFAIIKTGGKQFRVSPGQEIYVEKLPVNEEENYVFEEVLAIEN----DKKILGTPFVEGAKIEAKVLKQGKAKKIIVAKYKRRKKYRLKQGHRQLYTKFLITKIII------MFTLQNFNVHNRNILSHEEQKILTLLYQPLIGTDAIGLYYTLSFLNS------NDLEEPNLIHQFLLDLLNIDEKTFFQFKDKLEAVNLLTTYQNKT--KENLYALNPPLSAVLFFQDPLLSQFLLSEVGEHIYFSLEKILLPE---NSLNLTNYQNVSKHFSDVYHFEKINPQETLNSFKYNNEQK---KQTT---VLQKYFNYESFLNHLSERFKKPFLLEWQNMDYIIKLAFVYALTPEEMATLYQESFRNNYVDDLDLNHLRNSLNLKFSQSNAKIKTLSNKNLNTE--TNEMILYLKNSHP-HRIIKNFSKNKRFGAALYDAVFLLLKKT-EVEIGVINALIMYVCKIKAHKDDSFI--SYNYFDTILKSWTKKGIVTTETAYDYLMEENVF-------KTSK-KDNKNSPKWLDNFKKEFSFKK-----------MK----NLKKEDLEIYELIKKETQRQEEHIELIASENYVSEAVLEAQGSVLTNKYSEGYPQKRYYHGCDYVDEIENIAIERVKKLFKVKYANVQPHSGSQANMAVFQSLLKPNDTILGMSLNAGGHLTHGSKVSFSGNFLKSFSYGVSPDNEIIDYEEVRRIAHETKPKLIIAGASAYSRTIDFQEFKKIADEVNAYLMVDMAHIAGLVAADLHPSPFLANADIVTSTTHKTLRGPRGGIILTNNEEIIKKINKGVFPGIQGGPLMHVIAAKAVAFKENLKDDFIVYQQQIVKNAKVLANALKELGYRLVSQTTDNHLILIDLKHKNPFLNGKLAADTLYKVNITVNKNSIPFDKEKISLTSGIRIGTPAMTTRGLKEKDFVQIAHLIDRVLNNYENEEVLKEVKKEVLMITKKFPLKKN---MSVKIRLQRFGAHKKPFYRVVAITSKNKRDGKFLEILGTYEPFKNLINLDVEKIDKWRSVGGEPTKTVHNLLKKY----KNNNKQA---------MKKTVILNKKISYDYFLD-KKYCAGIKLLGNEVKSIRLGKVNLDSSYIYFVGDELFVYNMKIAKYDFSNNF-DFEENRKKKLLLKKQEILQIKSKIKLKNFSVIPIKLFLIKNLFKLEFALAQGKKKYDKRADLKKKDDNLRIKKTLKYSEY---------MSSKKIYIGLGMFLAALSFFGFFLCIDHNKGINSFAYISLGTV-LLFVFHSSIEMLKVNHQNTK-------YSKRHMIIISLLSIFLFLSLLAVIVGSFKSKRII---------DSQEQTHLI-SCLSNFS---E--YTLFSLFGLAFALFLYFLFNSSFHTQHLT-----------------------------------HVLL-----------------IFAYISVFSASFLSLILISYKWFLYLFFITIASDSFAYFIGN-----LYGKRFLFPSVSPKKTWEGFLGAIVATTLLA---VLFYS----SSLNGYQAV-----IFLVF-----------------------------FTIINSIIAQIGDLIASKFKRDYKIKDFSNLFPGHGGLLDRFDSILFLSFFIVLILLSFWSNYVIQNMHDIFKIKK-MILDQEG--FIEVICGPMFSGKTTELIKRIETLNSLKKNFLVFKPSIDNRYSLKSELVTHDLKTVPSLLVNKSSEILDFLKENENIE---YLIIDEIQFFDKDIEKILNNLSYKCMKIIIAGLELDYRGEPFGSMPYLLSISDKVTKLKSFCFICGKKATRTQRIFAN--EKENDEEQPVILIGGN----NY--HESCCRKCHNF-------------------MNILSIETSCDETSVAVTQNGKKVLSNIVFSQIDFHKQYGGVVPEIASRKHVETITLILKQALEEAKTTPQEIDLVAVTQGPGLIGSLLLGINAANTFAYIHQKPLIGVNHLMGHLYSVQI-KNEIKFPALALLISGGHTELIYIEDHFKMKHIGTTLDDAVGEVYDKVAKTLQLDYPGGPIIEKLSLQGKDIFNYPRPYLKNKNLNFSFSGLKSKIINSI--DHQKMSLQ---YKSDIAASFQASITEVLVEKTQRAMKMYPVNQLLIVGGVAANQFLINSFKKAFSRTEILTPSLKYCTDQAAMIGIAAYYQNKF-SQPAEKKYNFNGNTNL--KVV------MANIKQQKKRNKTNEKRRLKNASYKSSVKTAIKKFKAAAVASEKIQALTLLNYVNKKLDKGLSKGIYHSNFVSRNKSNFSKMFNQI---------------MENYNNIYNNQEQT------------HKNQK----------TYFCLFICGLLLYILVFLP-INF----SGFLDNKKNYKLLLQYALTTFILFFTG-CHVIIEGFVETYQDTKENKKFTPNVHILMTLGALGAIYLQNFNEAILLIIIFATANFLEEYIENKNQKEIKNLLKMAPTQARLLKENGEFELIEVEKLKIGDKVIVLNGDQIPSDGIIISGTSSIDESSITGESIPVDKKVGDKVLGSNINGNNTLIVEIIATVENNIFTKIIQLSYQMKNNMSKRATLINKLEPLYVKAIMLISVGILLFSQ-IIH------YYFDS--SIHYFE---FTHIFNKSMVFLTVASPCALVASDVPATFASISHLAKNGILLKNGNSLSNLSNIKAIVFDKTGTLTTGKATVKEIFFHS--EIEEKDKINYLTILSKMEQKSNHPLAFAINQYLSQSFTL-----NNFPEMQVDNLIGVGLESFHE-GRQYKIAKYNSFLQ-------VSEEIELKTKHLLEKGNTVLYFSDNGKIIMVIAILDVLRPEAEQMVNYFNENNIHTIMLTGDNEKTAMAIGKQLNVDYVLADCLPEDKSNKIIEIKSKYDYDMVAMVGDGINDAPALANSDVGITMQEGTDVAIDIADMVLMKNNLNKITYAHKVSKKLNSIIFQNIIFSIGVIVILSLTNF---------I-------ADIKLPWAVFLHEISTILVLVNSLRILTNIKEKDQFPPFPTN---------------------MYEMAQEI---LTDLKQKMNNSKDSMLTQFCNIRTGVANPKILDKITINYYGAETVLKHISMISIVEGSQIHIKPFDATLVPNIKKALLASDLGITPQ-TDGVSIKLVFPQPTEEKRKLLTKEVEKISEQTKVIVRNLRRSGNDKVKKLKLAEDEENALLKQIQDLNNHFIKLLETETVKKNKELLKI--MLLFQELKWRNLIKDCSDEKRLEEMLN-NESINFYCGFDPTGNSLTVGHLVQITTILLLQQKGHIPFILIGQATGLIGDPKETEERNLLSKETIYHNVEQIQKQLTNILSPHKVEFFNNYDWISQIDLITFFRTYGKLFNVNYMIAKDTVAKRL---KTGISYSEFSYMILQALDFHQLYKNKQIKLQMGGSDQWGNITSGLELIRKLEKTPLE-EKPVGMSIPLLLNSQGVKFGKSEKNTLWLDQKLTSPYQIYQYFLNTADNDVVNYLKTLTLLKPTFIMALEEEVQQNPQQRKAQKELAKSIVTFLYGEEAFKECFQVNEILF--SKKHVFQKEDFVLLQKHLVTVQTN-TDLPLVDVLAQTQLTASKNEAKKIISSGSVKIFKNPVKQIDYL-LSSKDAL-YDKYVLLTKKNKFKALIVFN-----MSELVKLVCIDCGREHYYTYKNKKQHPERLEFNKYCPSERKHTIQREKKMNLRQTIKQIFKKHN-SKLAKDATMSSINVALKKKLRWVNS----------------------------------FNKNMVPFNEEIIKFLIAQDKKIKKE-NVKKLKEQKLKKNNLSFEDDES----------------------------KEDYQEELNLEKISNSIKVDDPVRMYLKEIGQIPLLTHEEERENSKMVYEGIRARKQMIKYKKKEITLTSEQIQKNHELIKKGLLGKSKLVEANYRLVVSIAKRYIGRKILFLDLIQEGNMGLMRAVDKFDYRKGFKFSTYATWWIRQAITRAVADQARTIRIPVHIIETMNKISRCRGKLTQDLSRQVGNHEIAKEMNIKTKQITDIQMIEKETISLETSVRE--EDDSSLGDFISDANAVSPHEYMLQETLKNTLDETLEEALTVREQQVLKMRYGLLDD--RIYTLEEVGAMFGVTRERIRQIEAKALRRLRSPSRQNKLKMLYKNINKK-MKGLLVLYNGFEDCEALVTR-ALLKKTNLDVTTLTLNESLNVFSSQKLQVKADMYIDQVNY--DNYDFLILPGGPYVKKLL--DENVRD-LQIILDIIKHFADRNKIIGAICAAPSFLGKLNLLENHQFTCYPGYEKYI-VGNYTSEIPTVVSGNFVTSQSPATVFDFVSHLIDQLIV-----------------MCSVKDIYTDYALYL--NKKITINGWIKNGRFQKKFVFIDVNDGTFVDDLQIVLKESE---------------------------GIDLNKIKDYLTIGTAVKAEGVLVATPQAKKP-FELLVSQIHILGNSSYEYPIQPKKHSKEFLRTVAHLRLRTNLFGVVFRLRNTVSMAIHHFFQQEGFINVHTPILTGSDGEGAGQLFQVTTLDLNKAPLNAN--------------KQIDYKQDFFGQPAYLTVTGQLEAEAFATAFSKVYTFSPTFRAENSHTQRHMSEFWMVEPEMAFYDLGQNIAMAQKMLQSVISYSLEKSQKDFEFLDQNVENGLIQRLTTIATLEKFPQITYEKTINLLLKSEVNFEQKPFYGGDLATEHEKYLTDKVFKAPVFVINWPKEIKAFYMKNNPDNKTVAAMDLLVPKIGELIGGSQREENLEVLEAKIKAFNISQQDLEWYLDLRRFGTCVHSGFGLGFERLMLYLTGLDNVRDVIAFPRVPNNIS--F----------MTQQVFETTFENNSLTVEINKFAKQANGSVMVRYKDTVILSVAVSS--TQDTTLNYFPLMVIYQEKLYSAGKIPGSFTKREGRSTDFEVLNSRLIDRALRPLFDKNVKNEIQIINTVLSSDHNCNNENFALFGSSLALLVSDIPFVEAVSAVSIGKIKGEMVINPNLKQKEMSDFLLTLSGTQDSLNMIEAVAKETPEEELLEVMLFGHEVIKKMCAFQEEIRQQIGKEKIALDIPETNA----V--LFQEIDEKYRSAIIAILQENNQQKK-QKNVLSQNLQLLKDEIMAEY-KQKNFFKTVEEIAVLDLEQQKKY---LTEIEAIFDTLLTQEIRKMIIHEKKRTDGREIDEIRTIENQVGLLPRTHGSAVFTRGETQSLAVVTLGSLSEGKTIDDLTEDA-KKRFMLHYNFPAFSVGSVGRYMSPSRREIGHGMLAEKALLHVLPSEEEFPYSIRVVSEILESNGSSSQATICSSSMALMDAGVPLKSAVAGIAMGLFYD--NQD-EYVILSDIQGLEDQKGDMDFKVAGTAKGITALQMDIKIESISLDILKTALEKARLGRLHILNKMNDTITKSRKELSPYALKIKVINIHTSKIRDVIGTGGKIISQIIENNDNVKIDIEQDGRVFIMHQDLEVVERTSHYILNLVKDIEVGQIFEGAVAKILMDKKTGHSF-GAIIQLLPGVEGFLHISKLSDKRVDKVEDVVNIGQMVTVKCININEKGKIDLSLKKKH---------MKKFLVEEIETGMRFDVFLVKKLNLSKNKCQSLISSGEALINDQKQ-KKSYLLKNNDEIKVEII--TKNVVNELD--PIPLDLDIVYEDDGLAVINKPVNLVVHPSSSYKGITLVNGLLYQIPVLK-KIQ-GTRPGIVHRLDKDTTGLMIVGKTEETIIQMQALLQKRHVKRTYWALIHGFLGQH-GTIVLPIGRDVKNHLKMSVTSKGKASVTHFKTLQRFEHYSLLELELETGRTHQIRVHLSYLKHSIVGDNLYG-NHNENIKT-QLLHAKKLDFSHPQKEKKISLEVPLNNAFQKALDQLELEPSSFL-------MIKKEEIQTLLNQSLESGADFAELFFEDNMTNSLRITGQEVVSLSTDNVFGVGVRLLQGSDEVYGYTNKVDFDNIQKLM--THLKRNFKGPK-YKVVPLGEPQPLKESMKKPFDSMTKKEKAKKLIKLSDIMKKQNDKIIQTIVNYHEKEQKILVANTEGVYQNDVRPYIRCGLVAVAKEGEQMQDVYEGPG-RSMGLEFFDLIDLEQLAQEVAQRAVALLKAEEMKPQVMIVVLNNGFGGVIFHEACGHPLEATAIARGLSPFNNKLNQKIASDIVTAYDDGAIEGAWGKLNFDDEGMKTQKNLLIEKGILKSYLVDFRNGRKMKAKPTGSSRRESYKYSPTSRMNSTYIANGADKPEQIIKDTKYGLYAKSLGGGTVEPATGEFNFVVKEGYLIEDGKLTTLVKGAMLIGYGDDVLLKIDRVGDNLSLGQGMCGSVSGSIPTDVGQPTIRVQEMVVGGNKKENA-MSKCYYTGKTTVFGNKRSHAMNASRRTWKANLQKIRIIDEKGKVKKIYVSARALKKLKVERA---MIKKKTHKGLKKRIKITGTGKFFRGHAYKNHLAGSKTTKQNRQLRGIVQVDPSDVKRIKHLI---------------------------MTVNEFESYIKKAFDKIQPKVEIKGFRKGHVSQKVFDKHYGHSALYKDAFGIIYVEKFQEILT-NKEFKTVGESKLVDF---DIEKL-DRQKPFSFGLEIALKPEVKICDYQKITLNDFR--KNVTDEDVQAQMDLLLKQNET-----LAPKTTD-NPLEMGDVA-IFDFKGFVDGT-PFEGGEATNHSLEIGSNQFIPGFETGMLGMKRKEKRDIKVVFPENYGKKELAGKEAV----FQIFLKEIKTP-QKFVVTDESIKNLKLP-NIETVDELKKNIKEHLENQNNSEYNNEVLQKVFEYLIANSTLTLPQHFVQTEVENIKQQFASQLQEQNMNLEQYLKMTHSNEEEYEKNISEQALKNVQINFLLDEVVAKENIQVTPEEIEHRYQQISAYYKI-PIDKLKEN-YAVENIKNGLSQIKAGDLLIKK-VAFKEEKEVSRPETTKENK-MIIYGKNIIKETINAKRPIYKIYIDVKMTDTAFLNHLKNHNLTYEMLNKHQLNEKAQNTQHQGVVAEVQDYTY-KNLADYLS-----TDKIQKFLILDEIHDPHNLGAILRSVEAANFDGVIIGKKHQVLLNGIVAKTSSGAFEYVNIFLVNNLHHTILQFQKHGIKVIGTDIKAELVFNEIPQ----NESFAIILGNEGIGVRPLLKRNCDYLVRIPMSGKINSLNVSVAAAVIMFGLQMK----------------------------------------------------------------------------------------------------------------------------------------------------------------------------------------------------------------------------------------------------------------------------------------------------------------------------------------------------------------------------------------------------MQSGA------------------------------------------LKDKLVDSNVDVQKGINIVLESLLVPTYQIAENAGFDGSTIVKEQFKQK--------------------------------------------------------------------------------------MNKNKKTHNNEEKIK-----KSNHQTEEVKKDQDCG-------CQDNKKDNASQEESKNNQPEKF----SKE------DC----DGCDKKK--------DEQSSFN-------------------------------SHDKDNSSSKDEKDLQAELLQLKTELINEKLKSQADLENLKKRLQKEKVADVKYASMNLITDMLVPLEQLGQVLEMPN-EDEMLQKFLFGFKMINKQINDVLEKDGVAEIKALGEKFDPKYHHALEKISDEKQPNGVNVAVLQKGFLYKDKIIKPAMVKINEWSENKNGENKMKNNDNTTNNQKIIYFKKSLSQLRTQWAGALLGNIILSQKHA----SSQKNIVLLKGEIGSGKTVFTKGLFKQLGVKDNINSPTFTLLKTYPVPDRQLHHLDFYRFI---NDNEESQKIF---IAEMLEYVDLGDILLVEAPKKITSLFPSWSFVVQIKVLPQNIRNVLIGQNISDLK-------
mal_AT    MLLKLNIQLFASKKGVGSTRNGRDSHSKRLGAKISDGQYATAGSIIYRQRGTKIHPGYNVGVGSDYTLFTKINGFIKYTNK--KNKKQ---VSVYENIKKI----MMYIISGKYKGFKLKSVPSATTRSTTHLIRKVIFDTLGSWLENKYVLDLFSGSGACGFEALSRNAKKIYLVDNSLSAIKTIYKNKIKLNLTSSNFKLFFLDYSRILKIFFKKKIFFDLIIIDPPYNFNFYLPLLKNLNFIIKDNGFIVCEIDKRVILPN-NIDQLTLIKDKQHGSKKIKFYQKKKNKV--------MPKQSSNF-MQTIFLILFFIICFIFIR----YIFVKPEPKE-NLLY---------VAAVFK-----NKDKMSEFSQELKKLHSL-----EPHLSKEYDIQKLFIDQQYLDVFKLYT-NNQEQNIQIKKLTESQELLNNIKIEFEYKE--DDKTASQSVFIIKIIDIQSKIQNIIKFDNEYNFNYFYFDLQKNFPPESKDFQKQQNKNAND-----VKDFFTVLMGTNYKY-IVEEKYKKYF---DISEN---KDFFL--KFSNSNNNKKFESLLSQE--LFNNEKKEINSHDLSIYNQ-IIKQVVAGNNNP--PHLIAKLKF-NNDIYFDFPIFVNN-SGYLPIQWPSKLDWSGKLGFYYIWN-VLIISIGFFLYIF-S---------YIFGNLGFGIILTTILVRTLSWPIYTKTSTFTLNMSLVQPEIDKIRDKYILKKDPVSIQKMQLETLRVYKKYNIGFL-GMFTTFLQIPIFISMLTTLNRFRIPGGIFNLDNKFLDKTPFLGFIKLSASTTNDNDIRDILIKILLSTFVGITMIILNKISFKKPFYLQNKSYTVLNIEEKAKREQTEKSFKIVSYFMVAIMVFAAFND-NVLSLYWLVGNTYTIFQTVFNRQQMEKKYYLLKQKNYE-------MKKIEKYIIILYYKYTKIKNLQCFKNKHLKFCQNLKLLGRIIISHEGINGTLSGKVDNINKYIKIMQENEIFKDIDFKITKYKKNVFNKLSIKIKKEIVNLKLDKDIDMLKIKSNYLNPKEFHENL--KNNDNIIIDVRNHYEYQLGHFKNAINPKIKNFRELPLWVENNKNLLKNKKIITYCTGGIRCEKFSAFLKSKGFDETYQLKGGIITYGSANLTNDILWNGKLYVFDSRIAIKINNKKYKIVGKDNFDNKPCERYINCANPICNKQFFCSKKNEHKFFGSCCYECQISKNNRYIMKN----KNIKNTLST----------------------MKEIQFFALGGLNENGKNFYLLKIKKSYFIIDAGLKYPNE-IMYGIDCIIADYNQLEKIKDQIQGIFLTSASETYVGAFAYLIQYL-KKPVYTTYFIMQVLKKYLKKHK-IIY--QDLELNILKDDQIVIFTDTKVSFFLITQYLPETFGLAFETEKGFVVYSNEVQLLQQKDKSFFTDFFKLTSIAK-QKVLAFFTTSQKAFISGEPEKLQN-IHYCLNSYFIN----LQRNIIIVLLIPDLLKIQLIIDIAVKRNLKIAILGRKSQIIMDVALQKKYLKIPDSNFVNLKKIEDHLNY--KNLVVIVVGKQFEPFYRLQRMCKKTDRLVHLTSEDKVLLMSVESAGSARIYSKTLDFLSRNNVSIDILIKDLL-TYSYNFSENLKFMLNLLKPKYLIPISGEYRHQYQVKKISNELDYLDKNIFLLENGDIWHYDFKKEPYVQKKAFKKLGEILIDGTPVEDGNDFIMKDREFLAMDGVIIFIANISIKNKKILG---KTELVSKGFIASNEVNNVFFAKLKQNFEN--KIEFFLKQNNLKWLVFKKNLREELIKFIFKEIRKKPIVIPILITIGNY----------------------MKVIIIGCTHAGTAAVKTIKKNNP--QAKLTIYDKNDNISFLSCGIALYIEGVVKDKNGLFYSNKDELLNMGAEIKLKHEIIDINLKQKQVLVKDLETNKEFIDNFDKLVLALGSWPIIPQLEGIKSKNVLLSKNFNHANNIIKYIKNINKITIVGAGYIGIELAEALAVQGKKIVLIDAEKRIMPKYLDKEFTDIAEKTLKDHGIHLALNQKITGFDVEGELITKVHTEKSTFETEMLIMCIGFRPDTNLIKDKIKVSENGAILINEFMVTSHPDVYACGDCINSYYNP-TKEPKYIPLATNAIRTGMIVGLNIKTPKFKYLGTQGTSGIKIYDWHIASTGLNENVAKKLGNNYDSVIIKDANRPEFMPKYDAVILKIIFDKISRKILGGQIISKTDLTEKINTLSVCIQKNMTVEELSLVDFFFQPHFNKPLSILNLAGLKALNIK------------------MTYKTSEQYIIRRKKIDHLKKLKINPFGNKFIRTHCIKNIIEEFQNYDKLDLVKKNEQVTIAGRIILKREQGKAGFLHLQDYHYKIQIYIKLDLIGDKAFELYKNSDLGDIIGISGILFKTKTNELTIKANDFIHLTKALLPLPDKYKGLKNKEIIRKRRYIDLIMNSKTREIFFLRSQIIKNIRNFFDNKNFLEVETPTLQSILGGATAKPFVTYHNDLESNFYLRIATELSLKKLIVGGLEAVYEIGKVFRNEGIDASHNPEFTSLEIYLAFADMRDMMNLTKQCLKDVCKKTLKTLEFKYQNHIINFNKFEEIHILDAIKQKTGINFWNDMNLETAKNLSLQHQINILPHFSIGHIIEAFFEKYVEKELIQPTFIYGHPIEISPLAKTNQKDKRLTDRFELFIVGKEFANAFSELNDPIEQEKRFLNQLEQKKLGNQEANEMDLDFIEALEYGMPPTGGMGLGIDRLVMLLTNVDNINDVILFPHFKNQK--------------KEDV-------MTSLDKIFIFAKQTGFVFASSEIYGGFANSFDYGHLGSLLKQNIKKAWLKKFIQEQENNILFDSAILLNPQVWEASEHVSHFSDPLIENKDDNKRYRADKLINQNDYKLNISGWSFEQMQKYIIDHKLLG----TRNWSSVKNFNMLFQTYQGVVEEKSKKVYLRPETAQGIFINFKNILKTARKKIPFGVGQIGKSFRNEITPGNFIFRTCEFEQMELEFFCEPGTQKKWFLYWKKYVNDFLLSLGINSKNLMLKDYLPEDLSHYSDFTTDVLFNFPWGFSELWGIASRRDFDLKKHQQFSKQNLTYLDEKNKKKYLPFVIEPSVGVERLFLAFLFNCYEEEKLNIKDTRQVLKIHPFLAPFKAAILPLNKKEHSSKAKKIYKDLMLYFEVCYEENQSIGKRYRKHDMIGTPFCITIDCQTFVDETCTIRNRDNLKQHRIFIKDIKKYLENKLLF----MGLTNEKLASLIKKELALIINVSIRNNKIGFINVTEVKLTNDLSFANVYYVILNNQPEFLSLAAEIIEKNKSTIRMLLAKKI-RNIRKIPELVFIYDTSLEYGNHIDNILKGINK-MAVPFRRTSKTVKRKRRTHYKLSAPNLVVCPITKNFTLPHRVTKNSG-YYKDKLYLANKKID----------------MIFQKIQEFIAEQLSID--KNNIKLESDLKEDLGIDSIDAVGLIIKIEEFFKLEVSDETLQKFKNVKDILEYIQQHVD--------NYDYLEKK-MSNL-KGQNLIEYVNNNNLKKFPDFRTGDIVKVFVKIDDVNRQRVQFFEGLVI-KRKGRHITETFTVRKF----GVERIFPLHSPMNDKIEVVRRGIVRRSKLHYIRKLSAKASRIKEKK-------MKRTYQPSKIKRQRTHGFRARISTIGGKRVIAARRSKGRVRLTV-----MAYSKLRRNTSQRKSLLRSLVSDLIIKEKIITTESKAKELQKKVEKVITLAKKKSLHHRRQVFKKLFDENINK--EQTVTQKLFTTTAEKYMKRNGGYTRIIKTVPRRGDAAPMAIITFV-MKLIVGLGNPGQNYQFTLHNIGFMMIDYLLNTIITDKKIV-----KKHNSYIYKANVGSNLVLFVKPQTYMNSSGHAVKKILNEYKIILNDLLVLSDDIYLPEGNYKLKLKGGHGGHNGLRNIIDCLQTKKFKRLKIGVSQDHNISLEDYLLTPIDDKKKLMVQKSFPIISNIIKNFIQDC--------------------MINLKKILEKEKDENIKQE---------AKWYILQTYSGCENSVKNNLLQVADS-MNMLDSIIEVVSPKEFYTEVKNDGKKKKKERHIYSGYIFIKMIMTQRSFYLVKNVPRVNGFLGSLNNHT----KPVPLSEREIKPILMKIGMLSKNDLNYLNGKNVEIISGSFSGQICKVLHVDNQQEKVTVEIDLFGRSTPIEIYCSQFKEIN--MPELPEVEVVVRSLKKNLIDKKIINIKVLYEPIVGKLDIFK-KILNQKILNLTRKGKYLIFFFSNELVLVGHLRMEGKLYFKP----SDEIIVKHEHFVLFLENNISLRFKDTRKFGRFI---VYEQKNYLQSSKLEHLALEPFEISTFDFYQILKNKKKSIKNSLLDQKIIAGLGNIYANEVLFLSKIHPANRSCDITFEQTEKILNYSKQIFKQAILLGGTSINTFDSL-GIQGSFQKKLLVHGKEKQSCLVCCKPIMKIKLGGRGTYFCSNCQIKI------------------------------------------------------------------------------------------------------------------------------------------------------------------------------------------MQFDVEKIKFLRNKTQAGIMDCQKALINSKGDIDQAIIFLRKQGIK-K--ASEITGKILGEGLTNVIIDNNEAVLYELNSETDFVAKNKIFLDLLNLLGKILLKETKPNMNIDEILNLK-FEDKKIKDLLLEKTAIVQEKICLRKVIKVIKKDDENFGMYKHQNGFISVLVITKNSKKDVSEDIAMHIAANKPKFINKEQVDLETLNQEKSIIEAQVNKEL-GNEKTFN--IKEKIIEGRLNKFIQNICLIEQSFVKNPEQKLRDYLKEKEVEIINYWRLEVGERI--------------------MEEIKKRIIFLIDKINKTNYEYYTLNESSLNDQQYDALFRELLYLESKYPEYNYKFSPTTKIGGPI-SSKFHKFLHEKSMLSLNNVFNIKELKLFYDRISKKISNFTLLTELKIDGLAVSLKYKKGILDKAITRGDGYQGELITDNVKTIKELPLKLKEPLDLEVRGEVYMSYESFNYLNQIRKKENKSLFANPRNAASGTLRQLDSKVAAERNLSIFLYTIVNPPKFIITQKSILEFLTYLQFPVNNYYEYVLNWDQLIKKISYYEEIKNHLGYNTDGIVIKINELSFHSIIGYTSKAPKWAIAYKFKVFKTETLINNILFQIGRTGIVTPIAELLPTIVDGSVISKVNLHNFDYIKQKDIRVNDFVLVHKSGSIIPEIIEVIKTKRKNQI-PFEMITHCYSCNTKLIKKD---SNHFCFNLDCEEKKIQELFYFVSKSAMDINVLGLQTLKILFYKGFINNISDLYSLNQYKKEVEELHGFGKKKFNNIIISLEKSKNKCLSNFLIGLGIKNVGIHLAKILAQKFENIDNLQKASIES---LLKIDEIGIKSAQNIKNFFLNSKNLKLIEKFKNLGLNLFYFKS-------KNNIKNNIFKNKKVIFTGILEKYSRNQAQNIVIELGGVIINSITNKTNYLILGKNPG-SKLLKAKKFNIKVLQEHEFEELIK------MFLELIALIRSSSKNYEKVLDIGTDHGLVLKKAFELRYIKKGIASDNKFKPLMQAKKNLKKYYVNFYLSDGFDNIK-EDFDLALICGMGVFNIIKILSKAPH-KNKHFLLGPQGKIEYLLYWLEENDFEIIEKYHIFDKFDYLFLKVTL--KI----------------------------------------------------------------MFNILKKIFNSSRKYLKKAKILADQINKLDEKMTKLKDEDFKKETLRLKNIFCQKKNLDELLVEAYALAREASYRITGMKPYYVQLLGAIILHQGNVAEMKTGEGKTLTAIMPSYLNSLSGQSVHIVTVNEYLASREAEGIISKVFNFLGLSVGLNTKNKNNIEKKQAYDCDILYSTNSELSFDYLRDNMQIDCKNLVMQRDYGYAIVDEVDSILIDEARTPLIISNQNRQTEFIYREADRFVRTLKNNHYIIDLETKTIELTEKGINKAENFFQINNLYNVNHAPLLHRIKNALKAFFLMHNNKDYLVV--KDQILIIDEFTGRILKGRQFSNGLHQALEAKERVTIKPETTISATITYQNFFRLYKKISGMTGTAKTEEDEFRNIYNMEVIEIPTNKPMIRIDDPDFIFTNLNEKWKYLIEDVKNRHKKGQPVL-IGTITVEISEQISKKLHKHNITHEVLNAKNHIREAEIISKAGIKGSVTIATNMAGRGTDIILGKGVIELGGLAVIGTEKHESRRIDHQLRGRAGRQGDPGYSRFFISGEDDLLQRFGGSKLQYIIELLKKINIS--ENKMTSSKLITRFLINIQKKIESSNFDYRKYILKYDDILRIQREIIYKQRKEVLFC--DEIKKLVFNLVEKTLNYQISYYFK----NSNINIKK--QNYLEDLIHYLELHFFNRNVLYLSEIKHLIE--NNKNVNIEKIIIDYVQNKAKNILLLPPKELISEHQQ--NFIERTRLKILKIIDYHWSLHINNMEYLRKGASFLNYGQQNSLISYQKEGRLLFNQMIQQISFDITKILLKI-PI----------------------------------------------------MKLILSIVSYENASEIQNNLIKKNFFITRLATKGGFLKENNSTFVIGAKESQVEQILKIIKDYSKKKTQMIPNNIINQFGA-YYNLSNEITTGGSITFVLDIEQFVKL-MKKKFIIKKDIDISNILKL--KKSIGNPFFVLYYSKNKNQTHFKFALSIGKKYGKAYERNLIKRRLRMIIHEFHILIDFKISFVLVIKPKAKNLTFQQIKEDFFILLKKSNLII----------------MTKTNKIIGIDLGTTNSCVSVMEGGEAKVITNAEGGRTTPSVVAFKGNNIMVGEIAKRQAITNP-NTIISIKRHIGET-----KYTVSVNGNKYTPQEISAMILQNLKKTAEDYLGSEVTQAVITVPAYFNDAQRQATKDAGKIAGLEVKRIINEPTAAALAYGIDKNNQKEQIVLVFDLGGGTFDVSILNLADGTFEVLSTSGDNKLGGDDFDQRIVDYLVKEFKKEN-----LVDL--SKDKMALQRLKDSAEKAKKELSGVSSTQISLPFI--TM--------SESGPLHLENNLTRAKFDELTIDLVQRCLGPVKSALSDAKLTRDKIDQVLLVGGSTRIPAVQELVKKEIQK-TPNKGINPDEVVSMGAAIQGGILSGDVKDIL-LLDVTPLSLGIETLGNVFTKLIERNTTIPTSKTQVFSTAADNQPAVDIHVLQGERTLSTDNKTLGRFQLTDIPPAPRGTPQISVTFDIDANGIVSVKAKDLGTNKEQKIVITGSGTLSEEEIKRMIKEAEENAETDRLKKELIDIKNEADTLIFQTKKALVDLKDDVEVQEKEKIESKIKELEEVISKDDVNIIKDKINALSQDAQNIAIKAYQKTQNKTANDD---KNP-----S-SNDNKDEKIKDDVVDADFEEKK-----------------------------MTSLEIKNMWLNFFINKGHYQENSFSLIPE-NDPTLLWVNAGITPLKKYFNGSLPVVNSRIVNIQKCLRTNDIENVGKTSTHHTFFEMLGNFSIGNYFKKEAIDFAYELLMSKQWFGFDSNKIYITYYYKDIETLNLWLKKDIHPEHLISLESNFWNIGQGPCGPCTEIFFDRGSKYHPKGKELIKKDIPNNRFVEIWNIVFSQYNFNPENKKNIYQELPSKNIDTGAGLERLACILQDVENNFETDIFFPIIQKISYLSSIKY---Q-NQEAFKVISDHIRTLVFAIGDGVIFANDGRGYVLKKILRRAIQKGKILNFKKPFLYKLIPIVVKQNQFFYPKLKEYQSILEKIIYKEEKKFFDMLENCEEKILNLI-KNNFLSGEQYFKLYDTYGIPKEIILNYCEQKGFIID---NDGFIKKLESHKNLSK--LNQHFKLSIQ---KKNDKFLN-FKDKSNFIGYNILETKTKVIKIFEEGIILEKTPFYPNMGGQINDKGFINNIPVKKIIRLHHGQLLHQVQ------SDLFYEDQEVIAKIDFNARKQISLHHTATHLLQDAIILILGKHIEQKGSFIGDNLLRWDFNHYEKIKPQDILKFEIQVNKWIQKKTNVIIKEILFSDAKKIPNIKYFKDK-----KY--PEIVRIVQM-DDYSITLCAGTHAKNTKDLKKIIILSCNLISSGIYRIEASVGLNAINILNQKINFYLDEKKNIIKKAQRMSI--------------SNFKLLLPE----NIII----TESFQDILNYKLYIQNLQRNFNFFKKELLENQKKYVLSNIKKFIPSKITTKMFLKIN---DKMEMEVLKYLLEYLFVKFKMEILLICYLQDDKMFFLCKSATLHAGQIIKTISQIAEGFGGGNNKFAQGSTKHPNKLKSVLKYWNDNLS--MSKISFVPARHRRRKKILKLAKGYVGSKSTIYKTAHEQVMRSLQYAYRDRKQRKREFKKLWISRINASVFAYGIKYSSFVHGLKLANVFINRKVLSELAIHNPDVFVQYVELAKKFLS--------------EKISTTITKPKK-VLINEILNEK-KINVNQLKNEKKNTKD----------------------------------------------------------------------------------------------------LNDIDKRTSELKNNNDKTLLLEKENDIEHI----------DLSKMLVKDLKDLAKKHNINNFNKLKKTDLIKVLKSFYKQ----MKKNQRYFEIISNYTNHNIKIPQRQTKFSAGYDLESAEDIIFQPKEIKLVPTGVKAYFEPEEFLIICIRSSVPIKKKLILSNGVGIIDHDYYNNKENEGHIFISLYNFTN-ETIKINKGERIAQGIFQKYYLVTEK-----IDNNKISN------NKRKGGFGSTNY----------------MK-II-HPKANLQDFDIFFCALGGLGEVGKNMYIFEIEKNIFIVDAGILFSENILFGVNYVIPNYEYLLENESRIIGLFVTHGHEDHIGGIPYLLKKVKIPKIFVSGIAYDLLEVKLSEHKDIINNLTKMEKYNNNSKYKFGN-TEISFVRLNHSIPDMFGIIFKTKN----GNVFYTGDFKIDHTPVGPVAEYEKLTEIQKEGVLCLLSDSTNAEKEEFIQSESKIGASINDLFSQITGRIIIVTFASNLYRIKQIIESTIFTKRKLAVFGRSMEKTIETGKNNGYFKISNDLIVNNNIINKYN--DITLLCTGSQGEPLAALSRIANNTHKQIKLNQGDTVIFSSSPIPGNQDSINKIIDLLLKIDINIITHGPLINTHTSGHGSQNDLKLILSLVKPKYFIPVHGEHRMLTKHRQLAIDCGVLPENILVLDNGQLVGLNDQEM-KLLGRLPSGNIQIDGSGIGDDIGNLILKERRTLSEEGLLSVIVTIDYKKKKVLNFPMIISRGFIYMKGNQKLIRKISLEIKKKVEE-KIQKQEIIKLSLKKIIIDYLTSYIYELTLRNPIIVPIILNI------MLFL---NNKKKYQHFLYLTPAIFILTIFTFYPLIKTLIISFSVDYNKFSDSFN---NFNFGFQNYQKVFNDSYFLESLKNTLLLVFISVPLSMIISLVIALFLNSVYNKILKEFFKTIFFLPFLMNKVIMGIVFSFLFYHS--YGFFN-KPDGLIDIFLNK-IFKIEGGWLNPSSSWGRKFFVLIFYTIWTSLPFKIFIFTVGLQNIDKNYYKAAKIDGASKLKILFKITIPLLSPVFFYQFIVSILQTFKEYDSIVGLFGENNTSSIQ--TMTFYIYKQ-----LQSHHLDSYAKGSASSIILFFISAIFTLISFYCFKKK-------------------------MI---LIIFNAIFAASEIALVSSSENAIDLDIKKGFKKAIKVK---KNKEKPTNFLSMIQIMIHILTFLQGNVVMKYFSDFK------GFQLY----------IIEIIIIFVSIIFGELIPKRLAMNSPLKTTYIFVNLMNFISFLFTPLVWLLTKINNFILIILGFDPNKIVNSFSEDEIRLLLSSSYRKGIIDRNENEIIQNVFEFDNTSVSEVMHHRKEIAAVEIKCTKKELIQFIETQKYTRFPVYDESIDNIIGIIHIKDFFKYLIDNDEIDINES------------------------------KKFSINNFMREAHYVLEFKKISELFREMKLKQNHMSIVIDEYGGTAGIVTIEDLIEEILGEISDEYD-NKSVDIEKISDNEYIIKGFTSLYEVENIIQAGLPVD--DYDTISGFMISQLKRWPKKNEN-VTIIFQGYQFQSLKYVNRVITKVKVIKISSIDEKDSVVSISDKNMPKTIVREEETIEETLRRFKREVSKSGNLAAARKKEYYIKPSVEKKNRRNKMS-LR------------MKLVKKIIPQSKNKTK---NDDSNVK--------KQKIKKSYVFNSKHNIQEIAKIFGISSAILIKQLLKIGIIVNINDTLDKNIIELLGTEFNVEIIFENSDNLKKIIMK----------------KK-NIPKLEKRPPIITIMGHVNHGKTTLLDTIRKTRIVDKEFGGITQHIGAYQTNY-KGNLITFIDTPGHEIFNQMRARGVQFTDICILILAVDDGVKPQTIEALQHAQAAKVPIIVALNKIDKTNRINLEPIMSELSNYDLLPEIWGGKTPYVEISALKNKGIDQLLELILLISEIENYQTEIKIPAEGHVLESNLAISKGPIATFIIKKGTLKVGDIVVVG-QTYGKIRSIENDLKQKLKIALPSQPIKVSGLKEVVLAGDFFMVVKDEVTAKKIVNQKKEQ--YKKNL---ESENKISGLENFLSNL--DTAETKYLNIILKTDFQGSLEAIKSILEKISL--SDVKIKFIKMGVGDISESDINLGQLNSSLIIGFNVNSNVFVRSLAKNKGIKINLYNVIYRIYEDVEKIMKSLLKTSLEEKVIGQAEVRKIFNISTIGTIAGCYVISGMITNDSLLRVIRNKKIIHQGKIISLKHLKDNIPNSKKGHECGILVENFSNFEINDIIEAYKLEKAEN-----MENIGIDIIEIKKIEKIGIEKISKRILSPEEYNIFLNIKNIKRKLSFVAGRWAVKEAIFKTAYTSKNKKI----NFCSYTILNNEL-GKPY-VKNLDTKN----IMISISHSEKYAIALAILTTL-----------------------MEDKKNIYELTKSGVLELKEQLHHLTEIRRIENLKILKEAREQGDLSENADYDAARNEQALIENEILKIKNILKKIKIIKSL-KNKEV-NIGKLVELNFLEKNIKKSFYLVGILETDPSLNKISIDCPLGKGIRGHQVGDKITIQSETGKNFQVEILKVEQHEL-MQK------QSNFIKKIMMEDLKKKKYHQIITRFPPEPNGFLHLGHARAIFINFELAKFFNGKTNLRYDDTNPTKEDKIYVNSILEDIKWLGYKPNKILFASDYFLEMYERALKLIKKDKAFVDDLSSKEIFQTRGNLIEPGQNSRYRKRSIEENLNLFQKMKEGFYKNGEKVLRAKIDMKSSNINLRDPVLYRILHAKTLKNV-NWFIFPTYDYAHPLEDAIEKISHSLCSLEFENHRVLYDWVIKETEMSHIPTQIEFGKLNITNFILGKRNLKFLVENNLVNGWSDPRMPTLSGLRRKGYTPDSIKNFLLNIGLSKTNFKVKKSMLESFVRDDLQSKTFKMMAVINPLKVTITNYPLNKKEILE------FQENNDYLF-----------------------------PTKKIFFSREIYIEKEDFQIKKPDIKYKRLFLNGEVRLLHAYFIKIYDVIKNNHGEVIELLATYDPKTKSGSGFNERKPNGTIHFVEVNTSQKAKFNFFTSMY--KNETPQDLKSE------FNFKSLETKFGFLDSSVKNF-KHLDKFQFIRNGYFVFDK------TEEKILNFNEIISLKKSYK-------------MIF-DTIAAIITPFGTGGVSIIRISGTKTIEEIRKIF----KGKNLNKMNSHTITHGFILNKDNIILDEVLISLFKNPKSFTGEDVIEIHTHGGILITQMVLERILELNIRMSLPGEFSQRAYLNRKIDLIQAESIMDLIYAKNENAIKIANLGLQKKTSQLVIQLREKILNLISQIEVNIDYPEYEDTTVMSKENILPQTKLLIKEIKNVLKYSYKTRYLKEGVETLIIGRPNVGKSSLLNFFLEEERSIVSDIPGTTRDFVDVYFNLQGITLHLIDTAGVREAEDKIEKIGVLKTKQLLKKAELVLLVLDQNNCLQSEDKELLNLTKDYPRILIGNKSDLK----TKIEKQQLT-------EEIIFISTIEKKGLELLKNNILKILKLDVIKEKDFNYFSNTRHIQQIKKALCFLEDASNSLQNNIPVDICVDDFKKSYEFLGLILGECQT----DDLIKNLFSKFCLGK------------------------------------------------------MKISIIGGGAWGSTLAQLLTDNNHQILINEINLEYVNKINNGIHPIF-NQIL-KDVKATVSLSETLEFSDFIVLCLPTRVMRLTLRKINKII-SQPKYFINVSKGMEIENYKIIYQIVQEEITIQNIKNYACVMGPSHAEDVILRKLTLLVAASLDFSFACKVQKIFYNYNYLRVYSSNDLYGVEICSAFKNVLALISGVLDSFDFGYNFQAGFISRGLLEMAKVVDFFKGDK--QTVFGLTGLGDLIVTAFNENSRNYQAGKKIGLGMEIKDIIKNSSQSIEGINNLKAFYNLSLEKKIDLPIVKEAYQMIFNYKSIKIILNNLLKRPLKLEKIF------------MKFKSGFITILGRPNVGKSTLINVLVKQKISIVSDKPNVTINKIIGVCNDIDSQLVFIDTPG-F--NNRKFLLSKRMDESSLKSIYGVDVILFLITDILN--SSEKKILSNIQKHKKPIIIVINKIDNFKNKSQIDKIILDCLKYFKFDDIIPISAI--NSQNLLPLKNSILSYLKEGPKYYPSDMVTDQKKDRLIAELVREKIFFYCRQEIPYSVGTMVERMNYINDD--FIEVWVLILIEKLSQKKILIGSKGEKLKQVSINTAKEIQNILNIKVRLNLWIKTKPKWRENIYLLKQ--LGYY-------------------MDLIEKKIKYFNTIIIHGHKTPDGDCYGSQFGLKNIIKNTFPEKQVYVVGENNPDLSFIGIFDQI------PDALYKDALVIIVDTGVKTLISDQRFSLGKEIIWIDHHIKNNIIDDKIHYWVDVSFSSCSEMI-FILKEKLNMKLDFHGALAIYVGILTDSGNLKYDRVNSYTFNIVSKLL-KYGLNIPEIEQKIHAESLNFLKYKGYIIENLI-IDKGFCYANISLDILQKFNLSFREALSAVNLLENLKENYVWALLLEKE-NNEIKVTIRSRGPEIYNISKKFGGGGHLKACGVIFNSKNELFLFLEEIKKSVNVFINK--------------------MNINKILNNNFTKGFKKFINKGNVLNLSIAFVISQLFSKIVNSLSSDIIMPFMNLLFSSDKNDFSDLRFRITSN------------------SNIY-IYYGKFLKTVFEFLIMSFFIYIILIIVFRQNLNSE---------------KVNIES--LTKEQIILIKEIKEILKKKN--------MIYYYFYKK-NKKIEKIKVFGHSLYD-KKNNDIVCSSVSTAIILTLNNLKMLGLKKNI--DYILKNGFLNLKILKQ-NSIMMVLLNNLEYCFKELEKNYKKHIKEYSN-----IK---------MAAVVTIKQLLESGIHFGHITRKWNPKMKQYIF--------TSRNGIHIIDLKKTVEKIEKAYQELQKIAATGGKILFLATKKQIKNIIKEEAQDAQQYYVIQRWLGGTFTNFKTITQRINLLHQLYKQEKDGLWKKLPKKEVSKLMQKREKLEKFLGGIKNMKTLPQAIFIVDPQKEIIAVYEAAKLGIKIFGIVDTNCDPDLVDYIIPANDDAIRGVKLITSIIAKAMKETTVEINNN----------------NVDEKNNQVIQK----------------------------------------------------------------------------------------MNLIKNFNPKKITKNKFIAVIEIPQGSKKKYEIDKETGMLILDRFLNTAFRYPANYGFIPLTHCEDNDPLDVLVLTQEPLEPMVLVECLPIGIIKMIDNNELDEKIIAVPTKDPITSNYKNIEEIPKNLLSEIKHFFENYKTLENKKCFIENIKGKKEAIEIIDKHLKNYA---KKINNN--------------MYCYTRALLYFKNIF-NFCLQKIKKIKIIEIFICIFKYIFLVLCAIFLVFPFVFMIICTLKSDQDILSSN-FSFPPKEI-TFKNFYRVL----DFKEINLFEYFLNTVKMVFFSTLLGTFISIITAFCFS-ILKF--KSKKTLYTLLFLGMIINNESLLLTNFRTVTSLKMTDTGDGSTIIGGVYLAMILPFLVDIFHIFLLIENSKKVPRELYYASKIDGTNDWNYLWKIWVPILKPTIVTTIIFRSIAAWNSYMWPELVGG---KLLTNKVRRFF----YHEAENLTMNLQMTISFLVILPLILIFLFFKKYIITGELQSGIKGMLKIYNTLTRKKEIFKPLYSNIINMYVCGPTVYDNIHLGNARPLIFFNMLKKYLQNLNFQVNYAVNITDIDDKIIKIAIEQKTTEKFISTKYINCFLNILKQLEIENIDYFPQVTDFIPSIISYIEKLIFKGYAYINDQGVYFRVGLISNYGQLGSKIIEDLKKNNRK-EFDSQKENHQDFILWKKTKFGIKYQSPWFEGRPGWHTECVVMIKKIFN-VTLDIHGGGNDLKFPHHENELAQSIAYDG-NNLSNFFIHIGRIDYQQVKMSKSLGNVIWVKDLLKKF-HPNVIKLLILSHYYRQPINFHDSLMEQFVAKYEKINNLLQKNNFILKINNIFSNQLEISMIKEFYEYMNDDLNTPNVVSLIEKGLKIFHQNI-NFDRLSQIQNTLIFILNILGIKIFLKPVTKEIIEIYHLWQKEFKCRNFEKSDYYRKILIDLGFI---MNYQIPVGISGRHVHLSQNTLDILFGEKNYQLKKFKDLKQLGQYASTDKINILSPNGQILTGVRVLGPTRNLNQVEISKSDALRFGFVAPVRNSGDIKKSGSATLIGPKGQIDIEEGVIIADRHIHLSKEYAEKFQIQDKQKVKIKINGIKPGILENITCRVDKDFILECHLDTDDACAFLLQNNDIVELI-I-----MLNLKFIIENIEKVIEKLNTRTGDFSYLNKLLVLNIKKKKLIFNIETLRYQQNKISKEISILKQNKTNTENIF---ERSI-FLKNEIHVLENDFKKTDSEISEILNNIPNLPHESVILLSKDNNK-INFKKY-LSPKKFNFNIKDHVTLGRNLNILDFDRASKITGSRFIVYKGLGARLERSLIQFMMDLHS-EKGYIEIIPPFIVNDISMFSTGQLPKFKNDSYRLENS-NNWYLNPTGEVPAINLHRNEVLSQKNLPLNYVVFTTCFRQEAGTAGKDTRGILRQHQFNKVELIKFTEPQDSYLELENMLQDAESVLQKLELPYRVIMLPSHELGFSASKTYDIEVWLPGSNNYREISSISNTESFQSLRANIKFYSKNKGKNKYVHTLNGSGLAIGRTLIAILENYQNKDGTITVPKVLRSYMRTDIIK------------------MNYDSIVVGGGHAGIEAALILAKK-NKKTLLITGSLEQIGCLPCNPAIGGPAKGVVVREIDALGGIMGKAADLSQIQMKMLNSSKGPAVRALRAQIDKLKYPKVILEILKKTNNLTLLEGLVEELIINNNQ--IEGVKLKNKSIIFGKTVIITTGTYLSSKIFIGEDKILSGPNNNPTNYGISKQLKQ-NNFEIIRLKTGTPPRIKKNTIDYSKTKIQYGNDVFQTFSFDSPIKTIGKQEPCFLTYTNQKTNDIINKYLKQSSMYGGYIEGKGPRYCPSIEDKVVRFCNKNQHQVFIEPESLKLNEMYLQGLSTSMPKHVQHKILKTIPGLENAEIVKYGYAIEYDALNPNQLYHSLETKKIKNLFFAGQINGTSGYEEAACQGLIAGINASLKMENKPPFILKRNEAYIGVLIDDLINKGTHEPYRLLTSRAEFRLLLRHDNADLRLKEHAYKMALISEENYQKFKTKKNKIKDVLKQIENLQIEPNKKNLNYLSNFQSSLISEKTSLSQLLKRPEINFHFLKYFFQENIDHYIFEQVEIQIKYQGYIKKAQKEVDKLLKLEGKIISTNIEYSKINNLSKEAQEKLDLIKPYNLGQASRISGINPTDISILMIYLEKYNQ---NKLSYFK-MGTDKLKFKEFINKINTEVPIYDLVQE-NNVILKKVGKNFMGLCPFHSEKNASFSVSPEKNIAVCMSCKKGGRPISFYKEIKKVSFQYAVSELAQRLNIVDLSKKIFLSNSNNHLYRIIEETMIFFQSNLYDRTF------------------------------GKKAFKYLEEERKIKDETIKYFKLGYALSHLEENIFNNKIKNKKEFNNFSSLVDYLKK--NFSINDLIDLGII-----KENE-KTGDYYNFFNERLIFPITDHYGKFVGFAGRN--LNNNE--------PIKYLFNTNTKLFNKQELLYQFYENKSEIIKKNQVIIYEGFFEVIVSFQCGIKNTVATMGTNLSIKQIKILSELTKEFIFAYDNDFAGQESFFKLGNYLTKEGFRVKRILFPNGQDPDEYYRQ--KGTI-QFQKF---IIDN-TEDFLDIKCEELSKKINYFSLDTVEKEKIKSELFS-LFYKQNEKIKIHYQSILNNKYNIKIKLFFDKNNNIQKS------ADIYKVKQLMTTNFLLDV----IFDRH------------------------------YLY----------INWDRLSKDEKFSNFQQKSPDVLSIN-DLIYYYYVFLFKEIKKYYDSHPQENSITI---------------KNID------------------DFFKLYPQA----------SCFIIDL---KNKIKIKEINNSIYK-YKLKMK---NEKKE--NKKKEILNKVLKLQLQLNNF----KLYKD---------------------MYKRILLKLSGEALKGNENYGIDVGEIRKIVEEIKEIKKLGTEIIIVVGAGNIWRGFDGQQKFGMDRVQADYIGMLGTIMNSLILQDALEQINIQTRVMTAFSVPTVAEPYIRRRALRHLDKGRVVILGAGLGSPYFSTDTAASLRVIELKADVFCMAKFGVEGVYDKDPRKFKDAILLSKITHEQLISKKSDIMDLTAVSLCWENNIDILVFNMSTKGNIKKSFLKE-KIGTIITSKNKDK----------MNFKVAIVGRPNVGKSSIFNRILKKRLSIVHDKPGITRDRIYAQADWLTKSFDIIDTGGIEIKNTPFLKQIKYQVQLAIDEANLILFVVDGR-IFGNQGDIYISKILLKTKKPVILVINKIDNKDLLSNTYDFYSLGFKNIQIVSANHGIGIGDLLDKIIFFHH------------------------------------------KKEYFSKDSVIKFCLLGRPNVGKSTLTNMILSQERMVVSDIAGTTTDAVDTFFQKGEKIYQVIDTAGIKKRGKIYEKEDKYSVLRALSALGRSDIACLVLDADRGISEQDKNIAGLILEYNKACIIIVNKWDLIKTEDYDQTKYFINKIRNEFQFLNYVPIVFLSAKNENKNKKEKLLNLLNQIFLNYTQKFSNYILNNILQESVLIHSISSFNKGKAKFNYITQTKNKFPEFVCFVNNPKFIHFSYERFLKNQFRKNLNLEGVPLKIIFKPKEIKDL-----MLEIQNLSFVYDD-KTVLKNLSFNIDKNNWVSIMGHNGSGKSTLAKILVGLLE-PFEGNVLIDSLKLNYNSLPFLRNKIGMVFQNPDYQFIGHTVKDDIAFGLENQNLSRNEIIKRVYDYSEMVGMSNFLNKNPQELSGGQKQKVAIASVLAMQPEIIIFDEVTAFLDNQSKKEIENIIKKIK---DKIVITITHDLDFASKSDEIIVLSQGKLVKKSKPEIILENQVFVNQYSLEPTLALKIYYEMQKDIIFYKDKKIKDIQ-ILEKMKEILWLYNLKKMDILFENFNILPQTQKALKELNFLKPTAIQNLVISEMIEGYDIIGQAQTGTGKTFAFGIPIIEKIDLNIKQTQSLILCPTRELALQVFQEFKKLIKFYVEIKIAVIYGGESYIKQFKVLETKPHIIIATPGRVIDLLERKKIDFSGLKILTLDEADEMLNMGFQEALETILQKIPKKRQTVLFSATLPPTIQKIANKYQNNPKVLKVYQKNIAVSSVQQFYFLVKEFDKLKLLVRLLDLENPNSVIIFANTKKDVDEINAYLQENNFSVDFLHGDLKQNQRQQVMNNFRNQKIKILIATDVAARGIDISSITMVINYDLSRQNEIYVHRIGRTGRAGLKGLAYSFVAPSKLSQLKSLENYLKEKLIFKTIPKVKDIQEKKLKNFQEKIFEMIKNNPQE-----DINDELIKNLLDNFDNKQIIKALLNLIMPIKRNYQ--EISQT------------------NNF------KNNFVNKNFS------------------------SSRNMLPLSINLGKKDMI-NPALLLKILHEKFNIYSKYVGNIKHLSNESIFEIPNHFWMKIKNKKNIFFNNKILKI-----------NQTYL--------------------MKIKIHNKTNISIKYLTKILKKIFFFVPERQNIHIIFITPLKMKKMNFYYRQKDYDTDVLSFINEI-------DKDSLGDIFINLKKAQKQSQNYNHSLSREVCFLATHGYLHLKGYEHHSKDELKKMLIIQEKMLKKVDLDKKIISKNKKNNND--MFAIIKNGSKQFRVFEGQEIFVEKISLMEKSNYEFKEILAIGG----KNNILGQPFVSGAKVQAQIIKHGRAKKIIVFKYKSKKKYRCKQGHRQNYTKLLITKIIA------MSLNKYFQIKNHINLSSKDCQVLNLLYNPLIGLEAIGLYQTFYSLSLKQSL--GFFKN--YQYLFLFDLLNIRENDFLELSYKLEAFGLLSTYKNT---KEIVYVLNSPLEYQCFLQDPILGEFLLSEIGIKVYTLLVNFFQV----DEISTKEYKNISKKFQDIYEFKKTNLKEDYMLFKNKKNSV---QG-----FFESDFDYEIFLDFLPERCKKPILVEWNTIDYLKKLSFIYGLTPKALAELYVLTFKNNDKNVVNLNMLKINLNKKNYQKYSNTKNIFYKKHNSD--EEEMINFLKNVSP-QRIIKKYCQ-NNYRSSVSETVFSLIERN-NVETGMINALLIYILKFKEG----ILP-TVNYLETVLKNWFKQGIISTEDAYDFLIEDEKN------IKKVK-KYEKHKPDWLKNVQKELSLEDDKSKNSNYKENMNQEINNFYIKDQEIFDQIKLEEKRQKESINLIASENFVSQDVLKVQGTILTNKYAEGYPEKRFYNGCQYIDEIEKIAIERATELFKAKYANVQPHSGSQANMAVFQALLNPNDRILGLSLSDGGHLTHGSKMNFSGKYYESYFYGLNSKTETIDYAEVEKIAFAIRPKLIITGYSSYSKIIDFKSFRKIANKVNAYLMADIAHISGLVASGLHPCPLEAQADVVTSTTHKTLRGPRGGLILTNNKEIINKINKAVFPGGQGGPLMHIIAAKAVAFKEALHSDFIKYQKQILKNACFFAENLQKKGYRIISKSTENHLFLVDVKSKNPNFTGKKISDILNKVNIVVNKNVIPFDKETPLITSGIRLGTPAMTTRGFKENEFAKVSDFIDEAITNHNDLNYLNNLKQKVITLSKNFPLKI----MSVKIRLQRFGKHKKPFYRVVAINSKNSRDGKFLEILGTYEPLLGNINLNTKNIEKWLFYGAVPTLTVKNLINKQ----NKNNKS-------MKKNFKIITVNKKAEYDYFLE-KKYYAGIKLLGCEIKSIRLGKVNIQNAHIFIKNNEIFIMNMLIDKYKLSCDL-FFQEKREKKLLLNKKEIIQIKNKMKIQSLTTIPVKLYLDKHLAKLEIALAKGKKKYDKRNDLKEKTIKLDLKKNYPLI------------MKQRIITGIFLFLFLFLFFIL------QLNFLEYRFDLSILLGFFFIVLASQEMFNMIEQKKK-------IKFNYKIFILISSVIVFLFSLLQWSSDDGNNNNL-------------ENGII-Q------------YLSIFVLFVILILLIFFVIFDSIIVKDLE-----------------------------------INFI-----------------IIFYISIGTSSFFSIFLKNPLFFWYIILITVLTDSFSFLTGF-----LFGKKKIFPNISPNKTLEGYIYGNILSTFII---FLIYYSI--NRFLNINFFPIQNPFIFII-----------------------------VTFFNSIIVQTGDLINSKIKRNYNIKDFGKLLPGHGGLLDRFDSVLFLSLFINFIFKFQNLIINLKIL---------MSYDEHN--LIEIICGPMFAGKTEKIIEIFKKLKKLNKKVLVFKSKLDIRFSKKQELVSHNLNTINSFVIEKSKEILDFIK--IDTE---IIIIDEVQFLDNQIVDIVDYLANKNIKSIIAGLDLDFRGKPFGPMPFLLSIADKVTKLKSICSISGQPANRTQRLI-N--QKPAINSEPIIMTEDN----EIVKYEPRNRKYHEFKK-----------------MIILSIETSCDETSASVTQDGKKVISNIVFSQIKEHSLNGGVIPELASREHLKNITLVLEKSLKEANIQPQEIDLVAFTQGPGLIGSLLVGINCALVFGYIYKKPVLGVNHLLGHIYAAQI-ENEIEFPSLVLIISGGHTELLALENYLQIKKLGFTCDDAVGEAYDKVSRILGFGYPGGPIIDELAQKGKDIFNFVRPYLKNDNFNFSFSGLKSSIFNLV--SKNNFNLQ---EKINICSSFQSSVIDVLVEKTKRVLKKYSFKQLIITGGVAANYSLRKRFLSEFSQLKVIIPSLKYCGDQAAMIGIAAYYQFKY-QLKFNQNYHWEGKPNL--SF-------MANIKQQIKRNKTNEKRRLKNVSFKSSVKTAIKKLNKAIENKNKSEALLLLNLSYKKLDKGISKKVYSKNFVSRHKSNLSKLVNNIN-----------------MSHDFLKKNKN------------KIFK-----------TPFILFLLGINIYLFIFLPFFHLDLLTIPWNNSYPLTEGIFKIIVTFIILILIG-YHILYEGFIETFNETIKNKKFTPNIHILMSLGALGFIFIGNYNDSIILIIIFSGANFLEEYAESKSHKEIKNLLKMAPTKARLLKENNNIEIIDVKKLKIGDHIIILNGDQIPSDGFIFSGNSTINEANITGESLPIDKKEGDSIFCSTINITNSFIMEITSNSDETIFSKIIKLVSQNKNNISKKASFIKKIEPIYVKLILIIVFIILIIGL-IIG-------------KITKID---INELFYKTIIFLTVASPCALAVADIPATLSAISNLANKKILLKGGRTLEIFSDIKNIAFDKTGTLTKGKPVVENFIFKN--NILEKDKKKYLDILFAMEKKSNHPVAFSIKNFLEKNKNI-----DNNLEIEIKNLLGVGIEAFYK-KKFYKVAKIDTFTN-------VTDYISLKTKKFLSEGKTVIGFSCDNEIIILITILDKLREEAKEVVKYFNDQKINTFMITGDNYQTALSLKKKILLKKIFHNVLPHEKSEIIIKLKNK--YGMIAMVGDGVNDTPALVNSDVGITLKEGTDVAIDVSDVILMQNNLKQIIYLHKISIKLKKILWQNIVFSITIICLLIFINF---------YPYITWMPKNFTTIIVVFCHELSTILVILNGLRMLKKIKNILI----------------------------MQEQMNEI---LTNVENKMQKSSIEMLKELSSIRTDISNPNVLDKININYYGENISLKQLSSISVVEGNQLNIKPYDIKITDQIKKAILASDLGINPEVVNNSLIKLIFPPLTEERRKSLIKQVEKISENVKVVIRNIRREGNNKIKTMILTKDLELLFLKKNQILTDKYIELIEKQTNDKKKELLKI--MSLFEELKWRNLITECSDEKRAKLLLDGNKKIKFYCGFDATAGSLTVGHLVQIITFLLIQKKGHFPIVLLGGATSFIGDPKKIEERKLLDPSQILDNFNKISLQFKKILSFISFEIVNNYDWISKIDVINFLRKYGKLFNINYMLSKEVIANRL---KKGLSYAEFSYMVLQSLDFQYLFEHKNVIMQFGGSDQWGNITSGLELIRKINKIKDN-DKPVGMTNALLLKSDGTKFGKSEDGVLWLDQKLTSPYKIYQYFLNTEDKEVVNYLKSLTLLSKKEIINLKEENIVNPQKRLAQKILAKEIITLIHGKKIFENCFNTNQALF-VGKKDQLSEQSFYFLKYTLNYIEVN-DKISLLEALVFTKLTNSKNKAKELISNHAIKIFDQIVDDTELI-LNIKHSL-FNKYILLKKGKRFNALIIFK-----MRVLVKLICMECGRENYHTD--KKKSTPLLKFKKYCPFLRKYTIHKEKKMNWKILIENLFKK---FNIRQKIKNEFFFNYVKKNDIN---------------------------------------------NNLLLNFKKEDDNSLILKYSEDKIKDLSDSLDEIILEEEDLVYED---ETDTLVLDEF-----------EEKKEEFLNIDKNPIDLKFYDPVKIYLKEIGQIPLLTLEEEQEQFRLVYDGREAEAKLESYRKKEIELSEKEISELNDILKISNKAKHRLVEANYRLVVSIAKRYIRRGLEFLDLIQEGNRGLMRAIEKFNIDKGCKLSTYATFWIVQKILRAVADQARIIRLPVHIVDRINIISMAKSKLRLKLHREPTIEELSEFINISEKKLRIIEIIKKKPISLEARVGE--KDDSSLGEFISDPDSLSPHDYMLQEIMKNTLNEILEDTLTDREEKILRMRYGLSNG--KVHTLEEVGNVFGVTRERIRQIEAKAFRRLRTPARQNKLKTLYNRMNKK-MKGLLILYNGFEDCEALVTR-AILKKNDFDITTVTNNKNLNVFSATRLNLKADCYLENINY--DDYNFLIIPGGPYVKSVI--NKNDYA-LTKILDIINYFNKNNKIIGAICAAPIFLGKLGLLKKHKFSCYPGCEILI-EGEYCPNISTVVSDNLITSRSPETVFDFAFTLIKKLN-----------------MIVFLKDLFNNPLLYE--NKKIFLKGWIRNCRFQKKLFFIDFNDGTFINDLQIVCKKDK---------------------------NFFLEKIKKKLQIGASIEIEGFLVKNFKINDI-FELEAEKINILGSSSFEYLIQPKNHSKAFLRKIPHLRLRTKIFGSVFRIRSAVFLAIHEFFKNEDFLLTNTPIITVNDGEGAGDLFQITTLNLEKLVLTKD--------------KKIDYLKDFFGRKTFLSVTGQLELEALATSFNKVYSLGPIFRADNSNTIKHVAEFWMLEVEMAFSNLEKNMEIIERMLKKVVKSCLLTNQNDLKFLDENESPGLIKKLNEFIGLKSFPKIKYKEAMDILIKSGVDFEFKPFHGSDFYTEHEKYLTEVHFKSPVFIIDWPKEIKAFYMKINPDKKTVACVDLLVPFVGELVGGSQREENLEILKNRMKELNISSENLEWYLDLRRFGSCVHSGFGLGFERLLIYLTGVENIRDVIAFPLSSKSIN--F----------MI-------FENNVLRIEIGEISRQANGSVMLFYKDTVILSVAVCG--DKKNSLNFLPLTVNYQEKLYAAGKIPGGFLRREGKPSDQEILCSRLIDRTIRPLFSKNFKNEVQLINMVLSSDPDGNNENIALLGSSLALLISDIPFFEPVSSVCVGKIGDNLIINPTLSQRENSSFFLILAGTKDSLNMVEMSSKEISENNFLESIKFGHEIIKKLCLFQTEIANQIGKTKIKIPLHNVNN----L--LEVEIKDKYFSEIEMILKNKCNVNN---VKKSDILKKLKENVLENY-KEKFLNNKKDNFNLLDLENQKLY---LNEVEIIFDFLVRTIIRETILKENIRPDGRNSSEIRSITSRIDILPRTHGSALFTRGGTQSLAIVTLGTLRESKIIDDLSDEV-DKRFMLHYNFPAFAVGSVGRYLAPSRREIGHGMLAEKALECVLPSENDFPYSIRVVSEILDSNGSSSQATICASSMALMSAGVPLKSLVAGVAMGLIVDDIDKINHYTILSDIEGLEDYQGDIDFKIAGTKVGITALQLDIKIKGITLEIFEKVLEQAKKDRIKILNEMEKVINKSRNEVSKYAPKVKMILIKPEKIRDIIGSGGKIINQIIEKHDNVKIDIMQDGKIYIMHQNMEIVDLTVTYIQNFLKKIKVENVYEVKILRFVKDKM-DKTF-GAIAEIFPGIEGFIHISKLENYKVDKVEDVLKIGQIILVKCIKINERGQIDLSKKDVFK--------------------MRLDHFLNKKINFSKNRCQKLIILGKILVNNKPS-KKSYILKENDHIKVFIP---STPLNVLQ--PIDLNLEIIYEDEFLAVIDKPKNLVIHPSITFSGVTLINGLLFQIKNFR-KMD-GLRPGIVHRLDKDTTGLILVAKSEEIRQQLQLSIQKREIKRYYWALIHGHLEKQ-GKIILPIGRHPHNRIKMAVVKNGKPSITYFKVLKYFNNFSLIECQLETGRTHQIRVHLSYLKHHILGDKLYGLKENCYSNESQFLHSKKIEFIHPITKKNIFLESILPIGFQNVVKKLSIK------------MLNKKEIQTILNQSLETGADFAELFFEDTHTNSLEIIGQEVTNCSSKNIFGVGIRLLKGIDEVYCYTNDISFSNILDLV--KNLKLNFSGPP-HNVIPLTEPEKLLNNIKIPYSNMTKLEKSKKMLNLSKIMKDYDVKIIQTRVNFSEKEQKVLIANTKGVYQNDIRNYINCSLISVAKKDNQIKDNYDVVG-KSVGLEFFEMFDLVKIAKNVSKTAIILLDAKEIKPQKMSVVINNGFGGVIFHEACGHPLEASSVAKGFSPFAGKINQKIASELVTAYDDGNIKNSWGSLNYDDEGKKTQKNLLIKDGILKNYLVDLRNGREMNMESTGSSRRESYKFSPTSRMNSTYIESGKDTPQQIIQDTKYGLYAKSLGGGTVVPLTGEFNFVVREGYLIENGKLTFPVKGVMLIGYGHEILHKIDRVANDLKLSQGSCGAGSGYVPVDVGQPTIRVKEIIVGGTEKENC-MGRCYISQKSTLFGNKRSHSMNAIKRIWKTNLQSIRIEDENGKIKKIKISARSLKKLNFKRV---MIKKKSHSGLKKRIKISKNKKILRGHAYKNHLAASKTTKQNRQLRGLTMVHKSDVKRIKIMLNNL--------MEIKKISDYRIIYYFCINVDELEKKLSDNYNLIKDKISFKGFRKGHIPIKVFQKFFNTDYLYNKVFEELITQKYQEILK-DKKLEIIGQPELIDL---KPYPF-DFSHPLNFGLDVNLVPKIDLCKYKGLEIIKKN--FNI-EEEIKIKIKHLLEKQSI-----VEDKKSN-LFLELRDIA-IFDFEGFINKK-PFEGNQAKDFSLEIGSGMFIPGFEESMIGMKIKEKKEIHIIFPSDYHVKNLVNQKAI----FNVFLKAIKIK-KPVVLSDEVVKKMNFK-NIENIFELKKNIKKNLEIENNFKEQKYFKEQILNHIINNSYVDISKYFLDKMKEQEIQNLKTKIMKEKITLEQYLISLNISKKKFEKNIEEKIFHKFKWEILLKKIIEKEKLTVLETEIEQIKQEINKVDNK-NI-QVNKNHYSSSRIKNYLLEEKVFNFIISK-AIIKIDIEKNLKK-------MIIYGKNTVKEAIHSKRKIFNLFIDEKNLDLRLLNFLKKIKLNFQSVDKQFLNNLTGVSKHQGIVAKVDDYKY-SSLEIFLNNVN--SSKIKRFLILDQIQDPHNFGAILRTVEASGFDGIIISSKHQVPINSTVAKIASGSLEYVKIFLVANIYQTILKLKKHNILIVSADEKSSYTLEKIPS----KQSLAIIVGNEGSGIRFLLKKNSDLLVKIPMQGKINSLNVSVAAALLIYSILLSKDL--MAKEIIYNKEARKELLKGVDILSNTVKVTLGPKGRNVILEKNYESPLIVNDGVSIAKEIELKDPFQNMGAKLLYEVASKTNDNAGDGTTTATILAQKMIHRGFKAIDLGA-NPVLVKEGIEKATKKVISKLLEKSKPVITQEDIENVASISSGSKEIGKIIALAMQKVTKNGVINVDESKGFETKLEVVEGMQYDKGYASPYFVNNRETMSVDLEQPLVLVTDHKINNIQEILHLLEEVVKQG-KSLLIIADSVENEVTSILVINKMKGTFNIVVTNAPGFGDNQKENLQDIAILTQAKFISKDLNMNLKDIKMKDLGNVHKALIKKDNTVLVGAQKTS-ALKERIKEIEIQCANAD-----NEFEKNNLKERLAKLSGGVALIKVGAATETELKEKKLRIEDALNATKAAITEGIVVGGGKALIEIYKELNVNLTDSNPDIQKGINVVIESLLAPTYQIAENAGFDGDHVIRKQLSEPENFGFDAKEGIYTNLLKKGIIDPTKVARQAVINAASIASLIITTEAAVV-TIKENNNKENSMMMPE--------------------MANKEKVFDSKKNEE-----------------ISHE-------EKNFSSESKNLSENDQIPKVEN----NDF------SNKDEFGHKHKNN--------DKHKELN-------------------------------VKDYIQILETKIKNLEKDFINLNKTHENEKLRFRSDLENFTKRINKERINERKYASINFIENILVPFDQFEKVLEMNV-EDEILKKFLVGFKMVHQQMKNIFKEEGLEEIESLGKIFDPKLHYAIEKISDKNQPNNSNIEVLQKGYLYKERVLKPAMVKVNEWSNETNDKDK------MQTQNKKIISKKTNSFEETKEIGKFLGQKIKF--------IKKTVIVLLEGKIGSGKTSFTKGLAKSLGIKKNINSPTFVLMKTYFGSTRNLHHIDIYRFV--------LKPEN---LEELLEEVEIGDVLVIETYQDLRKLFSNFNFRVKIDYLSENQRNILIELN------------
ast_DY    MLLQLQIQLFASKKGAGSTRNGRDSHSKRLGAKLSDGQFAKAGAIIYRQRGTKIHPGFNVGRGGDDTLFAKMSGIIKFEKK--HGRKK---VSVYLQ-----MTKTTIIIGGKFKGHKIKLVPSPHTKATSSLVKEALFNTLGASVQNKIFLDLFAGNGSYGFEALSRDAKQAYFVDASLKSFQTLKKNHQKLKLDLEQSIIFYGHFIQALKKFQKANLIFDFIILDPPYFKDFYLPAFEYLDKLTHQNSIIICELHRKIVLPT-QIKEFVLQKEKQYGNKKIQFYQKI------------MDIRNHSS-KKKFLFLAIFIFGLFF------WLLTPPKREKIEVLD---------KVFVFK-----SSEKYEEYFTNKAHSKLN----------------------ECADIFVVYVINNKKKEIQI-----------AMQDEFKGML---NKKNQAKYFFGLMKKPDPEVEDVSNFDLFKLNKKEYF---LTFKPDADVFKNKNDKEKTEFKNKLMKDFLTVSAGTNDDY-IQNNKYQK-------KEL---KDAL---EFRTYEDKT---PLSLEN--IKLDFDKDH-------YAE-NIKNT--SNNDS--SNIDIKFTNNNNDHLISRKLFITN--SSVPIQFPSRLEWS---LFGYFWN-VLIISIGSFLYFF-STFLVSGASGMFFGNLGLGIVLATIFIRTLTWPIYTKTSTLSMNMSLIQPEIEKVKQKYALKKDPASAQKMQLEILKVYRKNNFSFW-GFLLSFLQLPLFIAINQTLSRFIIPGGIFATD-KLIEK-PFLGFINLNPSNPNNA-----FIIFLLSFLVGATMFILNKISFKKPDYLKTPSYH-LTSEQKQKAKQSEKSMKIMSFVMILMMVFFSRSN-PILSLYWIVGNTYTIFQTLLTRKKMQQKYFALKRNAL------MTQTSNSQYLVILYYQYAPIKDPQTFRDQHFKYCESIGLLGRIIVAQEGINGTLSGPEEQIHKYMDQLKQDPRFCNTVFKMETVEAHVFPRLSIKVKPELVNLSLQENVDLTKDKGAYLAPQEFLQAL--QEKDTLILDARNDYEYDLGHFRNAVNPNIRHFRDLPNWVKQNTHLLKDKKIVTYCTGGVRCEKFSTFLKKEGFDDVYQLEGGIISYGKHPETQGALWDGQMYVFDQRIAVPVNQKEHVIVGKDYFDGTPCERYINCSNPQCNKQILCHEYNEHKYLGACSDKCSNHPQNRYLKKH----NNPNS--------------------------MNDIKFFALGGLGESGKNFYVLQINESYFLLDAGLKYPNT-TLYGIDSMIADYYKLQDIKDKIKGVFLSSAFETNLGALPYLMKDF-DIPVYASYFTMQVLKAHFQSHK-INY--RNFNLQIVKSDERLIFDDVAVAFFATSQLIPETLGMVFQTKRGSIVYSGDLKLLHSKNKFFQTNFTRLAQLAQ-PKVLAFLPSCRGAFSTSAHNNDALSFEHKLNNYFSNHLLKSEGIIVIPSLMPDLLKIQSIVDLACRLNFKITFLGRKSEKIIDIALKKGFLKVPSFNLVELKTLEDSKKH--PKLVVFVLGKHFESLFHLQKMCQKTDTLIHLTPQDLVLLMSKEMAGIAKMQSQTLDLLSRHNIQAHVLVKDLD-ACSNDYEKTLKLMLNFLKPQYIIPVMGEYRHQYQVQKIAQSLGFKLNQTFLLENGSIWHCDPQKDAFAESNTGV-LTEILIDGTPVIGGQDFIMKDRELLAADGVVIVVANVNAKHKKIVG---APQLVSKGFLAVSETSHI-FPKLKAIFDE--KSEIFLKKKYLKWNDFKKNIRESLVKFLFKETKKRPIVIPIFISVKSE----------------------MKVIVVGCTHAGTAAVKTIKKKNP--QADVVVYERNDNISFLSCGIALYVGGVIKDSLGLFYSNPDELVSMDVCTKLKHEVLKLDFDKKEVLVQSLETGKQFKDNYDKLVIATGSWPVIPPIKGIDCKNVLMSKNFDHAKDIINYSKNVNKITVVGAGYIGIELAEAFAVQKKEVVLVDAEDRIMSKYLDKEFTDVAQKTLTDHGVTLALGQKIAGFETKDGLVTHVKTDKNTFETEMVIMCISFKPNTQLFAHHLETSFNGALVVNEYMQTSDPNVYACGDCVNVYYNP-TQEVKYMPLATNAIRMGTLVGLNIEKPCLKYLGTQGTSGIKIIDLSISSTGLTENVAKALGKNYGTVTIKDANRPEFMPDYDAVMLKLVFDKDTRKILGGQIVSRVDLTEKMNTLSVCMQNQMTVEQLAFVDFFFQPHFNKPWGLLNLAGLKALEVKSQ----------------MATKLSEQEIIRHQKMNELKKINIDPFGKKFVPSHSIEQILLQYQKADSLALEQSQINVCVAGRIVLKRGQGKAGFLHLQDFNFRMQAYIKLDLVGKDAFQIYQNCDLGDIIGIKGFLFKTKTQELTIKALEFIHLTKALKPLPDKFHGLQNREEMRKNRYVDLIVNEKTRQVFLTRSLIMKYIRNFFDNQGFLEVETPILQPTLGGASAKPFITHHNTLNCDFYLRIATELPLKKLIVGGMNKVYEIGRLFRNEGIDATHNPEFSTIEAYLAYADMQDIMDLTKQCLQELAQKLFGKLQFTYQNQEIDFSHFEKVSMVASIKEKTGIDFTDNFTLEQCLSLAKKHQIEVMPHFSQGHIIEAFFGKYVENTLIQPTFVYGHPLEISPLAKQNEADPRFTDRFELFIVGKEFANAFSELNNPIEQEKRFLNQLQQKQLGNDEANDMDYDFLNALNYGMPPTGGLGMGLDRLVMLLTDTANIRDVILFPHCKNQNKFSQNKTANKVLTNNDNE-------MQHLDKVISLAKQTGFVFAGSEIYGGLANSWDYGPLGSLLKNNIKKAWLQKFVQEQPNNVLLDGSILLNSTVWKASGHLDSFSDPLTENQETNKRFRADKLIESHNPQLDISGWSYEQMHDYLVKNQVLG----TSNWTPIRPFNMLFKTHQGVILENSKPLYLRPETAQGIFIQFKNILKTTRKKLPFGVCQIGKVFRNEVTPGNFIFRTCEFEQMELEFFCQPGTEAHWFNHWKNLMYDFLINLGMNPQNLTFKDHKKENLSHYSQQTCDILFKFPWGFDELWGIASRTNFDLKTHQQHSKKDLTYFDETTKQKILPYVIEPSLGIERLFFAFLINNYHEES-TSNETRQILTFHPFLAPYKVAVLPLIKKTHSAKAQEIQQYLAKHFGVCYDETQSIGKRYRRQDMIGTPFCLTVDDQTLTHNTVTLRNRDTAQQQTFLLAEAKQYIQEKIILK---MVTTAERLSSLIQKELV-LINDVIQDEQIGYINLTDVKVTKDLSFANVYYTILSDDPTVLKLTEETIEQNKVVIRLELAKKI-KNFRKIPDLVFKYDKSLSYGLRIENILKDINK-MAVPFRRTGKTAKRKRRTHYKLSNPALVLCKETNTFTLSHRVTKNSG-YYKGKLILENKPSKAQKTTDN---------MVFEKIKALIATQLSLD--ASTITLDTCFKEDLGLDSLDALELVMEVEKTFQINISDATLQNFKTVQDIVFYITKNTP-----------------MSQL-KGQNLIESVNQHQLKDVPFFKPGDTVKVFIKIDEGNRKRVQIFEGLVI-KRQGRLVTETFTVRKIFAGVGIELTFPVHSPTNEKIEVVRRGIVRRAKLHYVRNLSSKASRIKEQR-------MKRTYQPSKIKRKRTHGFRARMATVGGCKVLARRRSKGRLQLTV-----MPFSKLGRNKSQRRALLRTLMTDLIVQEKIMITESKAKELQKLADKMVTLSKKNTLHTRRQAKRHLFDEKIND--DTTVLQKLFKDISSKYLDRQGGYTRVIKTVPRRGDGAPMAIIAFV-MKLIVGLGNPGTKFVNTRHNVGFGVVDSFLSQN--KYQIL----KEDKTAHIYQINFNNHQSLLIKPQTYMNLSGEVVKKIINKYRIKIENILVIVDDIYLDEGKLKLKMQGGHGGHNGLRNIIDRLGTKQFKRLKIGVSLDSCMPLDQYLLTPVNASSQKNILKNINIVNKIIFNFIQDVDFNIL-MNGYNSKL------MNKTEKQIKETQAQEQQDQEKDYQNTCHLKWYIAQTYSGYENVVKDDLLRRVES-IGIGDLVSNVLSPKEEYYETRLDGKKVKKERKMYPGYVFIQMMITDRSWFVVKNTPRITGFLGSSGMGS----KPVPLSENEINPVLLKMGIINKPDYKNFIGKKVEIISGSFSGQIGQVSSIDDDREKMKVEVDLFGRATPVEISFNDFKEIS--MPELPEVQIIVDFLKKKLIGKKIVATKVFYETVVKNTKEFQ-KIEQTTILDIQRKGKFLLFFLTQELVLIGHLRMEGKLFIKP----CDEPKHKYEHFAIILEDKSSLRYYDFRKFGRFE---VKNQNIFLTQTTLHQLALDPFEINPAVLYQKILKTKSALKKVLLNQKIISGLGNIYVNEVLFLVKLHPETKACELSLEQVQEIVTISQKVLTKAIKMGGTTVSTFESQPGIIGYFQNKLQVHGKVNKPCINCQTKIIKIKVGGRGTYLCPVCQNHNPNKEL-------------------------------------------------------------------------------------------------------------------------------------------------------------------------------------MKITAEMIKDLRQKTHAGMNECHKALQQTEGNIEKAIAFLREKGII-K--AAQKQGRATSEGITNIVFAGNNAFLYEINSETDFVSKNEHFQQLVKVLGEIILKNQLS--NAKDLLAFN-YQNKTVQELLLEKTSVLGENITLKRVLKVTKKPQESFGTYKHQGGRISVLVVLKNDCPSVSEDIAMHIAASKPQFLTPDKVDPTFLAEEKKILHKQTAKEL--SDKPAQ--MIEKIVENRLGKMLKDMCLSEQPFVKNADQKVKDYLKANNTDVVSYVRWEMGN-------------------MQNFDLIKQKIKTLVKQLTKANYQYYNLSNPDLSDQQYDALLKELINLETRYPQFKLPYSPTLKIGGFL-EKKFSTIKHKTPMMSLGNVFNLEELKAFYDRIVKKIPTFSLLTELKIDGVAISLKYQKGILVQALTRGNGIWGEDITKNAQTIKTIPLRLKKDLDLEVRGEIYLSHPAFEKLNAQRKQENKPLFSNPRNAASGTLRQLNSAIVAQRNLSIFVYGISDPYLTKPTQKETLDFLNALGFTTNPHYYCVSNFENLLSVIEKYKTIKEQLTYDTDGIVIKINELAFHSLIGATAKAPRWATAYKFATITSQSIVQNIIFQVGRTGVITPVCKIMPVMVDGSLVSKVVLHNYDYICKKDIRIKDHVIVHKAGSVIPEILEVIKSKRTDLQKPTLMIEKCPACQTILEKQL-GEVDYFCLNPNCREVKIQKLIHFVSKNAMDINVLGEQTIIAFFDKNLIAKPSDLYLLKKHKHILQEMPGFGAKKITNILDAIEASKQKGFEDVLFALGIKHIGKKVSQVLAKNFQTIENLQQATPEL---ITQIREIGIKIAQSIQQYFSNSCNLEEVFKLKTLGV-SFQSNN------PQNPTTQTIFTNKKIVLTGTLQKYSRLQIQQILEQMGAIITNSLSLKTNYLIVGINAG-FKLTKAQKLQISIIEEKELQQIIENSQIKL--MKRIPFIASLTKNYDTVVDIGTDHGLVLKKAFQQGYIKQAIAADIKLKPLFQAQKNLACYPVTFCLSDGFQNIC-QDFDLALICGMGTYAITKILEKSPD-KSKHFILGSQSNQDYLQEWLLKNDFQILEEYHLFDKFFYHFLKVTR--KS----------------------------------------------------------------MLNFLKKIFNSSKKALRKARTIANKVQNLEAQMALLDDKDFATKTAELKKLFQEGKTLNQLLPEAYALAKEATKRVTGLTPYYVQILGAVILHQGNISEMKTGEGKTLTAIMPAYLNALSGNPVHIVTVNEYLAKREFEGSIGDVFRFLGMTVGLNTKDKDRAQKQQAYLCDILYTTNSELGFDYLRDNMEIEASNLVMKRPYSYAIVDEVDSILIDEARTPLIISQSVKETKNLYKEAQRFVRTLKNSHYLIELETKTIELTEEGITKAENFFQIDNLYNVEHASLLHHVKNALKAAFTIHKDKDYLVDYKDGQVLIIDQFTGRALPGRQFSDGLHQALEAKEGVLIKEEASIGATITYQNFFRLYHKLSGMTGTAKTEEDEFRDIYNMEVIEIPTNVPMIRIDEPDFIFVSLKEKYDALIEEITSRHKKRQPIL-IGTTTVEVSEIISKKLKKHSIKHEILNAKNHSKEADIIAKAGLKNAVTIATNMAGRGTDIRLGEGVKELGGLAVLGTERHESRRIDNQLRGRAGRQGDPGYSRFFISSEDELAQRFGGTRIEKIISLLQKISDC---ETKTSSKMVTKFFTKIQKKVESSNFDYRKYLLKYDDILRIQREIIYNQRKEILVS--NRVEQIVQDLMQKTLNKAILPYFT----NN----PT--QCQTQTLITFLENKFFPKQTFDLEEVQELCN--NPKTNSLDS-FQQHLLQKVKDTLQSQKDFFEKDPDKAQYFAKGLKWITLKIIDNYYQRHINDMSSLRQGIGFVSYGQQDSFIEYQKEGQVLFNNMIAKIANDITATILKF-SFADSFQT---PPKQKVFLNNDSSDDESSKKRRTRKVRI---SKKPWN------MKLIIAIVSSHDANKVQQSLIENSFFTTRLATKGGFLKEANATFILGVKEEQVPKALEIIKAHSHKKTQMIPNNIINEFSA-YNSFPTEVSVGGATIFVLDVYQFLKV-MKRKYILKKESEITPVFKS--KKRYGNSLFIIYYVKQTAFPHFKFALSVGKKYGKAHERNLIKRRLRAIIRSVSPCLNPKMFFVIVIKAQSKSLTFQQLKTFFLQFATKTRILLSNN-------------MTKTNKIIGIDLGTTNSCVAVMEGGEAKVIPNAEGGRTTPSVVSFKGDEIMVGEIAKRQVITNP-NTISSIKRHMGEA-----NYTVNVGGKKYTPQEISAMILANLKKTAEDYLGAQVSEAVITVPAYFNDAQRQATKDAGKIAGLNVKRIINEPTAAALSYGVDKGD-KEQTILVFDLGGGTFDVSILTLVDGTFEVLSTSGDNALGGDDFDLRIVDFLVQEFKKEN-----SVDL--SKDKMAMQRLKDAAEKAKKELSGVTSSQISLPFL--TM--------SEAGPLHLEYNMTRAKFNELTKDLIDRCLAPVKRALSDAKLDIEKIDQVLLVGGSTRIPAVQDLVKNELKK-TPNKSINPDEVVAIGAAIQGGILSGDVKDIL-LLDVTPLSLGIETLGNVFTKLIERNTTIPTSKKQVFSTAADNQPAVDIHVLQGERPLAADNKTLGRFQLTDIPPAPRGIPQIEVTFDLDANGIVSVKAKDLGTNKEQKITISGSGALKEEEIQRMIREAEENAEVDRVKKESIDARNEAENMIFHTKKSLEDLKADVTPEEKDKVETQIKELEEALKGDDTALIKEKTASLTKESQGIAMKAYQKAQEKQAQEK---GTQ-----E-NTTAKNEKPQDEVVDADFEEKK-MYHKKDQIKDQINIKYHPKFPPIKGVFIMTSFEIRQMWLKFFASKNHHIAKSSSLIPR-NEANLLWVNAGITPLKKYFDGTQKPPFRRITNVQKCIRTNDIKNVGKTSRHHTFFEMLGNFSIGNYFKKEAIHYAFELLTSPKWFAFPLEKLYITYFFQDQDTYQYWLDLGVEKNHLIPLKNNFWQIGPGPSGPCTEIFFDRGKTFDSRNKELIIQDLENDRFIEIWNIVFSQYNCDPKLPIEKYQELPSKNIDTGAGLERLACILQNTKTNFETDLFFPLIKALEKMTQIKY---T-GQESFKIIADHLKTLVFAINDGAVLTNEKRGYVLKKLLRRAANEGKKLGLDKPFLHQLVPPTVAMMKDFYKELCTNQEMIAKVLLQQENIFEQTLKTAEKTFLQHL-TQNTLSGKNFFKLYDTYGIPEDLILDYAKKKNITTD---YQKFQELLHDHQNLSK--QNQTSQTHMN---KQEEAFLQ-FLTPSEFIGYTNFTCKTKVIKVFDKGIVLEKTPFYANMGGQIEDEGWIDNTKVTKITKLPNGQILHEV-------QGKFCEGQEVYACIDKTKRNQISYHHTATHLLEAVLQKQLGSHLKKQGSSVGFSSLRYDFNHFEKITPQTLLQIEKEVNQLIQKSVPVKIEQLSISDAQK-KYATLLEKN--QKAKY--KDKVRIVSI-DTFSVDLCGGTHATNTKDLEHFTILSCESISSGIYRIEAVCNNNCQESLNAKLFPYQNDLHQLTQKAKSLQT--------------QNLIFDVKS----FPPI----TQSYQDILNYQKHIKAQQQALVLFEKKVLEYHQKKMVQAESNFLPPQITKKMMLTIE---EEKHLEVLKFFMNHIFDKYHLEVLFLSYVQPEKIVFLCKSKTLHAGNLIKEAVSLVCGSGGGNASLAQGGTKKTKNLEQVLNFVKTKLEINMAKISFTPARHRRRKKVLKMAKGYFGSKSTLYKTAHEQVMRSLQYAYRDRKQRKRDFRKLWISRINAGAMLCGMQYSYLMHGLALAKVDVNRKVLADLAHLQPETFAQYVQLAKEALV--------QFQQTLKQKEAQVTKLQE-EQLNQLAQKE--------EKPPQLEKT----------------------------------------------------------------------------------------------------------------PKPQTTQVKAKKPSL-------------DLSKMLLPELKKLAKEHKVPNFNKLKKAEIVTTLKKALAKKII-MNKTNRFFEKVSSYQNQGINLPQRQTKFSAGYDFEAAQSMEIPPQTFILVPTGIKASFPWNEVLLIYVRSSLPLKKQLTLANGVGVVDSDYYNNLQNEGHIFIALYNFSK-NPVQVCKGERIAQGIFQPFFQITQE-----KENN----------FARKGGFGSTK-----------------MN-NL-DPKINNYNSDVSFFALGGLGEVGKNMYVFDIHKQIFIVDSGILFSDDFLLGVNYVIPDYDYLLKNESRIVGLFVTHGHEDHIGGIPYLLKKVGIPKIFVSGIAYYLLEHKLAEHKE-IGALPKIEKYSHDTKYEFSHQVNVSFIRLNHSIPDTFGIVFNTKY----GNIFYTGDFKIDYTPVGPEAQYDKLIKIKQEGVLCLLSDSTNAEQSGLVQSESTIGASINELFVNIADRIIIVTFASNFYRIKQIVEAAIQTKRKVAVFGRSMEKALEIGKKHGYLNIPEGTLVTSNNIHKYR--DIILLCTGSQGEPLAALSRIANNTHRQIKLSPKDTIIFSSSPIPGNQENINKIFDLLFKKNVNVITHGPLINTHVSGHGNQNDLKLMLSLTKPKYFIPVHGEHRMLIAHKNLALECGIPESNIFILENGQMVNLAPEKA-AITQKVNVGNVFIDASGI-DDVGNAILKERRSLSEKGLFSVVMSIDLKRKKVLNLPTIVSRGFIYMKDNQEMIKQISYDIKNSIET-AIKQDEVQKETLNKIIVDYLASKIYGITLRNPIIIPIILTV-MSLLKKLFHHNSTKYSKHNHWYYLAPALILMVLFNFYPLVKTLFISLDSRYNKFADTFS----YSFNFSNYTTTFCDPDFRTALFNTFLLVFVSIPISIFLSLMIALALNGVYNRFLKNIFQTIFFLPYLTNPVIMGMVFAVLFYHN-SFGIQT-RPEGFFNSFFGF-----QQDWINISAPYSYKMFVLIFYVVWKSLPFQILIFSVGLKNISKDYYDAAGIDGASKITIFRKITLPLLAPTIFYQLIIAIIQVFKEYESVVGVFGNSDITKVN--TVVGYIYQQ-----LEGTLMDSYSRGAAATVILLLISIIFTTINFFFFEKKLNE---------------MNPIVILII---LIALNAFFAACEISFISTNESKIELDIKKGNKNALRVK---KIKAKPTTFLSVIQIMIHIITFFQGNIVTSCWLRETEG----HFSLH--------NIGIEALIITLSIIFGELIPKRIAMHAPSKIAYLFSGSISLIAWLITPLVWILTQVSDLFLIVFGLNPNKNSIQVSEDELRLMLTSSYQKGIIDKDENKMIQNIFEFDHTNISEVMRHRTEVVAIDVEITKKELIKTIQNEKYTRFPVYENSIDNIIGILHVKDIFNYLMSSNPN-----------------------------------KIFDLKKFIRKPYLVPDTKNTNEFFREMKKTKTHMAIVIDEYGGTAGIITFEDLIEEILGEISDEYD-NEELMIKEVAKNEYIVNGFADLEEVAEAIKLEFSTE--DYDTLSGFLIGQLGRFPKPNDKNTEIIYKNFKFTILKHNDKVISQIKITKIDLKEEIK---------MPKTVFRKGETIEETLRRFKREVSKSGVLAEARRKEHYIKPSVQKKNRQKNMR-SKKR----------MTLNKKTNNENSSKTTPKLSKETDLR--------NDFASKNYVFNPQDKVFQIAQVFGITSAVLIKKLLQLGLKADVNQTLEKDIVELLAKDYNIQVSEPQEKQSPPQLQP---QTPSLTKTK----PN-QKLNLQKKSPIVTIMGHVDHGKTTLLDAIRKTRVVDQEFGGITQHIGAYQVEY-QGNKITFIDTPGHEAFDKMRARGAKITDICILVVAVDDCVKPQTLEALKHAQEAQIPIIVALNKIDKPNN-NTQQIMQELSSYDLLPEEWGGTTPYIAISALKREGLEKILEIILLVSEIQNLQANPDQKAQGTVIEASLDKSLGLVATFIVSDGNLKVGDIVVAG-ASYGKIRSMEDENKKTLTKALPSQPVRVAGLKEVPQAGDIFYAVANEKQARQIVAEKKAQ--TKETL---AKTLSPLHLEDILQDL--ETEKPQELNIILKADTQGSLEALQGMIAKIKV--SDLKVQLLRAAVGTITETDIAFAKSSDSFLIGFNIKPASSTLKSAQRQEVKITIHNVIYRIIEDIEQKLKSMIKPIFEEVVTGKVEVRKIFNISKVGNIAGCYVTQGIVNNSDFAKVMRNDEVLFKGKIASLKHLKDNIKSAKQGYECGILLNGFNDFEINDIIETSKLSKVEE-----MENIGIDLVEIKKIKKIGKDILAARILSSEEHQIYQIIQNPQSQLTFLAGRWASKEALFK-AFQTPQKIDPTCQNYCNWSILNDKN-GAPY-VKNNTCTTFFNPILISITHTDNYALALVIVKKLPQSTS--------------------MNNKIYELTQSGIEKLKKELTFLKEVKRKENLEALKEAREQGDLSENADYDAARNEQALIEHRISEIQNILKNVRVVKVS-KEREV-SIGKKVSLELLHTKQQQEIELVSTLEADPFTNKISIESPLGKNIKGHQIGDVVFVTGETGNTFRVKIVDVQ-----MQK------QSNFIKTIIQKDLQSGKCSQIITRFPPEPNGFLHLGHARAIIINFELAHFFEGKTLLRYDDTNPSKEKQIYVNSILNDIKWLGYTPYKITFASDYFPQMYQMALFLIKQGKAYVDDQTAEQIAQSRGNLTQKGTNSPYRNRSIEENILLFEQMKKGKFVEGSKVLRAKIDMQSPNLNLRDPILYRILSAFTLKQK-HWHIFPTYDYAHPLEDSFENITHSLCSLEFEDHRPLYDWIIKETKAKHTPRQIEFGRLNLTQTLMSKRHLNNLVEKNLVTGWDDPRMPTLSGIRKKGYTPEAIKNFVLETGLSKVNSQVKQEMLESFVRDDLKGKSLPRMAVINPLKLTITNFPENQIETLKAPWTNNFHTCKCCNTSQT--------QGKTPEQNQEQTKGKEQTQEREIYFSRHLYIEKDDFALQKPDKNYKRFTLGEEVRLFHAYFVKAYDVVKNKKGEITEILATYDPQTKSGSGFKDRKPNGTIHFVEAKTACKATFNFFAPLL--------CTNGN------LNDKSWHIKKGFVESSLQKSCCCKNHFQFLRQGYFAADKITKDTNEKTQELNFNEVVSLKSNPQK------------MFF-DTIAAISTPLGTGGVSIIRVSGNNSIAEINKIF----KGKDLTKTKTHTITHGFILNKNKTILDEVLISVFKTPNSFTGENVVEINAHGGILITQMVLERVLSLDIRLAFPGEFSQRAYLNGKMDLIQAESIMDLIHATNENAIKIAHSGLQKYTSQLVTSLRDQILNLIAQIEVNIDYPEYDDIPQITQQKIALEVKSLINQLENILNHSHKNRYLKEGIKTLIVGRPNVGKSSLLNAFLNETKAIVSDISGTTRDFVEAYFNCQGITLHLIDTAGIRKTDDPIEKIGILRTEKILLQAELILLVLDQSNHLQEEDIQLLQLTKNHPRIIIGNKADLK---SDKLISSLSNNSSQLTPQEIISVSSLDKTGFLELQQTILKKFQLNDIQPKDFNYFSNARHINQIQIALRSFQDLQQALLQSMPIDIYSIDLTTAYQALGQIIGDNQE----NSLIKELFSKFCLGKMQVFYYLFLFYDLIIVVEKNSTLFLIIKKTFVIFAVTFFMTVFAILITRKKLYFMKITIIGSGAWGSTLAQVLTDNNNQVLLYDINLSYVEKINQGKHPIF-NAPL-VNVKAVSCLKQALDYSDLIVLSVPMKFMRHLLKQIALML-TTPKSFVNVSKGIEPLTFLRVSEIVKQVIPAPLLANFASLMGPSHAEEVILRKLTLLTAASSNPAFALEIQKLFSCPNYLKVYTSSDLVGNEICSAFKNVLALINGILVAKNFGINSQAALMSRGILEMSRLVTFYQGNP--QTVLGLPGLGDLIVTAFSKYSRNFNAGAKIAAGITYQQIIDSSLQTIEGFQTLNAFYQLQLKHNLDLTIIQASYQLIFESKPFDTVFATLMQRPFKSEF--------------MDFKSGFIAILGRPNVGKSTLLNALTQQKVAITSAKPQTTRHKIIGICHEPNAQYIFVDTPG-I--NQYKHLLNQKMNNIAFQSIKDVDLILFLTDSFYH--PKEETLLKMIFQTKKPVFLVINKIDRLKSKSQIDAIILSYLNHFSFQTVIPLSAI--KAKNTTFLKENIYQNIKPGVAYYPQDMITDQKKELWIAEIIREKVLYYVHEEIPHASAVIIEKMEQ-KDH--LLEIWGLILVERSSQKKILIGKAGSKLKQIGTHVRQDLNCHLQIKTQINLWVKVYPNWRNQKDLLSR--FGY--------------------MKIIYNKIKAFETIIIHGHINPDGDCYGAQLGLKDAITATFPQKKVYAVGQQNHSLSFVGVMDEV------CDSLYQSALAIVVDCGQENKISDQRFKLAKDTIRIDHHLLMDNYCN--YQWVDANYSSCSQMI-FEFKEKCNMKLTHKGALAMYVGMVTDTGNFCFDRVDQNTLKAAASLL-AFDLDVSQIFFHLNKETLTLFQYKAYIYQNVV-TSQGFAYVFISQETLKKFNLHIDVAASFVNILGHLENHPVWAFFLEQP-DLTIRARIRSRGPEINSIARQFKGGGHLRACGATLNNNQEMTFFIAQIKDSIKVFETKSQDKNPKLIKN------MIENYNFTSKSLQFAKGFKAFIARGNVINLAVAVVIGQLFAKIVSSLVADIIMPLFSLLFNYT-GYLKDLKLEI--K------------------ANTY-LGYGNFLQTILEFLLLSFIIYTVLTLMSWKNPLQK-------DKVDK-NMLLLQQS--LDKE-IALLEEIKDILKSNK--------MIRYCFYKE-QKKITSIQVWGHALYA-PKGFDIVCASVSTAIIVTLNALEKLQFQTDI--TYNLQDKLFELEVKTTQNTVLFTLLDNLEYTICNLAKQYPNNFKKISK-----IQTRKRL-----MAVVTTKQLLESGVYFGHATRKWNPKMKPYIF--------TSRNGIHIINLKKTSEEIEKAYQELLNIITSGGKALFLGTKKQIQSAIREEAQRSQQYYVDHRWLGGTLTNFKTILKRIELLHLLHKQEEEGLWKKLPKKEVVQLKRKRDKLEKFLGGIKDMKDLPQAIFVVDPEKESIAVAEARKLGIKVFGIVDTNCDPDLVDYIIPANDDAIRGVKLIIWLMANACVEGAGGVAEK---AETFDAKNPLKPQNYNTPNKRPYQDSP-RKPFYQNQNQNQR------------------------------------------------------------------------MNILHDINPERITKEEFIVVIEISQGSKKKYEIDKETGLLLLDRFLTTAFRYPINYGFVPLTHCEDNDPLDVLVLSQEILDPMTLVKCRPLGVIKMIDNYELDEKVIAVPVFDKYFSHLQDLKDMPLPMIAEIKHFFENYKALEKKKVVIEAIQDKQAAFSAIETSLLTYQ---KVIKPSLKKEKKQMIIMSNSNNKTKLIFAKLKKHLPKV-------------CATFTKYFFLSVFALFLAIPFYWMLNLALQD-----NPACPSFFPKDL-TWNNFSFLF------TRYSLFLAFFKTLAVVFISTVLGIFVSVITAFALS-ILEF--RTKKIILGVFLITTMITTESMFLTNYQTVARLGFVDSGQGTRVFSGIYLAMILPFLINVFHIFLLIQNIKKIPKELYLSAKVDGSSDWKFLYKILTPLLRDNIINIIIFRAVAAWNAYLWPELVGG---KLLTNVIRNIF----DSEKNQHLVNQQMAATVLMTLPLVLLFIFCKRYVLEGKLNSGIKGMLKIYNSLTRKKEFFNPAHPPQINMYVCGPTVYNHLHLGNTRPLIFFDTVKRYLEMLNFRVYYVVNITDIDDKIIENALKNQVLEQDLANKYIKSFNNLLKTLNIQTINFKPQATQYINYMIVYIQTLLDQGFAYFTDQGIYFRVSKIDDYGKLKKQDLSQLKQNARK-QLDPQKEFPGDFILWKKTSQGITYPSPWFAGRPGWHTECATMIEQLFK-LPLDIHGGGTDLKFPHHENEIAQTHAHSH-QKLANFFMHVERLDYQNQKMSKSLGNIIWCKDLLKQY-NPCIIKLLILSTHYRKPINFSYDLMEQTQQKYQKITDFLTKNNFYLKVNQFYCQALDQDIMQLFHQLMQDDLATHKVMDLMEQTIKQAHQTQ-ILDNLSQFQNSLLLILNILGITIPFNKPTKTDLQTYFLWQDARKYRDFAQADILRKQLLDKGFI----MYHIPIGISGRHTHLSQETLDILFGQKNYQLTFFKPLKQTGQFAAQEKIDVMSPSGKILPQVRILGPTRPFDQVEISQSDALRHGFTAPVRSSGDIKGSGKATLIGPKGQVDIEEGVIIANRHIHLSTQDAKSFGITDKQMVSIEIEGTKPGILKQVLCRVHPDFKLECHLDTDDGSAFLLKNGDTVKLM-K-----MLDLNFVVQNLPSVIAKLEKRQQNFAYLNKLPLLAQQRKSLLLEIQDLRSQKNQSAKKVAQKANAKEDITLVL---QDTN-FLRDDLQKLEQKLKLKEQEIFDILSITPNLPHDSLPIGTNDKDN-KELYCA-GQIRTFAFTPKDHVYLAEKLDILDFKRASKISGSGFVVCKGLGARLERALIQFMMDLHN-KKGYQEIIPPYIINEKSMFATGQLPKFEDEVYKLYNSKNNWYLNPTAEVPTINLHREEIFKPDTLPIKYVAYTTAFRQEAGSAGKDTRGIFRQHQFNKVELIQFCHPQNSYECLDQMLKDSEEVLKLLKLPYRVVLLSTGDLGFSMAKTYDLEVFLPSYNCYREIGSISNSCDFQARRANIKMKNPANNKNEYVHILNGSGLAVGRTVIAILENYQNQDGTITVPEVLQPYLGTDIIK----MIIKPKKTIKKGTQMIYDSIVIGAGHAGVEAALILAKK-H-NTLLITGSLKQVASLPCNPSIGGPAKGVVVREIDALGGVMAKAADLAQIQIKMLNSSKGPAVRALRAQIDKLEYPQIILEILQKTLNLTLLEGLVNNLVIQNNQ--VQGVCLIDGTKINAKTVIITTGTYLASQILIGDTKKSSGPNGVPTTYGISTQLKE-LGFEVIRLKTGTPPRVKKNSIDYSQTKIQMGDNLEQIFSF-VPQTNQRPQEPCFLTHTNQTTHQVIQKHLNQSAMYGGYVEGTGPRYCPSIEDKVVRFCDKNSHQIFIEPESLSLDEMYLQGLSTSMPQHVQHEILKTIPGLQNAQITKYAYAIEYDAFNPNQLKHSLETKKIQNLFLAGQMNGTSGYEEAACQGLMAGINASLKLQNKLPFVLKRNEAYIGVLIDDLITKGAKEPYRLLTSRAEFRLLLRHDNADLRLKDYGYQLGLIDEKDYNNFQNKKAKINLLLEKSKNYEILVNSDNLSYLKKQNSASLGEKTTLAQLLKRPELNFCTLQHFLQEKADKTIYEQVEIQIKYEGYIAKAQKEAQKLARLEQKKIPSKINYADIKNLSKEAQEKLDLIKPQTLGQATRILGVNQVDISILLVYLEKHHA---LL----------MQDNKQLIDQINEKMPILDLVQE--FVQLKKSGKNYMGLCPFHDEKTPSFSVSPERNIGVCMSCKKGGNPVFFYKSIKNIPLNQAIFELANRLSIATSLPQQ-STHQYQKFYNIMQEASDFYSHQLKH---------------------------------NKQVLNYL-EKRGFDNDIIKHFKLGYA-------------------PKASHLSRYLMEGTKFDPDDLKKLSLI-----NQDE-KTGNFYDFFKNRLIFPITNKSGQIVAFSSRS--LDDQM--------P-KYLNSPETIIFKKGETLYQYYETQAEIRKKQTVILHEGFFDVMASFKAQFKNVVATMGTNLTLDHAKLLKKLTDKIIIAYDGDKAGKTATLEIGTFLQKNHFQVQIVDFPNNLDPDEYIKT--EGTE-KYQHL---LTDN-LKDFLALKVDLICQQMDAYN-----QAQTKKELQE-LFQSSSFEIKMLYQEYLQKTYQLTVNL--NSQVSINKA------PKPPYIAHTK--QQLNLT----KFDIK-------------------------------IE----------IIIELLLNADFFKTQNPKTFATIKKTPGFDDLQCSCLLNYIKNYYKKNPKQTCIPW---------------EEIKNTTFKENIDDLLTSIEKHHFFKMEKRPLLQDKEGKIFNNYIKEL---EIRDKIEQKQQKINE-LNDKLL---PIDN---TEKNKLQKKKDKLKKERRQLQK--QLSELVNDIFC---------------MHKKILLKLSGESLKGDSSYGIDPRTIKKIAWEIKEIKDLGVKIAIIVGAGNLWRGRTGEE-LGMDRSQADYMGMLGTIMNSLALQDALEQTNTITRVMTAFPVSSVAEPYIRRKAIRHLEKDRVVILGAGAGSPYFSTDTAAALRAAELNIDVILMAKNNIEGVYNKDPKKHQDAVLIKHMKHQQILSQRLAVMDITAASLCLENNIDILVFNMLKKGNIQKVVLKEGNIGTVISSKGE------------MSFKIAIVGRPNVGKSSLFNRIIGRRHAITHQKAGITRDRIYATAEWFTKTFGVIDTGGIEIQSTPFLEQIKLQAQLAVDEADVIVFVVDGQ-TGLTQNDIYLAKLLYKTKKPVLLAVNKIDNHNLLSNTYEFYALGFDTPFAISTQHGIGIGDLLDKIVFLMRDAALISDSSFLEDLSIDTPLQSPPSEFNYEIPEKQLLEPEQNQNQE-KDNNIIKFCVVGRPNVGKSTLTNSLLASQRMIVSDMAGTTTDAVDTFFENDGQKYQIIDTAGIKKRGKIYEQEDKYSVLRALGALEKADIACLVLDAKEGILEQDKNIAGFILEHHKACIIIVNKWDLLEKDT-NTLKNFEQKIRQEFVFLSYAPVIFLSAL--KKSRLTQIFAILKRVFNNYKSQFSTSLLNDILQEATLINPPTFFNQKKAKFQYIFQTKTKAPEFLCFVNDPKHIHFSYERFLKNQFRKSLDLEGTPLKIIFHKKKSNF------MISIQNLTFYYGC-NPILKDLNLTIQNNSWVSIVGHNGSGKSTLAKILVGLIS-CTKGQILIDNIVLNEKNLPLLRPKIGMVFQNPDYQFTGLTVREDIAFGLENYNVCREEIITKVWQYAKMVKIDDLLDANVNQLSGGQKQRVAIASILAMEPEIIIFDEVTSFLDPQGALEVQKIIQTIK---NKILITITHDLEFAAKSDEIIVLDQGKLITQTPPQNLFQDPLFLQQYKLNPPLSLELYYEILKD---STTKNIKNNQ-MLENLKDILWQYNLKKMNTLFEQLPILEQTKKALKELNFIDATPIQALVIPEIIKGHDVIGQAQTGTGKTFAFGIPIIEKIEPKIQKTQSLILCPTRELTLQVYEELKKLLRFYPEIRIAVVYGGESYTKQFRALEAKPHLIIATPGRAIDHLERGKIDLSALKILTLDEADEMLKMGFQEALETILKKIPEERQTVLFSATLPQFIKKIASKYQKDTKILQVPVKNIAVNAIEQNYFLVKEVDKAKLLVRLLDLKKDYSAILFANTKKDVDEITAYLQDKGFLADAVHGDLKQNQRQYVMNNFRKGKIKILIATDVAARGLDISDIKMVINYDLPHEDEVYVHRIGRTGRAGKKGLAYSLISPRKVSQLKKLEYYLKEKITLLDIPSVQSIKLQNAKDLEKKLLNIIEKNNED-----ATPNPLAQKLLETFSSEQIIQGLLKNFLPKERNYT--DILPPRM------TT-------NNSFTRSRFG----GESRFD-----SYGSNNSYG-NN-SYQR--ANSNFIEVVINLGKKDNI-NPPILLKLLKDHFQIYGKNIGNIKHLTHETIFEVASRFWNQMKSKTNIRFQNKTLIL-----------NKKD---------------------MIIKIHNQTSFCITPFKSLLIKMFLPIKEKKLMHLIFVTNEKIQELNSFYRQKNYPTDVLSFPNDLTFFAGL-EDNSLGDVFISFSKAQVQAQTAKHSLEREIAFLAVHGFLHLKGYQHRTEEEFQIMLALQEKILQNVGLNLDKNT----------MFAIIKTGGKQFRVFEGQEIYVEKLNVEPETTYQFQEVLAVGG----SNPVLGTPFVKDAKVTAQVIKHDRAKKIIVFKYKKRKKYRCKQGHRQSYTKLLITKITV-----MLSHLNLFQIKNSVFLSLEDHQSLSLLYQPLIGTHSLGIYHILATLKP------NIF----YQHQFLFDLSVVSKNDFLEAQEKLEALNLLQTFCNSET-QERIYWLNLPCRSEEFFKDPLFSNFLLSEVGEATFLSLQNHFSKEASTKKNNWDAFQDISKKFDDLFQVQKMDLPTDFTCPNNQTNSS---PRQ----FLNNAFDYKLFLQKLPQRFKKPSLTCNQTSDFIQKLSLVYNLDEATLSEIYQKTFPKP--SEIELSKLSLGVKRYYQMHTQNQNLVFAKKTQDN--EQDTIALLKRKDSTQRIIINHCP-KNMQATAADTVFQFMERN-NLEPGLVNVLLTYILE-RKG----FVP-SVVYLEKILKSWEQKGIFDTETAYDFYMEQEKNQSQT-KFRSNL-KKPQISPKWLEDFKKKKQS-------------MNQKL-GLKDQDQEIFDLIEQEKIRQKENILLIASENFVSQAVLDAQGSILTNKYAEGYPQARYYNGCKNVDQIEKIAIQRATKLFGAKYANVQPHSGSQANMGAFQALLKPGDKILGLSLMDGGHLTHGHKLSFSGGFYEAHFYNVNPQTEMLDYDEIRKVALKLKPKLIIAGYSAYSKTINFKKFRQIADEVNAYLMADIAHIAGLVACGLHPCPFEANADVVTSTMHKTLRGPRGGLILTNKEEVFKKINRGIFPGIQGGPCIHTIAAKAVAFQEAMMPSFKEYQKQVIKNANTFAKAFQQKGYRIVSGGTDNHLFLIDVKHKNPEFTGSKIANMLEKINIVVNKNTIPFDQEKPFVTSGIRIGTPAMTTVGFRENDFILVADLMDKAINHLDDESYLAQIKQQVLALLSKFNK------MAIKMRLQRFGVHKRPFYRVVASESKNARDGKFLEILGTYDTILDIVELDHNKVQKWLSNGAQPTKTVKKVFKKS----KFVAKTNTKVEK-----MKTIITNKKAFYDYSLEKKKYQAGIKLLGSEVKSIRIGKINLLNSYIHIKNEEAFIVNMTILKYPFSCCL-AYDENRTKKLLLQKHEIIQIQNKIKTQKLSVIPLKVYFNKNLVKLEIALAKGKKQHDKRNALKDFDAKLRIQKTLKNFNQKQ-------MIKKRIITGATLVLFSFFFYYY---APLEIKFVVFA---------LLAIKAVQEMFFILKHPKDNQK----QTFIKFGLVATSTLLFFTVVCLVLYPNICQNQNLIKDAKQLNFLFLNKDTFV-SLTKSAPSNLN--FFLLLFLPFVLVLIMLV-FLPFLQTKDVS-----------------------------------KTFL-----------------ITFYIGFLMACLFSLFFLHWHYLLLFFLAVMLTDSFAFLARFPRFFPFLGTRPLAFRLSPTKTQKGAILGTFGSTITV---LMVFLFI--DCNSC---------ISFPI-----------------------------YAFLISIISQISDLLASKFKRDYGIKDFGSFLPGHGGFLDRFDSWLLSSFFALILFNL-TF----------------MTQKEQGQGFIEVVCGPMFAGKTEALIQRSNQSLQLNKKILSFKPRIDDRYSVKEEIVSHNQNTIPAILIDKSKDILPFIT--PEIN---VVIIDEAQFLDNDIVAIVDYLANCNIEVIISGLELDFCGKPFGPMPYLLAIADTVTKLTSICAISGKKANRTQRLI-D--GKPAQSNEPVVLVGGK----EY--HEPRCRKHHCLADIDKTKINWQNFTNQSK-MNILSIETSCDETSCAVTQNGKKVISNVVFSQIKDHQIFGGVVPEIASRKHIQFMTLALQQALKESKLTPQEIDLVSVTQGPGLVGALLVGINAANVFAYTYQKPLLGVNHLLGHIYSAQI-EHEINFPALVLLVSGGHTDLFYLTDHLQIKPLGTTLDDAVGEVYDKIAKNLNLPYPGGPLIDQLAQQGKDTYHLVRPYLKNDNLNFSFSGLKSTLVNLV--MKQNLKDI---NIPDLCASFQASVIDVLYEKTKRALTKYRSKQLIVTGGVASNSGLRQKFMTSFANLEVIFPSLQYCTDQAAMIGIAAYYQNQI--TKASKKYDLTANPNL--FF-------MANIKQQKKRNKTNEKRRLQNVSFKSSVKTVVKQVKTAVANADKQKALALLSVAYKKFDKGVSKRVYHANFSARNKSDLQKLVNTL----------------MSCCNNSSSINNH------------EHNDK----------KPLIFFVIGTFLYSLFALY-LHS------HNC----TNTLVLVLVSLALLFLIG-YHVILKGFIETWQDTCKFKKFTPNIHILMTLAALGALYLKNYNDGILLIVIFSGASFLEEYVEAKSQKEIKNLLKLQVAEARLQKEDGSTEIIPSKLLKINDLVLILPGDQIPTDGVIVSGNPNINEANITGEGIPCDKQPGDFVYGSTINGSNHFVMRVTATNEQTVFAQIVRLVSQTQNNISKTATLIKKIEPIYVKTVMATVVVVLGLAG-ILH-------FTGP--SNPNFE---FSTWLHKTMIFLTVSSPCALAAADIPSTLTAISNLTKKGILFKNGRSLEKMADIKAFVCDKTGTLTEGKPQVTDVYVAP--EISKEKYHKYLDILLGMEQKSNHPLALAIKNHFHH---------KSHLQMEITISVGVGLETFYQ-NNHYKIAKATAFTQTP-----ICASLQAQTQKFLYEGKTIVYFSCNNHIVMVLALLDKLRPQAYHLMQYFNHKNIYTAVITGDTQQSAYILQKKLHLKAAWGDILPAYKLEKVQELQKE--KGTTVMVGDGVNDAPALTAADVGIAMQNGTDVAMNVADAVLMQNDLSKIIYTHQVAVKLRKIIWQNIIFAMLVVCILNLCNL---------F-------GDMNLPWAVTCHEGSTLLVIFNGLRLLQSPKNPKLKDKKKNTKSFNK----------------MQQLAKDI---LASLETKMTQAQELMLKNFCDIRTGTANPNILDKITVNYYGAPTFLKTLASISVSEGNQLNIKPYDSTLIPNIKKVLLASNLGITPQ-TDGVVVRLVFPKPTEERRKALMKEVEQLAEKTKVAIRNVRREGNDKIKKVELTKDLETFYLNQIQTLTDKNIKLIEKHTTTKNTELLKA--MSFYEELKWRNLIKDCSNETQVKELLD-NNQVKFYCGFDPTSHSLTVGHLVQITMILLMQRQGHLPVILVGGATGLIGDPKETEERKLLSLENSLQNAKSIECQLKNILLNKQVEFVNNYQWLSQIDIISFLRNYGKLFNINYMLSKHAVAKRL---ASGISFTEFSYMILQSLDFHHLYKNHKVRLQLGGSDQWGNITSGLELIRKLEKKSDA----LGISTPLLLNSDGTKFGKSEKGVLWVNPSMTSPYEIYQYFLNVSDKEVINYLKMLTLIPKQEILELEKNTLENPQQRLAQKALTQNIITLIHSSDILQECIKTNQILFSNAKKESFQEKDFILLQKTLFCHSTK-EDILLVDALVQTKLATSKSEAREFIKDNTIKLFNQKIKSLDFA-ITKKNTL-FDKYVLLKKGKKNNALIVF------MRDLVKLVCTECKRENYHTDKNKKKTPGRLELKKYCPFSRTHTLHREKKMEFDNIIKTLNEQ---AGSEQKLTSQLIMSFLQNQNIKIPYQQIAQSLKEQGIQIISCETQ-------AAPSLN-ENPNQNDTQ-PQTNTTNDDFTDLDSELTNANLENTDDNKDEDNTQDSEEDIQDFDISEEDLISDEKLI---ELEED-EDEK-----ISKIHSDIKMDDSVRMYLKEIGQIPLLSLAEEQKKSILVFLGKQAKQKLAKHKTKEIELSEEQLQEAHDQIEQARRAKDILVESNYRLVVSIAKRYIGRGILFLDLIQEGNMGLMRAVDKFDYQKGFKFSTYATWWIRQAITRAIADQARTIRIPVHIVETINKMALCTRKLTQKLKKKPTVEELADKMNISAEKIRSIQYIEKKPISLEAPARENEEDETSLGDFISDPNILSPHEYMMKEVTQKLLDEVLENTLTDREEKVLKMRYGLLDG--KTHTLEEVGTLFGVTRERIRQIESKALRRLRTPAKQSKLKSLYHN--HK-MKGLLVLYDRFEDCEALVTR-ALLNRVALPLTTATLNPQLEVMSSSGLCVKADANLATINP--LEYDFLVIPGGPYVAQII--EKETF-----LLKLIQKFVDANKVIGAICAAPMFLGKLDLLKNHPFTCFPSCNHFI-EGTYLPDQKAVISDKFVTSRSPITVFDFVFALVEVLKGKAFAFAFKNSLNV---MKISIKDIFQKPELFY--QKKIVLNGWVRNCRYQKKLIFIDLNDGTFLENLQIICKETKTKNIETAAEITEFHENQKVNTKNESPNNINLEKLKEMLQIGASLQVEGILKATNNPQTP-FEISAQNVSLLGASDFSYPLQPKKHSKAFLRQISHLRVRTKLFGAVFRIRNTAFFALHSFFQKKGFFHINTPIITANDGEGAGELFQLTTLNLEALPQTKNIPNASKLADETISKNEIDYQKDFFGKKVFLTATGQLEAEAMALGLNKVYTFGPTFRAEKSNTPRHAAEFWMLEPEMAFCNLSQNLKVAQEMLQFVIAKCLEQNYQDIEFLDKTEKNCLIEELKNISEEKEFLTVKYEQALEILQKSNTKFENPLFYGADLATEHEKYLTETHFKKPVFIVDWPKEIKAFYMKNNPDQKTVAAMDLLVPRVGELIGGSQREENLSVLIEKMNQMKIPQKDLEWYLDLRRFGGCIHSGFGLGFERLLIFLTGLDNIRDVIAFPRTYHNLV--F----------MLKKVFETTNLKDSFQVEIGTYARNVDASILVRYQDTVVLTATVFS--RKPNNLVFLPLTVIYQEKLYAAGKIPGSFLRREGRSNDHEILTSRLIDRSLRPLFPDYFQQEVQVINTVLSLDPDFKSELASMLGSSLSLLISEIPFFEAISGVYVGKINDKFIINPTLQQLANSTLHLMVAGTKHNVTMIEAHANEVSEQDFLEAINFAHQYIKKLCLFQENIKQQFAPAKITNTLHQNEQ----T--QQQAFFAKYQSQVKQAILSCNS---------KNDLQQLKEQILDQA-KQTPFFKTIDTATVFDYEAHKKH---LQTTETLFQKLSKQETRSLILQEKIRPDKRGLEEIRTLESQIDLLPRAHGSALFTRGQTQSLAAVTLGCLSESKIIDGLSDEQ-NKRFMLHYNFPPFSVGAVGRYTAPSRREIGHGTLAEKAISQVLPEEKDFPYTIRVVSEILESNGSSSQATVCASSLALMASGVPLKKAVAGMSVGLVFD--QATNKYVILSDIQGLEDHVGDMDLKIAGTNKGITALQMDLKIQGIHFKILQEAFLQAKKGRLHILEHMSQTISQPRLEVSKYAPKVCMMQIKPEKIRDIIGSGGKIINQIIESHDGVKIDIEQDGRVFVMHSNLETVKKTVAFIESLIQEIQIGTCYQASILRFLSDKQ-GKMI-GAVAQVCPGIEGLIHVNQK---KFQKITDVLKIGETVSVKCTKINDRGRIDFLLLPKNTQEKNSMNEKKEFLISASEAFQRLDHFLLTRINLNKSQCQKLILAQQVLVNSKPA-KKSYLLKAQDLITVIIPQ-TQESVNLQT--PQNLNLDIIYEDPYLAVINKSANLVAHPSLSFQETTLVNGLLYQFATLS-HVD-TQRPGIVHRLDKNTTGLLIIAKNNDVSDKLQIAFQQRKITKIYWALIEGFLEDK-GTIKLPIGRNPHNRLKMQVIPDGKTAVTHFKTLQRFSHFSLMEFNLETGRTHQLRAHFSFLKRPIIGDLLYG-SSHHITPLGQFLHAKMLKFNHPITNQNLILEAPLPANFEKLLQFLNNSN-----------MLNKEDIQKILNLSLDKGADFAELFFENAYSRTLKVIGKDVVSADTSNTFGVGIRLLKGFDEVYGYTNKTDYQNVLSLL--LKLKKSFQGKA-NKVIALQTEKPLKNTIQKPYNSMTQEQKAQKLLKLSAIIQNYDPQIIQSITSLSQKEQHVLIANTLGVYQNDTRNYIRCGLVGVAQRGQEMQEAFEGPG-RAMGLEFLDVIDLETIAKQVAKQAVALLDAKSLKPQTMPVVINHGFGGVIFHEACGHPLEATAVAKGLSPFCNKLNQKVASEVVTAYDDGTIKASWGSLNFDDEGNPTQKNLLIEKGILKGYLIDFRNGRKMKMQSTGSSRRQSYKYSPTSRMNSTYIEKGTETPEQIIADTPYGLYAKSLGGGTVVPATGEFNFVVNEGYLIENGKLTTHVKGAMLIGHGADILFKIDRVANDLVLGQGICGSCSGSLPVDVGQPTIRVKGMIVGGNQK----MSKCYITGKTTLFGNRRSHAMNATKRIWKANLQNVKIVDENGKVQKVKISARALKKLKLQRA---MIKKKSHSGLKKRIKITKKKKLLRGHAYKNHLAASKTTKQNRQLRGVTCVKLCDYNRIKTLIRGL--------MEIKKINDQKVQYFFEVSSKELETQLASAYEKIKPKVEIKGFRKGHVPRKIFENRFGKDNLYSDALENIVQTKYQEVLQ-KKDFESMGMPQVIDL---DEKKL-KDNQNFTFGLEFIVKPKVTLKKYLGLEITKDD--LEVTDFEVEEKINSLLEKQPT-----LEPKTQN-DFLELTDTA-IFDFEGFVDDK-PFEGGTAKDFSLEIGSGQFVPGFEDQMLGMKQGQTKDINITFPSDYHQKSLANQKAV----FKVTLHQIKTK-KIPQLTDNLVKSLKLA-NASTVEELKNNTKQTLLAQKKHKDKENVEKQVIEQLVKNSELEIPQEIVSQEQIRLQKEFEAQLKQQNLTLEQYKQYLGIDDEKMEKEFSQQAQKNLQYQLIMEQVAAQEKLTISQEKIEQQYQNLSNHYKV-PVNQIKQN-LPHKNLKHSLLMDEALELVINK-AVVAK---------------MIIYGKNPIKEAIKAQRKIYQLYLDEKIKDHLFIMFLQKHNIAYQLVDKKFLYDLTKQKNHQGVAANVCDYTF-YDLDTYLD-----SAKFQKFLILDAINDPHNLGAILRTVEACALDGVIMSKKHQVPLNSTVAKISCGALEYTKVFLVTNLHQTILKLKKNQVLIVGTDSNSSQSFHQIPK----NSSLAIIVGNEGIGIRHLLKQQCDFLVKIPMYGKINSLNVSVAAALMIYSTFIFGDN--MSKKILYGKEARKALLQGVDAIANTVKVTLGPKGRNVILEKAYDSPAIVNDGVSIAKEIELKNPYQNMGAKLVYEVASKTNDKAGDGTTTATVLAQSMIHRGFDAIDAGA-NPVLVKEGIELAALTVAKKLLAKSKKVDAQEDIQNVAAVSSGSQEIGKIIAQAMQKVGKDGVINVDESKGFETELEVVEGLQYDKGYASPYFVSDRESMTVKLENALVLVTDHKISTVQEIVPILEEVVKAS-RPLLIVAEAVENEVLGVLVANKLRGTFNVVVTNAPGFGDNQKEMLQDIAVLTKANFVSKELNMKLADLKMDDLGNINKAIIKKDNTTLISNSKSP-ELEKRIQVLKTQIKNAT-----SDYETKNLQERLAKLSGGVALIKVGAATDTELKDKKLRIEDALNATKAAITEGIVVGGGKALVEVYQELKDTLVSDNKEVQQGIDVVVKSLLVPTYQIAYNAGFSGKDVVKQQLLQPLNFGFNAKEGKYVCLLKEGIIDPTKVTRQAVLNAASISALMITTEAAVV-SLKENKDNNFDLGTQE---------------------MFLEKDQDNLDNLE----TQAKELHKDCKECKNCQ-------KEETKTTNKDNQKEDETVKNQS----NQS------NQSNQTKQTNTKQ--------QKHQPKEN------------------------------SHLQITKLQTQIKELQQQLTQQKKSFDEELLKNQAELINFKKRAQTQKANELKYASSNFITNLLMPLEQLEKVIDMPT-QNELLQKYLLGFKLLQQQIKKVLQDEGVEEIEALNKPFDPALHHALETVCDPKKPDKTNLAVLQKGYLYKKRILRPTLVKVNEWSDKND-KNE--------MKTKIYLETITNTPKETQILSYNLGKKLINQKKNTPKEKQSKTIILLQGSLGCGKTIFTKGFIKSFAILQNVCSPTFVISKTYKNKLHTIYHLDLYRTG--------LETEF---LEELLEDLTYQDFVIVEYFQNCSYLFPDFAFLVEMTFLNETQRKITIYQNSNLDDKNKSRSK
ast_OYM   MLLQLQIQLFASKKGAGSTRNGRDSHSKRLGAKLSDGQFAKAGAIIYRQRGTKIHPGFNVGRGGDDTLFAKMSGIIKFEKK--HGRKK---VSVYLQ-----MTKTTIIIGGKFKGHKIKLVPSPHTKATSSLVKESLFNTLGASFQNKIFLDLFAGNGSYGFEALSRDAKQAYFVDASLKAFQTLKENHQKLKLDLEQSIIFYGHFIQALKKFQKANLIFDFIILDPPYFKDFYLPAFEYLDKLTHQNSIIICELHRKIVLPT-QIKEFVLQKEKQYGNKKIQFYQKI-----------------------------------------------------MEVFD---------KVFVFK-----SSEKYEEYFTNNDPSKLN----------------------ECADIFVVYVINNKKKEIQI-----------AMQDEFKGML---NKKKQAKYFFGLMKKPDPEVEDVSNFDLSKLNKKECF---LTFKPDADVFKNKNDKEKTEFKNKLMKDFLTVSAGTNDDY-IQNNKYQK-------KEL---KDAL---EFRTYEDKT---PLSLEN--IKLDFDKDH-------YAE-NIKNT--SNNDS--SNIDIKFTNNNNDHLISRKLFITN--SSVPIQFPSRLEWS---LFGYFWN-VLIISIGSFLYFF-STFLVSGASGMFFGNLGLGIVLATIFIRTLTWPIYTKTSTLSMNMSLIQPEIEKVKQKYALKKDPASAQKMQLEILKVYRKNNFSFW-GFLLSFLQLPLFIAINQTLSRFIIPGGIFATD-KLIEK-PFLGFINLNPSNPNNA-----FVIFLLSFLVGATMFILNKISFKKPDYLKTPSYY-LTSEQKQKAKQSEKSMKIMSVFMILMMVFFSRSN-PILSLYWIVGNTYTIFQTLLTRKKMQQKYFALKQNAL------MTQTSNSQYLVILYYQYAPIKDPQTFRDQHFKYCESIGLLGRIIVAQEGINGTLSGPEEQIHKYMDQLKQDPRFCNTVFKMETVEAHVFPRLSIKVKPELVNLSLQENVDLTKDKGAYLAPQEFLQAL--QEKDTLILDARNDYEYDLGHFRNAVNPNIRHFRDLPNWVKQNTHLLKDKKIVTYCTGGVRCEKFSTFLKKEGFDDVYQLEGGIISYGKHPETQGALWDGQMYVFDQRIAVPVNQKEHVIVGKDYFDGTPCERYINCSNPQCNKQILCHEYNEHKYLGACSDKCSNHPQNRYLKKH----NNPNS--------------MNNFQITNWRFQVNDIKFFALGGLGESGKNFYVLQINESYFLLDAGLKYPNT-ALYGIDSMIADYYKLQDIKDKIKGVFLSSAFETNLGALPYLMKDF-DIPVYASYFTMQVLKAHFQSHK-INY--RNFNLQIVKIDERLIFDDVAVAFFATSQLIPETLGMVFQTKRGSIVYSGDLKLLHSKNKFFQTNFTRLAQLAQ-PKVLAFLPSCRGAFSTSAHNNDASSFEHKLNNYFSNHLLKSEGIIVIPSLMPDLLKIQSIVDLACRLNFKITFLGRKSEKIIDIALKKGFLKVPSFNLVELKTLEDSKKH--PKLVVFVLGKHFESLFHLQKMCQKTDTLIHLTPQDLVLLMSKEMAGIAKMQSQTLDLLSRHNIQAHVLVKDLD-ACSNDYEKTLKLMLNFLKPQYIIPVMGEYRHQYQVQKIAQSLGFKLNQTFLLENGSIWHCDAQKDAFAESNTGV-LTEILIDGTPVIGGQDFIMKDRELLAADGVVIVVANVNAKHKKIVG---APQLVSKGFLADSETSHI-FPKLKAIFDE--KSEIFLKKKYLKWNDFKKNIRESLVKFLFKETKKRPIVIPIFISVKSE----------------------MKVIVVGCTHAGTAAVKTIKKNNP--QADVVVYERNDNISFLSCGIALYVGGVIKDSLGLFYSNPDELVSMDVCTKLKHEVLKLNFDKKEVLVQSLETGKQFKDNYDKLVIATGSWPVIPPIKGIDCKNVLMSKNFDHAKDIINYSKNVNKITIVGAGYIGIELAEAFAVQKKEVVLVDAEDRIMSKYLDKEFTDVAQKTLTDHGVTLALGQKIAGFETKDGLVTHVKTDKNTFETEMVIMCISFKPNTQLFAHHLETSFNGALVVNEYMQTSDPDVYACGDCVNVYYNP-TQEVKYMPLATNAIRMGTLVGLNIEKPCVKYLGTQGTSGIKIIDLSISSTGLTENVAKALGKNYGTVTIKDANRPEFMPDYDAVMLKLVFDKETRKILGGQIVSRVDLTEKMNTLSVCMQNQMTVEQLAFVDFFFQPHFNKPWGLLNLAGLKALEVKSQ----------------MATKLSEQEIIRHQKMNELKKINIDPFGKKFVPSHSIEQILLQYQKADSLALEQSQIHVCVAGRIVLKRGQGKAGFLHLQDFNFRMQAYIKLDLVGKDAFQIYQNCDLGDIIGIKGFLFKTKTQELTIKALEFIHLTKALKPLPDKFHGLQNREEMRKNRYVDLIVNEKTRQVFLTRSLIMKYIRNFFDNQGFLEVETPILQPTLGGASAKPFITHHNALNCDFYLRIATELPLKKLIVGGMNKVYEIGRLFRNEGIDATHNPEFSTIEAYLAYADMQDIMDLTKQCLQELAQKLFGKLQFTYQNQEIDFSHFAKVSMVASIKEKTGIDFTDNFTLEQCLSLAKKHQIEVMPHFSQGHIIEAFFGKYVENTLIQPTFVYGHPLEISPLAKQNEADPRFTDRFELFIVGKEFANAFSELNDPIEQEKRFLNQLQQKQLGNDEANDMDYDFLNALNYGMPPTGGLGMGLDRLVMLLTDTANIRDVILFPHCKNQNKFSQNKTANKVLTNNDNE-------MQHLDKVISLAKQTGFVFAGSEIYGGLANSWDYGPLGSLLKNNIKKAWLQKFVQEQPNNVLLDGSILLNSTVWKASGHLDSFSDPLTENQDTNKRFRADKLIESHNPQLDISGWSYEQMHDYLVKNQVLG----TSNWTPIRPFNMLFKTHQGVILENSKPLYLRPETAQGIFIQFKNILKTTRKKLPFGVCQIGKVFRNEVTPGNFIFRTCEFEQMELEFFCQPGTEAHWFKHWKNLMYDFLITLGMNPQNLTFKDHKKENLSHYSQQTCDILFKFPWGFDELWGIASRTNFDLKTHQQHSKKDLTYFDETTKQKILPYVIEPSLGIERLFFAFLINNYHEES-TSNETRQILTFHPFLAPYKVAVLPLIKKTHSAKAQEIHQYLAKHFDVCYDETQSIGKRYRRQDMIGTPFCLTVDDQTLTHNTVTLRNRDTTQQQTFLLAEAKKYIQEKIILK---MVTTAERLSSLIQKELV-LINDVIQDEQIGYINLTDVKVTKDLSFANVYYTILSDDPTVLKLTEETIEQNKVVIRLELAKKI-KNFRKIPDLVFKYDKSLSYGRRIENILKDINK-MAVPFRRTGKTAKRKRRTHYKLSNPALVLCKETNTFTLSHRVTKNSG-YYKGKLILENKPSKAQKTTDN---------MVFEKIKALIATQLSLD--ASTITLDTRFKEDLGLDSLDALELVMEVEKTFQINISDATLQNFKTVQDIVFYITKNTP-----------------MSQL-KGQNLIESVNQHQLKDVPFFKPGDTVKVFIKIDEGNRKRVQIFEGLVI-KRQGRLVTETFTVRKIFAGVGIELTFPVHSPTNEKIEVVRRGIVRRAKLHYVRNLSSKASRIKEQR-------MKRTYQPSKIKRKRTHGFRARMATVGGCKVLARRRSKGRLQLTV-----MPFSKLGRNKSQRRALLRTLMTDLIVQEKIMITESKAKELQKLADKMVTLSKKNTLHTRRQAKRHLFDEKIND--DTTVLQKLFKDISSKYLDRQGGYTRVIKTVPRRGDGAPMAIIAFV-MKLIVGLGNPGTKFVNTRHNVGFAVVDSFLSQN--KYQIL----KEDKTDHIYQINFNHHQSLLIKPQTYMNLSGEVVKKIINKYRIKIENILVIVDDIYLDEGKLKLKMQGGHGGHNGLRNIIDRLGTKQFKRLKIGVSLDSCMPLDQYLLTPVNASSQKNILKNINIINKIIFNFIQDVDFNIL-MNGYNSKL------MNKTEKQIKETQAQEQQDQEKDSQNTCHLKWYIAQTYSGYENVVKDDLLRRVES-IGIGDLVSNVLSPKEEYYETRLDGKKVKKERKMYPGYVFIQMMITDRSWFVVRNTPRITGFLGSSGMGS----KPVPLSENEINPVLLKMGIINKPDYKNFIGKKVEIISGSFSGQIGQVSSIDDDREKMTVEVDLFGRATPVEISFNDFKEIS--MPELPEVQIIVDFLKKKLIGKKIVATKVFYETVVKNTKEFQ-KIEQTTILDIQRKGKFLLFFLTQELVLIGHLRMEGKLFIKP----CDEPKHKYEHFAIILEDKSSLRYYDFRKFGRFE---VKNQNIFLTQTTLHQLALDPFEINPAVLYQKILKTKSALKKVLLNQKIISGLGNIYVNEVLFLVKLHPETKACELSLEQVQEIVTISQKVLTKAIKMGGTTVSTFESQPGIIGYFQNKLQVHGKVNKPCINCQTKIIKIKVGGRGTYLCPVCQNHNPNKEL-------------------------------------------------------------------------------------------------------------------------------------------------------------------------------------MKITAEMIKDLRQKTHAGMKECHKALQQTEGNIEKAIVFLREKGII-K--AAQKQGRATSEGITNIVFDGNNAFLYEINSETDFVSKNEHFQQLVKVLGEIILKNQLS--NAKDLLAFN-YQNKTVQELLLEKTSVLGENITLKRVLKVTKKPQESFGTYKHQGGRISVLVVLKNDCPSVSEDIAMHIAASKPQFLTPDKVDPTFLAEEKKILHKQTAKEL--SDKPAQ--MIEKIVENRLGKMLKDMCLSEQPFVKNADQKVKDYLKANNTDVVSYVRWEMGN-------------------MQNFDLIKQKIKSLVKQLTKANYQYYNLSNPDLSDQQYDALLKELINLETRYPQFKLPYSPTLKIGGFV-EKKFSTIKHKTPMMSLGNVFNLEEIKAFYDRIVKKIPTFSLLTELKIDGVAISLKYQKGILVQALTRGNGIWGEDITKNAQTIKTIPLRLKEDLDLEVRGEIYLSHPAFEKLNAQRKQENKPLFSNPRNAASGTLRQLNSAIVAQRNLSIFVYGISDPYLTKPTQKETLVFLTALGFTTNPHYYCVSNFENLLSVIEKYKTIKEQLTYDTDGIVIKINELAFHSLIGATAKAPRWATAYKFATITSQSIVQNIIFQVGRTGVITPVCKIMPVMVDGSLVSKVVLHNYDYICKKDIRIKDHVIVHKAGSVIPEILEVIKSKRTDLQKPTLMIEKCPACQTILEKQP-GEVDYFCLNPNCREQKIQKLIHFVSKNAMDINVLGEQTIIAFFDKNLIAKPSDLYLLKKHKHILQEMPGFGAKKITNILDAIEASKQKGFEDVLFALGIKHIGKKVSQVLAKHFQTIENLQQATPEL---ITQIREIGIKIAQSIQQYFSNSCNLEEVSKLKTLGV-SFQSTN------PQNPTTQTIFTNKKIVLTGTLQKYSRLQIQQILEQMGAIITNSLSLQNNYLIVGINAG-SKLTKAQKLQIPIIEEKELQQIIENSQIKL--MKRIPFIASLTKNYDTVVDIGTDHGLVLKKAFQQGYIKQAIAADIKLKPLFQAQKNLACYPVTFCLSDGFQNIC-QDFDLALICGMGTYAITKILEKSPD-KSKHFILGSQSNQDYLQEWLLKNDFQILEEYHLFDKFFYHFLKVTR--KS----------------------------------------------------------------MLNFLKKIFNSSKKALRKARTIANKVQNLEAQMALLDDKDFATKTAELKKLFQEGKTLNQLLPEAYALAKEATKRVTGLTPYYVQILGAVILHQGNISEMKTGEGKTLTAIMPAYLNALSGNPVHIVTVNEYLAKREFEGSIGDVFRFLGMTVGLNTKDKDHAQKQQAYLCDILYTTNSELGFDYLRDNMEIEASNLVMKRPYSYAIVDEVDSILIDEARTPLIISQSVKETKNLYKEAQRFVRTLKNRHYLIELETKTIELTEEGITKAENFFQIDNLYNVEHASLLHHVKNALKAAFTMHKDKDYLVDYKDGQVLIIDQFTGRALPGRQFSDGLHQALEAKEGVLIKEETSIGATITYQNFFRLYHKLSGMTGTAKTEEDEFRDIYNMEVIEIPTNVPMIRIDEPDFIFVSLKEKYDALIEEITSRHKKRQPIL-IGTTTVEVSEIISKKLKKHSIKHEILNAKNHSKEADIIAKAGLKNAVTIATNMAGRGTDIRLGEGVKELGGLAVLGTERHESRRIDNQLRGRAGRQGDPGYSRFFISSEDELAQRFGGTRIEKIISLLQKISDS---ETKTSSKMVTKFFTKIQKKVESSNFDYRKYLLKYDDILRIQREIIYNQRKEILVS--NRVEQIVQDLMQKTLNKAILPHFT----NN----PT--QCQTQTLITFLENKFFPKQTFDLEEVQELCN--NPKTNSLDS-FQQHLLQKVKXTLQSQKDFFEKDPDKAQYFAKGLKWITLKIIDNYYQRHINDMSSLRQGIGFVSYGQQDSFIEYQKEGQVLFNNMIAKIANDITATILKF-SFADSFXT---PPKQKVFLNNDSSDDESSKKRRTRKVRT---SKKPWN------MKLIIAIVSSHDANKVQQSLIENSFFTTRLATKGGFLKEANATFILGVKEEQVPKALEIIKAHSHKKTQMIPKNIINEFSA-YNSFPTEVSVGGATIFVLDVYQFLKV-MKRKYILKKESEITPVFKS--KKRYGNSLFIIYYVKQTAFPHFKFALSVGKKYGKAHERNLIKRRLRAIIRSVSPCLNPKMFFVIVIKAQAKNLTFQQLKTFFLQFATKTRILLSNK-------------MTKTNKIIGIDLGTTNSCVAVMEGGEAKVIPNAEGGRTTPSVVSFKGDEIMVGEIAKRQVITNP-NTISSIKRHMGEA-----NYTVNVGGKKYTPQEISAMILANLKKTAEDYLGAQVSEAVITVPAYFNDAQRQATKDAGKIAGLNVKRIINEPTAAALSYGVDKGD-KEQTILVFDLGGGTFDVSILTLVDGTFEVLSTSGDNALGGDDFDLRIVDFLVQEFKKEN-----SVDL--SKDKMAMQRLKDAAEKAKKELSGVTSSQISLPFL--TM--------SEAGPLHLEYNMTRAKFNELTKDLIDRCLAPVKRALGDAKLDIEKIDQVLLVGGSTRIPAVQDLVKNELKK-TPNKSINPDEVVGIGAAIQGGILSGDVKDILTLLDVTPLSLGIETLGNVFTKLIERNSTIPTSEKQVFSTAADNLPAVDIHVLQGERPLAADNKTLGRFQLTDRPPHRAEFLKLKITFDLDANGIVSVKAKDLGTNKEQKITISGSGALKEEEIQRMIREAEENAEVDRVKKESIDARNEAENMIFHTKKSLEDLKADVTPEEKDKVETQIKELEEALKGDDTALIKEKTASLTKESQGIAMKAYQKAQEKQAQEK---GTQ-----E-NTTAKNEKPQDEVVDADFEEKK-----------------------------MTSFEIRQMWLKFFASKNHHIAKSSSLIPR-NEANLLWVNAGITPLKKYFDGTQTPPFRRITNVQKCIRTNDIKNVGKTSRHHTFFEMLGNFSIGNYFKKEAIHYAFELLTSPKWFAFPLEKLYITYFFQDQDTYQYWLDLGVEKNHLIPLKSNFWQIGPGPSGPCTEIFFDRGKTFDPRNKELIIQDLENDRFIEIWNIVFSQYNCDPKLPIEKYQELPSKNIDTGAGLERLACILQNTKTNFETDLFFPLIKALEKMTQIKY---T-GQESFKIIADHLKTLVFAINDGAVLTNEKRGYVLKKLLRRAANEGKKLGLDKPFLHQLVPPTAAMMKDFYKELCTNQEIIAKVLLQQENIFEQTLKTAEKTFLQHL-TQNTLSGQNFFKLYDTYGIPEDLILDYAKKKNITTD---YQKFQELLHDHQNLSK--QNQTSQIHMN---KQEESFLQ-FLTPSEFIGYTNFTCKTKVIKVFDKGIVLEKTPFYANMGGQIEDEGWIDNTKVTKITKLPNGQILHEV-------QGNFCEGQEVYACIEKTKRNQISYHHTATHLLEAVLQKQLGSHLKKQGSSVGFSSLRYDFNHFEKITPQTLLQIEKEVNQLIQKSVPVKIEQLSIPDAQK-KYATLLEQN--QKAKY--KDKVRIVSI-DTFSVDLCGGTHATNTKDLEHFTILSCESISSGIYRIEAVCNNNCQESLNAKLVPYQNDLHQLTQKAKSLQT--------------QNLIFDVKN----FPPI----TQSYQDILNYQKHIKAQQQALVLFEKKVLEYHQKNMVQAESNFLPPQITKKMMLTIE---EEKPLEVLKFFMNHIFDKYHLEVLFLSYVQPEKIVFLCKSKTLHAGNLIKEAVSLVCGSGGGNASLAQGGTKKTKNLEQVLNFVKTKLEINMAKISFTPARHRRRKKVLKMAKGYFGSKSTLYKTAHEQVMRSLQYAYRDRKQRKRDFRKLWISRINAGAMLCGMQYSYLMHGLALAKVDVNRKVLADLAHLQPG--------------------------PVESVKAVEVLQQE-TQP----QPE-EKTSLQPEKVLSTELS-------------------------------------------------------------------------------------------------------EEKSDDTLETKPQTTQVKAKKPSL-------------DLSKMLLHELKKLAKEHKVPNFHKLKKAEIVTALKKALAKKII-MNKTNRFFEKVSSYQNQGINLPQRQTKFSAGYDFEAAQSMEIPPQTFILVPTGIKASFPWNEVLLIYVRSSLPLKKQLTLANGVGVVDSDYYNNLQNEGHIFIALYNFSK-NPVQVCKGERIAQGIFQPFFQITQE-----KENN----------FARKGGFGSTK-----------------MN-NL-DPKINNYNSDVSFFALGGLGEVGKNMYVFDIHKQIFIVDSGILFSDDFLLGVNYVIPDYDYLLKNESRIVGLFVTHGHEDHIGGIPYLLKKVGIPKIFVSGIAYYLLEHKLAEHKE-IGALPKIEKYSHDTKYEFSHQVNVSFIRLNHSIPDTFGIVFNTKY----GNIFYTGDFKIDYTPVGPEAQYDKLIKIKQEGVLCLLSDSTNAEQSGLVQSESTIGASINELFVNIADRIIIVTFASNFYRIKQIVEAAIQTKRKVAVFGRSMEKALEIGKKHGYLNIPEGTLVTSNNIHKYR--DIILLCTGSQGEPLAALSRIANNTHRQIKLSPKDTIIFSSSPIPGNQENINKIFDLLFKKNVNVITHGPLINTHVSGHGNQNDLKLMLSLTKPKYFIPVHGEHRMLIAHKNLALECGIPESNIFILENGQMVNLAPEKA-AITQKVNVGNVFIDASGI-DDVGNAILKERRSLSEKGLFSVVMSIDLKRKKVLNLPTIVSRGFIYMKDNQEMIKQISYDIKNSIET-AIKQDEVQKETLNKIIVDYLASKIYGITLRNPIIIPIILTV-MSLLKKLFHHNSTKYSKHNHWYYLAPALILMVLFNFYPLVKTLFISLDSRYNKFADTFS----YSFNFSNYTTTFCDPDFRTALFNTFLLVFVAVPISIFLSLMIALALNSVYNRFLKNIFQTIFFLPYLTNPVIMGMVFAVLFYHN-SFGIQT-RPEGFFNSFFGL-----QQDWINISAPYSYKMFVLIFYVVWKSLPFQILIFSVGLKNISKDYYDAAGIDGASKITIFRKITLPLLAPTIFYQLIIAIIQVFKEYESVVGVFGNSDITKVN--TVVGYIYQQ-----LEGTLMDSYSRGAAATVILLLISIIFTTINFFFFEKKLNE-----------MFFLMNPIVILII---LIALNAFFAACEISFISTNESKIELDIKKGNKNALRVK---KIKAKPTTFLSVIQIMIHIITFFQGNIVTSCWLRETEG----HFSLH--------NIGIEALIITLSIIFGELIPKRIAMHAPSKIAYLFSGSISLIAWLITPLVWILTQVSDLFLIVFGLNPNKNSIQVSEDELRLMLTSSYQKGIIDKDENKMIQNIFEFDHTNISEVMRHRTEVVAIDVEINKKELIKTIQNEKYTRFPVYENSIDNIIGILHVKDIFNYLMSSNPN-----------------------------------KIFDLKKFIRKPYLVPDTKNTNEFFREMKKTKTHMAIVIDEYGGTAGIITFEDLIEEILGEISDEYD-NEELMIKEVAKNEYIVNGFADLEEVAEAIKLEFSTE--DYDTLSGFLIGQLGRFPKPNDKNTEIIYKNFKFTILKHNDKVISQIKITKIDLKEEIK---------MPKTVFRKGETIEETLRRFKREVSKSGVLAEARRKEHYIKPSVQKKNRQKNMR-SKKR----------MTLNKKTNNENSSKTTPKLSKETDLR--------NDFASKNYVFNPQDKVFQIAQVFGITSAVLIKKLLQLGLKADVNQTLEKDIVELLAKDYNIQVSEPQEKHTPPQLQP---QTPSLTKTK----PN-QKLNLQKKSPIVTIMGHVDHGKTTLLDAIRKTRVVDQEFGGITQHIGAYQVEY-QGNKITFIDTPGHEAFDKMRARGAKITDICILVVAVDDCVKPQTLEALKHAQKAQIPIIVALNKIDKPNN-NTQQIMQELSSYDLLPEEWGGTTPYIAISALKREGLEKILEIILLVSEIQNLQANPDQKAQGTVIEASLDKSLGLVATFIVSDGNLKVGDIVVAG-ASYGKIRSMEDENKKKLTKALPSQPVRVAGLKEVPQAGDIFYAVANEKQARQIVAEKKSQ--TKENL---AKTLSPLNLEDILQDL--ETEKPQELNIILKADTQGSLEALQGMIAKIKV--SDLKVQLLRAAVGTITETDIAFAKSSDSLLIGFNIKPASSTLKSAQRQEVKITIHNVIYRIIEDIEQKLKSMIKPTFEEVVTGKVEVRKIFNISKVGNIAGCYVTQGIVNNSDFAKVMRNDEVLFKGKIASLKHLKDNIKSAKQGYECGILLDGFNDFEINDIIETSKLSKVEE-----MENIGIDLVEIKKIKKIGKDILAARILSSEEHQIYQIIQNPQSQLTFLAGRWASKEALFK-AFQTPQKIDPTCQNYCNWSILNDKK-GAPY-VKNNTCTTFFNPILISITHTDNYALALVIVKKLPQSTS--------------------MNNKIYELTQSGIEKLKKELTFLKEVKRKENLEALKEAREQGDLSENADYDAARNEQALIEHRISEIQNILKNVRVVKVS-KEREV-SIGKKVSLELLHTKQQQEIELVSTLEADPFNNKISIESPLGQNIKGHQIGDVVFVTGETGNTFRVKIVDVQ-----MQK------QSNFIKTIIQKDLQSGKCSQIITRFPPEPNGFLHLGHARAIIINFELAHFFEGKTLLRYDDTNPSKEKQIYVNAILNDIKWLGYTPYKITFASDYFPQMYQMALFLIKQGKAYVDDQTAEQIAQSRGNLTQKGTNSPYRNRSIEENILLFEQMKKGKFVEGSKVLRAKIDMQSPNLNLRDPILYRILSAFTLKQK-HWHIFPTYDYAHPLEDSFENITHSLCSLEFEDHRPLYDWIIKETKAKHTPRQIEFGRLNLTQTLMSKRHLNNLVEKNLVTGWDDPRMPTLSGIRKKGYTPEAIKNFVLETGLSKVNSQVKQEMLESFVRDDLKGKSLPRMAVINPLKLTITNFPENQIENLKAPWTNNFHTCKCCNTSQT--------QGKTPEQNQEQTKGKEQTQEREIYFSRHLYIEKDDFALQKPDKNYKRLTLGEEVRLFHAYFVKAYDVVKNNKGEITEILATYDPQTKSGSGFKDRKPNGTIHFVEAKTACKATFNFFAPLL--------CTNGN------FNYKSWHIKKGFVESSLQKSCCCKNHLQFLRQGYFAADKITKDTNGKTQELNFNEVVSLKSNPQK------------MFF-DTIAAISTPLGTGGVSVIRVSGNNSIAEINKIF----KGKDLTKTKTHTITHGFILNKNQTILDEVLISVFKTPNSFTGENVVEINAHGGILITQMVLERVLSLDIRLAFPGEFSQRAYLNGKMDLIQAESIMDLIHATNENAIKIAHSGLQKYTSQLVTSLRDQILNLIAQIEVNIDYPEYDDIPQITQQKIALEVKSLIKQLENILNHSHKNRYLKEGIKTLIVGRPNVGKSSLLNAFLNETKAIVSDISGTTRDFVEAYFNCQGITLHLIDTAGIRKTDDPIEKIGILRTEKMLLQAELILLVLDQNNHLQEEDIQLLQLTKNHPRIIIGNKADLK---SDKLISSLSNNSSQLAPQEIISVSSLDKTGFLELQQTILKKFQLNDIQPKDFNYFSNARHINQIQIALRSFQDLQQALLQSMPIDIYSIDLTKAYQALGQIIGDNQE----NSLIKELFSKFCLGK---------------------------------------------MITRKKLYFMKITIIGSGAWGSTLAQVLTDNNNQVLLYDINLSYVEKINQGKHPIF-NAPL-VNVKAVSCLKQALDYSDLIVLSVPMKFMRHLLKQIALML-TTPKSFVNVSKGIEPLTFLRVSEIVKQVIPAPLLANFASLMGPSHAEEVILRKLTLLTAASSNPAFALEIQKLFSCPNYLKVYTSSDLVGNEICSAFKNVLAFINGILVAKNFGINSQAALMSRGILEMSVLVTFYQGNP--QTVLGLPGLGDLIVTAFSKYSRNFNAGAKIAAGITYQQIIDSSLQTIEGFQTLNAFYQLQLKHNLDLPIIQASYQLIFESKPFETVFATLMQRPFKSEF----------MRTYMDFKSGFIAILGRPNVGKSTLLNALTQQKVAITSAKPQTTRHKIIGICHEPNAQYIFVDTPG-I--NQYKHLLNQKMNNIAFQSIKDVDLILFLTDSFYH--PKEETLLKMIFQTKKPVFLVINKIDRLKNKSQIDAIILSYLNHFSFQTVIPLSAI--KAKNTTFLKENIYQNIKPGVAYYPQDMITDQKKELWIAEIIREKVLYYVHEEIPHASAVIIEKMEQ-KEH--LLEIWGLILVERSSQKQILIGKAGSKLKQIGTHVRQDLNCHLQIKTHINLWVKVYPNWRNQKDLLSR--FGY--------------------MKIIYNKIKAFETIIIHGHINPDGDCYGAQLGLKDAITATFPQKKVYAVGQQNHSLSFVGVMDEV------CDSLYQSALAIVVDCGQENKISDQRFKLAKDTIRIDHHLLMDNYCN--YQWVDANYSSCSQMI-FEFKEKCNMKLTHKGALAMYVGMVTDTGNFCFDRVDQNTLKAAASLL-AFDLDVSQIFFHLNKETLTLFQYKAYIYQNVV-TSQGFAYVFISQETLKKFNLHIDVAASLVNILGHLENHPVWAFFLEQP-DLTIRARIRSRGPEINSIARQFKGGGHLRACGATLNNNQEMTFFIAQIKDSIKAFETKSQDKNPKLIKN-----------------MQFAKGFKAFIARGNVINLAVAVVIGQLFAKIVSSLVADIIMPLFSLLFNYT-GALKDLKLEI--K------------------ANTY-LGYGNFLQTILEFLLLSFIIYTILTLISWKNPLQK-------DKVDK-NMLLLQQS--LDKE-IALLEEIKDILKSNK--------MIRYCFYKE-QKKITSIQVWGHALYA-PKGFDIVCASVSTAIIVTLNALEKLQFQTDI--TYNLQDKLFELEVKTTQNTVLFTLLDNLEYTICNLAKQYPNNFKKISK-----IQTRKRL-----MAVVTTKQLLESGVYFGHATRKWNPKMKPYIF--------TSRNGIHIINLKKTSEEIEKAYQELLNIITSGGKALFLGTKKQIQSAIREEAQRSQQYYVDHRWLGGTLTNFKTILKRIELLHLLHKQEEEGLWKKLPKKEVVQLKRKRDKLEKFLGGIKDMKDLPQAIFVVDPEKESIAVAEARKLGIKVFGIVDTNCDPDLVDYIIPANDDAIRGVKLIIWLMANACVEGTGGVAEK---AETFDAKNPLKPQNYNAPNKRPYQDSP-RKPSYQNQNQNQI------------------------------------------------------------------------MNILHDINPERITKEEFIVVIEISQGSKKKYEIDKETGLLLLDRFLTTAFRYPINYGFVPLTHCEDNDPLDVLVLSQEILDPMTLVKCRPLGVIKMIDNDELDEKVIAVPVFDKYFSHLQDLKDMPLPMIAEIKHFFENYKALEKKKVVIEAIQDKQAAFSAIETSLLTYQ---KVIKPSLKKEKKQ---MSNSNNKTKLIFAKLKKHLPKV-------------CATFTKYFFLSVFALFLAIPFYWMLNLALQD-----NPACPSFFPKDL-TWNNFSFLF------TRYSLFLTFFKTLAVVFISTVLGIFVSVITAFALS-ILEF--RTKKIILGVFLITTMITTESMFLTNYQTVARLGFVDSGQGTRVFSGIYLAMILPFLINVFHIFLLIQNIKKIPKELYLSAKVDGSSDWKFLYKILTPLLRDNIINIIIFRAVAAWNAYLWPELVGG---KLLTNVIRNIF----DSEKNQNLVNQQMAATVLMTLPLVLLFIFCKRYVLEGKLNSGIKGMLKIYNSLTRKKEFFNPAHPPQINMYVCGPTVYNHLHLGNTRPLIFFDTVKRYLEMLNFRVYYVVNITDIDDKIIENALKNQVLEQDLANKYIKSFNNLLKTLNIQTINFKPQATQYINSMIVYIQTLLDQGFAYFTDQGIYFRVSKIDDYGKLKKQDLSQLKQNARK-QLDPQKEFPGDFILWKKTSQGITYPSPWFAGRPGWHTECATMIEQLFK-LPLDIHGGGTDLKFPHHENEIAQTHAHSH-QKLANFFMHVERLDYQNQKMSKSLGNIIWCKDLLKQY-NPCIIKLLILSTHYRKPINFSYDLMEQAQQKYQKITDFLTKNNFYLKVNQFSCQALDQDIMQLFHQLMQDDLATHKVIDLMEQTIKQAHQTQ-ILDKLSQFQNSLLLILNILGITIPFNKPTKTDLQTYFLWQDARKYRDFAQADILRKQLLDKGFI----MYHIPIGISGRHTHLSQETLDILFGQKNYQLTFFKPLKQTGQFAAQEKIDVMSPSGKILPQVRILGPTRPFDQVEISQSDALRHGFTAPVRSSGDIKGSGKATLIGLKGQVDIEEGVIIANRHIHLSTQDAKNFGITDKQMVSIEIEGTKPGILKQVLCRVHHDFKLECHLDTDDGSAFLLKNGDTVKLL-K-----MLDLNFVVQNLPSVIAKLEKRQQNFAYLNKLPLLAQQRKSLLLEIQDLRSQKNQSAKKVAQKANAKEDITLVL---QDTN-FLRDDLQKLEQKLKLKEQEIFDILSITPNLPHDSLPIGTNDKDN-KELYCA-GQIRTFAFTPKDHVYLAEKLDILDFKRASKISGSGFVVCKGLGARLERALIQFMMDLHN-KKGYQEIIPPYIINEKSMFATGQLPKFEDEVYKLYNSKNNWYLNPTAEVPTINLHREEIFKPDTLPIKYVAYTTAFRQEAGSAGKDTRGIFRQHQFNKVELIQFCHPQNSYECLDQMLKDSEEVLKLLKLPYRVVLLSTGDLGFSMAKTYDLEVFLPSYNCYREIGSISNSCDFQARRANIKMKNPANNKNEYVHILNGSGLAVGRTVIAILENYQNQDGTITVPEVLQPYLGTDIIK------------------MIYDSIVIGAGHAGVEAALILAKK-H-NTLLITGSLKQVASLPCNPSIGGPAKGVVVREIDALGGVMAKAADLAQIQIKMLNSSKGPAVRALRAQIDKLEYPQIIFEILQKTLNLTLLEGLVNNLVIQNNQ--VQGVCLIDGTKINAKTVIITTGTYLASQILIGDTKKSSGPNGVPTTYGISTQLKE-LGFEVIRLKTGTPPRVKKNSIDYSQTKIQMGDNLEQIFSF-VPQTNQRPQEPCFLTHTNQTTHQVIQKHLNQSAMYGGYVEGTGPRYCPSIEDKVVRFCDKNSHQIFIEPESLSLDEMYLQGLSTSMPQHVQHEILKTIPGLQNAQITKYAYAIEYDAFNPNQLKHSLETKKIQNLFLAGQMNGTSGYEEAACQGLMAGINASLKLQNKPPFVLKRNEAYIGVLIDDLITKGAKEPYRLLTSRAEFRLLLRHDNADLRLKDYGYQLGLIDEKDYNNFQNKKAKINLLLEKSKNYEILVNSDNLSYLKQQKSASLGEKTTLAQLLKRPELNFCTLQHFLQEKADKTIYEQVEIQIKYEGYIAKAQKEAQKLARLEQKKIPSKINYADIKNLSKEAQEKLDLIKPQTLGQATRILGVNQVDISILLVYLEKHHA---LL----------MQDNKQLIDQINEKMPILDLVQE--FVQLKKSGKNYMGLCPFHDEKTPSFSVSPERNIGVCMSCKKGGNPVFFYKSIKNIPLNQAIFELATRLGIATSLPQQ-GTHQYQKFYNIMQEAADFYSHQLKH---------------------------------NKQVLNYL-EKRGFDNDIIKHFKLGYA-------------------PKASHLSRYLMEGTKFDPDDLKKLSLI-----NQDD-KTGNFYDFFKNRLIFPITNKSGQIVAFSSRS--LDDQM--------P-KYLNSPETIIFKKGETLYQYYETQAEIRKKQKVILHEGFFDVMASFKAQFKNVVATMGTNLTLDHAKLLKKITDKIIIAYDGDKAGKTATLEIGTFLQKNHFKVQIVDFPNNLDPDEYIKT--EGPE-KYQHL---LTDN-LKDFLALKVDLICQQMDSYN-----KAQTKKELQE-LFQSSSFEIKMLYQEYLQKTYQLTVNL--NSQVSINKA------PKPPYIAHTK--QQLNLT----KFDIK-------------------------------IE----------IIIELLLNADFFKTQNPKTFATIKKTPGFDDLQCSCLLNYIKNYYKKNPKQTCIPW---------------EEIKNTTFKENIDDLLTSIEKHHFFKMEKRPLLQDKEGKIFNNYIKEL---EIRDKIEQKQQKINE-LNDKLL---PIDN---TEKNKLQKKKDKLKKERRQLQK--QLSELVNDIFC-------------MWMHKKILLKLSGESLKGESSYGIDPRTIKKIAWEIKEIKDLGVKIAIIVGAGNLWRGRTGEE-LGMDRSQADYMGMLGTIMNSLALQDALEQTNTITRVMTAFPVSSVAEPYIRRKAIRHLEKDRVVILGAGAGSPYFSTDTAAALRAAELNIDVILMAKNNIEGVYNKDPKKHQDAVLIKHMKHQQILSQRLAVMDITAASLCLENNIDILVFNMLKKGNIKKVVLKEGNIGTVISSKGE------------MSFKIAIVGRPNVGKSSLFNRIIGRRHAITHQKAGITRDRIYATAEWFTKTFGVIDTGGIEIQSTPFLEQIKLQAQLAVDEADVIVFVVDGQ-TGLTQNDIYLAKLLYKTKKPVLLAVNKIDNHNLLSNTYEFYALGFDTPFAISTQHGIGIGDLLDKIVFLMRDAALISDSSFLEDLSIDTPLQSPPSEFNYEIPEKQLLEPEQNQNQE-KDNNIIKFCVVGRPNVGKSTLTNSLLASQRMIVSDMAGTTTDAVDTFFENDGQKYQIIDTAGIKKRGKIYEQEDKYSVLRALGALEKADIACLVLDAKEGILEQDKNIAGFILEHHKACIIIVNKWDLLEKDT-NTLKNFEQKIRQEFVFLSYAPVIFLSAL--KKSRLTQIFAILKRVFNNYKSQFSTSLLNDILQEATLITPPTFFNQKKAKFQYIFQTKTKAPEFLCFVNDPKHIHFSYERFLKNQFRKSLDLEGTPLKIIFHQKKSNF------MISIQNLTFYYGC-NPILKDLNLTIQNNSWVSIVGHNGSGKSTLAKILVGLLS-CTKGQILIDNIVLNEKNLPLLRPKIGMVFQNPDYQFTGLTVREDIAFGLENHNVCREEIIAKVWQYAKMVKIDDLLDTNVNQLSGGQKQRVAIASILAMEPEIIIFDEVTSFLDPQGALEVQKIIQTIK---NKILITITHDLEFAAKSDEIIVLDQGKLITQTPPQNLFQDPLFLQQYKLNPPLSLELYYEILKD---STTKNIKNNQ-MLENLKDILWQYNLKKMNTLFEQLPILEQTKKALKELNFIDATPIQALVIPEIIKGHDVIGQAQTGTGKTFAFGIPIIEKIEPKIQKTQSLILCPTRELTLQVYEELKKLLRFYQEIRIAVVYGGESYTKQFRALEAKPHLIIATPGRAIDHLERGKIDLSALKILTLDEADEMLKMGFQEALETILKKIPEERQTVLFSATLPPFIKKIASKYQKDTKILQVPVKNIAVNAIEQNYFLVKEVDKAKLLVRLLDLKKDYSAILFANTKKDVDEITAYLQDKGFLADAVHGDLKQNQRQYVMNNFRKGKIKILIATDVAARGLDISDIKMVINYDLPHEDEVYVHRIGRTGRAGKKGLAYSLISPRKVSQLKKLEYYLKEKITLLDIPSVQSIKLQNAKDLEKKLLNIIEKNNED-----ATPNQLAQKLLETFSSEQIIQGLLKKFLPKERNYT--DILPPKM------TT-------NNSFTRSRFG----GESRFG-----SYGSNNSYG-NK-SYQR--ANSNFIEVVINLGKKDNI-NPPILLKLLKDHFQIYGKNIGNIKHLTHETIFEVASRFWNQMKSKTNIRFQNKTLIL-----------NKKD---------------------MIIKIHNQTSFCITPFKSLLIKMFLPIKEKKLMHLIFVTNEKIQELNSFYRQKNYPTDVLSFPNDLTFFAGL-EDNSLGDVFISFSKAQVQAQTAKHSLEREIAFLAVHGFLHLKGYQHRTEEEFQIMLALQEKILQNVGLNLDKTT----------MFAIIKTGGKQFRVFEGQEIYVEKLNVEPETTYQFQEVLAVGG----SNPVLGTPFVKDAKVTAQVIKHDRAKKIIVFKYKKRKKYRCKQGHRQSYTKLLITKITV-----MLSHLNLFQIKNSVFLSLEDHQSLSLLYQPLIGTHSLGIYHILATLKP------NIF----YQHQFLFDLSVVSKNDFLEAQEKLEALNLLQTFCNSET-QERIYWLNLPCRSEEFFKDPLFSNFLLSEVGEATFLSLQNHFSKEASTKKNNWDAFQDISKKFDDLFQVQKMDLPTDFTCPNNQTNSS---PRQ----FLNNAFDYKLFLQKLPQRFKKPSLTCNQTSDFIQKLSLVYNLDEATLSEIYQKTFPKP--SEIELSKLSLGVKRYYQMHTQNQNLVFAKKTQDN--EQDTIALLKRKDSTQRIIINHCP-KNMQATAADTVFQFMERN-NLEPGLVNVLLTYILE-RKG----FVP-SVVYLEKILKSWEQKGIFDTETAYDFYMEQEKNQSQT-KFRSNL-KKPQISPKWLEDFKKKKQS-------------MNQKL-GLKDQDQEIFDLIEQEKIRQKENILLIASENFVSQAVLDAQGSILTNKYAEGYPQARYYNGCKNVDQIEKIAIQRATKLFGAKYANVQPHSGSQANMGAFQALLKPGDKILGLSLMDGGHLTHGHKLSFSGGFYEAHFYNVHPQTEMLDYDEIRKVALKVKPKLIIAGYSAYSKTINFKKFRQIADEVNAYLMADIAHIAGLVACGLHPCPFEANADVVTSTMHKTLRGPRGGLILTNKEEVFKKINRGIFPGIQGGPCIHTIAAKAVAFQEAMMPSFKEYQKQVIKNANTFAKAFQQKGYRIVSGGTDNHLFLIDVKHKNPEFTGSKIANMLEKINIVVNKNTIPFDQEKPFVTSGIRIGTPAMTTVGFRENDFILVADLMDKAINHLDDESYLAQIKQQVLALLSKFNK------MAIKMRLQRFGVHKRPFYRVVASESKNARDGKFLEILGTYDTILDIVELDHNKVQKWLSNGAQPTKTVKKVFKKS----KFVAKTNTKVEK----MMKTIITNKKAFYDYSLEKKKYQAGIKLLGSEVKSIRIGKINLLNSYIHIKNEEAFIVNMTILKYPFSCCL-AYDENRTKKLLLQKHEIIQIKNKIKTEKLSVIPLKVYFNKNLVKLEIALSKGKKQHDKRNALKDFDAKLRIQKTLKNFNQKQ-------MIKKRIITGATLVLFSFFFYYY---APLEIKFVVFA---------LLAIKAVQEMFFILKHPKDNQK----QTFIKFGLVATSTLLFFTVVCLMLYPNICQNQNLIKDAKQLNFLFLNKDTFV-SLTKSTPSNLN--FFLLLFLPFVLVLIMLV-FLPFLQTKDVS-----------------------------------KTFL-----------------ITFYIGFLMACLFSLFFLHWHYLLLFFLAVMLTDSSAFLARFPRFCPFLGTRPLAFHLSPKKTQKGAILGTFGSTITV---LMVFLFI--DCNSC---------ISFPI-----------------------------YAFLISIISQISDLLASKFKRDYGIKDFGSFLPGHGGFLDRFDSWLLSSFFALILFNL-PF----------------MTQKEQGQGFIEVVCGPMFAGKTEALIQRSNQALQLNKKILSFKPQIDDRYSVKEEIVSHNQNTIPAILIDKSKDILPFIT--PEIN---VVIIDEAQFLDNDIVAIVDYLANCNIEVIISGLELDFCGKPFGPMPYLLAIADTVTKLTSICAISGKKANRTQRLI-D--GKPAQSNEPVVLVGGK----EY--HEPRCRKHHCLADIDKTKINWQNFTNQSK-MNILSIETSCDETSCAVTQNGKKVLSNVVFSQIKDHQIFGGVVPEIASRKHIQFMTLVLQQALKEANLTPQEIDLVAVTQGPGLVGSLLVGINAANVFAYTYQKPLLGVNHLLGHIYSAQI-EHEINFPALVLLVSGGHTDLFYLTDHLQIKPLGTTLDDAVGEVYDKIAKNLNLPYPGGPLIDQLAQQGKDTYHLVRPYLKNDNLNFSFSGLKSTLVNLV--MKQNLKDI---NIPDL----------------------------------------------------------------------------------------------------------MANIKQQKKRNKTNEKRRLQNVSFKSSVKTVVKQVKTAVANADKQKALALLSVAYKKFDKGVSKRVYHANFSARNKSDLQKLVNTL----------------MSCCNNSSSINNH------------EHNDK----------KPLIFFVIGTFLYSLFALY-LHS------HNC----TNTLVLVLVSLALLFLIG-YHVILKGFIETWQDTCKFKKFTPNIHILMTLAALGALYLKNYNDGILLIVIFSGASFLEEYVEAKSQKEIKNLLKLQVAEARLQKEDGSTEIIPSKLLKINDLVLILPGDQIPTDGVIVSGNPNINEANITGEGIPCDKQPGDFVYGSTINGSNHFVMRVTATNEQTVFAQIVRLVSQTQNNISKTATLIKKIEPIYVKTVMATVVVVLGLAG-ILH-------FTGP--SNPNFE---FSTWLHKTMIFLTVSSPCALAAADIPSTLTAISNLTKKGILFKNGRSLEKMADIKAFVCDKTGTLTEGKPQVTDVYVAP--EISKEKYHKYLDILLGMEQKSNHPLALAIKNHFHH---------KSHLQMEITISVGVGLETFYQ-NNHYKIAKATAFTQTP-----ICASLQAQTQKFLYEGKTIVYFSCNNHIVMVLALLDKLRPQAYHLMQYFNHKNIYTAVITGDTQQSAYILQKKLHLKAAWGDILPAYKLEKVQELQKE--KGTTVMVGDGVNDAPALTAADVGIAMQNGTDVAMNVADAVLMQNDLSKIIYTHQVAVKLRKIIWQNIIFAMLVVCILNLCNL---------F-------GDMNLPWAVTCHEGSTLLVIFNGLRLLQSPKNPKLKDKKKNTKSFNK----------------MQQLAKDI---LASLETKMTQAQEVMLKNFCDIRTGTANPNILDKITVNYYGAPTFLKTLASISVSEGNQLNIKPYDSTLIPNIKKVLLASNLGITPQ-TDGLVVRLVFPKPTEERRKALMKEVEQLAEKTKVAIRNVRREGNDKIKKVELTKDLETFYLNQIQTLTDKNIKLIEKHTTTKNTELLKA--MSFYEELKWRNLIKDCSNETQVKELLD-NNQVKFYCGFDPTSHSLTVGHLVQITMILLMQRQGHLPVILVGGATGLIGDPKETEERKLLSLENSLQNAKSIECQLKNILLNKQVEFVNNYQWLSQIDIISFLRNYGKLFNINYMLSKHAVAKRL---ASGISFTEFSYMILQSLDFHHLYKNHKVRLQLGGSDQWGNITSGLELIRKLEKKSDA----LGISTPLLLNSDGTKFGKSEKGVLWVNPSMTSPYEIYQYFLNVSDKEVINYLKMLTLIPKQEILELEKNTLENPQQRLAQKALTQNIITLIHSSDILQECIKTNQILFSNAKKESFQEKDFILLQKTLFCHSTK-EDILLVDALVQTKLATSKSEAREFIKDNTIKLFNQKIKSLDFA-ITKKNTL-FDKYVLLKKGKKNNALIVF------MRDLVKLVCTECKRENYHTDKNKKKTPGRLELKKYCPFSRTHTLHREKKMEFDNIIKTLNEQ---AGSEQKLTSQLIMSFLQNQNIKIPYQQIAQSLKEQGIQIISCETQ-------AAPSLN-ENPNQNDTQ-PQTNTTNDDFTDLDSELTNANLENTDDNKDEDNTQDSEEDIQDFDISEEDLISDEKLI---ELEED-EDEK-----ISKIHSDIKMDDSVRMYLKEIGQIPLLSLAEEQKKSILVFLGKQAKQKLAKHKTKEIELSEEQLQEAHDQIEQARRAKDILVESNYRLVVSIAKRYIGRGILFLDLIQEGNMGLMRAVDKFDYQKGFKFSTYATWWIRQAITRAIADQARTIRIPVHIVETINKMALCTRKLTQKLKKKPTVEELADKMNISAEKIRSIQYIEKKPISLEAPARENEEDETSLGDFISDPNILSPHEYMMKEVTQKLLDEVLENTLTDREEKVLKMRYGLLDG--KTHTLEEVGTLFGVTRERIRQIESKALRRLRTPAKQSKLKSLYHN--HK-MKGLLVLYDRFEDCEALVTR-ALLNRVALPLTTATLNPQLEVMSSSGLCVKADANLATINP--LEYDFLVIPGGPYVAQII--EKETF-----LLKLIQKFVDANKVIGAICAAPMFLGKLDLLKNHPFTCFPSCNHFI-EGTYLPDQKAVISDKFVTSRSPITVFDFVFALVEVLKGKAFAFAFKNSLNV---MKISIKDIFQKPELFY--QKKIVLNGWVRNCRYQKKLIFIDLNDGTFLENLQIICKETKTKNIETAAEITEFHENQKVNTKNESPNNINLEKLKEMLQIGASLQVEGILKATNNPQTP-FEISAQNVSLLGASDFSYPLQPKKHSKAFLRQISHLRVRTKLFGAVFRIRNTAFFALHSFFQKKGFFHINTPIITANDGEGAGELFQLTTLNLEALPQTKNIPNASKLADETISKNEIDYQKDFFGKKVFLTATGQLEAEAMALGLNKVYTFGPTFRAEKSNTPRHAAEFWMLEPEMAFCNLSQNLKVAQEMLQFVIAKCLEQNYQDIEFLDKTEKNCLIEELKNISEEKEFLTVKYEQALEILQKSNTKFENPLFYGADLATEHEKYLTETHFKKPVFIVDWPKEIKAFYMKNNPDQKTVAAMDLLVPRVGELIGGSQREENLSVLIEKMNQMKIPQKDLEWYLDLRRFGGCIHSGFGLGFERLLIFLTGLDNIRDVIAFPRTYHNLV--F----------MLKKVFETTNLKDSFQVEIGTYARNVDASILVRYQDTVVLTTTVFS--RKPNNLDFLPLTVIYQEKLYAAGKIPGSFLRREGRSNDHEILTSRLIDRSLRPLFPDYFQQEVQVINTVLSLDPDFKSELASMLGSSLSLLISEIPFFEAISGVYVGKINDKFIINPTLQQLANSTLHLMVAGTKHNVTMIEAHANEVSEQDFLEAINFAHQYIKKLCLFQENIKQQFAPAKITNTLHQTEQ----T--QQQAFFAKHQSQVKQAILSCNS---------KNDLQQLKEQILDQA-KQTPFFKTIDTATVFDYEAHKKH---LQTTETLFQKLSKQETRSLILQEKIRPDKRGLEEIRTLESQIDLLPRAHGSALFTRGQTQSLAAVTLGCLSESKIIDGLSDEQ-NKRFMLHYNFPPFSVGAVGRYTAPSRREIGHGTLAEKAISQVLPEEKDFPYTIRVVSEILESNGSSSQATVCASSLALMASGVPLKKAVAGMSVGLVFD--QATNKYVILSDIQGLEDHVGDMDLKIAGTNKGITALQMDLKIQGIHFKILQEAFLQAKKGRLHILEHMSQTISQPRLEVSKYAPKVCMMQIKPEKIRDIIGSGGKIINQIIESHDGVKIDIEQDGRVFVMHSNLETVKKTVAFIESLIQEIQIGTCYQASILRFLSDKQ-GKMI-GAVAQVCPGIEGLIHVNQK---KFQKITDVLKIGETVSVKCTKINDRGRIDFLLLPKNTQEKNSMNEKKEFLISASEAFQRLDHFLLTHINLNKSQCQKLILAQQVLVNSKPA-KKSYLLKAQDLITVIIPQ-TQESVNLQT--PQNLNLDIIYEDPYLAVINKPANLVAHPSLSFQETTLVNGLLYQFATLS-HVD-TQRPGIVHRLDKNTTGLLIIAKNNDVSDKLQIAFQQRKITKIYWALIEGFLEDK-GTIKLPIGRNPHNRLKMQVIPDGKTAVTHFKTLQRFSHFSLMEFNLETGRTHQLRAHFSFLKRPIIGDLLYG-SSHHITPLGQFLHAKMLKFNHPITNQNLILEAPLPANFEKLLQSLNNSN-----------MLNKEDIQKILNLSLDKGADFAELFFENAYSHTLKVIGKDVVSADTSNTFGVGIRLLKGFDEVYGYTNKTDYQNVLSLL--LKLKKSFQGKA-NKVIALQTEKPLKNTIQKPYNSMTQEQKAQKLLKLSAIIQNYDPQIIQSITSLSQKEQHVLIANTLGVYQNDTRNYIRCGLVGVAQRGQEMQEAFEGPG-RAMGLEFLDVIDLETIAKQVAKQAVALLDAKFLKPQTMPVVINHGFGGVIFHEACGHPLEATAVAKGLSPFCNKLNQKVASEVVTAYDDGTIKASWGSLNFDDEGNPTQKNLLIEKGILKGYLIDFRNGRKMKMQSTGSSRRQSYKYSPTSRMNSTYIEKGTETPEQIIADTPYGLYAKSLGGGTVVPATGEFNFVVNEGYLIENGKLTTHVKGAMLIGHGADILFKIDRVANDLVLGQGMCGSCSGSLPVDVGQPTIRVKEMIVGGNQK----MSKCYITGKTTLFGNRRSHAMNATKRIWKANLQNVKIVDENGKVQKVKISARALKKLKLQRAMIKVIKKKSHSGLKKRIKISKKKKLLRGHAYKNHLAASKTTKQNRQLRGVTCVKLCDYNRIKTLIRGL--------MEIKKINDQKVQYFFEVSSKELETQLASAYEKIKPKVEIKGFRKGHVPRKIFENRFGKDNLYSDALENIVQTKYQEVLQ-KKDFESMGMPQVIDL---DEKKL-KDNQNFTFGLEFIVKPKVTLKKYLGLEITKDD--LEVTDYEVEEKINSLLEKQTT-----LESKTQN-DFLELTDIA-IFDFEGFVDDK-PFEGGTAKDFSLEIGSGQFVPGFEDQMLGMKQGQTKDINITFPSDYHQKSLANQKAV----FKVTLHQIKTK-KIPQLTDNLVKSLKLV-NASTVEELKNNTKQTLLAQKKHKEKENVEKQVIEQLVKNSELEIPQEIVSQEQIRLQKEFEAQLKQQNLTLEQYKQYLGIDDEKMEKEFSQQAQKNIEYQLIMEQVAAQEKLTISQEKIEQKYQNLSNHYKV-PVNQIKQN-LPEKNLKHSLLMGEALELVINK-AVVAK---------------MIIYGKNPIKEAIKAQRKIYQLYLDEKIKDHLFIMFLQKHNIAYQLVDKKFLYDLTKQKTHQGVAANVCDYTF-YDLDTYLD-----SAKFQKFLILDAINDPHNLGAILRTVEACALDGVIMSKKHQVPLNSTVAKISCGALEYTKVFLVTNLHQTILKLKKNQVLIVGTDSNSSQSFHQIPK----NSSLAIIVGNEGIGIRHLLKQQCDLLVKIPMYGKINSLNVSVAAALMIYSTFIFGDN--MSKKILYGKEARKALLQGVDAIANTVKVTLGPKGRNVILEKAYDSPAIVNDGVSIAKEIELKNPYQNMGAKLVYEVASKTNDKAGDGTTTATVLAQSMIHRGFDAIDAGA-NPVLVKEGIELAALTVAKKLLAKSKKVDAQEDIQNVAAVSSGSQEIGKIIAQAMQKVGKDGVINVDESKGFETELEVVEGLQYDKGYASPYFVSDRESMTVQLENALVLVTDHKISTVQEIVPILEEVVKAS-RPLLIVAEAVENEVLGVLVANKLRGTFNVVVTNAPGFGDNQKEMLQDIAVLTKANFVSKELNMKLADLKMDDLGNINKAIIKKDNTTLISNSKSP-ELEKRIQVLKTQIKNAT-----SDYETKNLQERLAKLSGGVALIKVGAATDTELKDKKLRIEDALNATKAAITEGIVVGGGKALVEVYQELKDTLVSDNKEVQQGIDVVVQSLLVPTYQIAYNAGFSGKDVVKQQLLQPLNFGFNAKEGKYVCLLKEGIIDPTKVTRQAVLNAASISALMITTEAAVV-SLKENKDNNFDLGTQE---------------------MFLEKDQDNLDNLE----TQAKELHKDCKECKNCQ-------KEETKTTNKDNQKEDETVKNQS----NQS------NQSNQTKQTNTKQ--------QKHQPKEN------------------------------SHLQITKLQTQIKELQQQLTQQKKSFDEELLKNQAELINFKKRAQTQKANELKYASSNFITNLLMPLEQLEKVIDMPT-QNELLQKYLLGFKLLQQQIKKVLQDEGVEEIEALNKPFDPALHHALETVCDPKKPDKTNLAVLQKGYLYKKRILRPTLVKVNEWSDKND-KNE--------MKTKIYLETITNTPKETQILSYNLGKKLINQKKNTPKEKQSKTIILLQGSLGCGKTIFTKGFIKSFAILQNVCSPTFVISKTYKNKLHTIYHLDLYRTD--------LETEF---LEELLEDLTYQDFVIVEYFQNCSYLFPDFAFLVEMTFLNETQRKITIYQNSNLDNKNKSGSK
ast_DV    MLLQLQIQLFASKKGAGSTRNGRDSHSKRLGAKLSDGQFAKAGAIIYRQRGTKIHPGFNVGRGGDDTLFAKISGIIKFEKK--HGRKK---VSVYLQ-----MTKTTIIIGGKFKGHKIKLVPSPHTKATSSLVKEALFNTLGSSVQNKIFLDLFAGNGSYGFEALSRDAKQAYFVDASLKAFQTLKENHQKLKLDLEQSIIFYGHFIQALKKFQKANLIFDFIILDPPYFKDFYLPAFEYLDKLTHQNSIIICELHPKIVLPT-QIKEFVLQKEKQYGNKKIQFYKKI------------MDVRNHSS-KKKFLFLAIFLFGLFF------WLLTPPKREKIEVFD---------KVFVFK-----SSEKYEEYFTNNDPSKLN----------------------ECADIFVVYVINNKKKEIQI-----------AMQDEFKGML---NKKKQAKYFFGLMKKTDPEVEDVSNFDLSKLNKKEYF---LTFKPDADVFKNKNDKEKTEFKNKLMKDFLTVSAGTNDDY-IQNNKYQK-------KEL---KDAL---EFRTYEDKT---PLSLEN--IKLDFDKDH-------YAE-NIKNT--SNNDS--SNIDIKFTNNNNDHLISRKLFITN--SSVPIQFPSRLEWS---LFGYFWN-VLIISIGSFLYFF-STFLVSGASGIFFGNLGLGIVLATIFIRTLTWPIYTKTSTLSMNMSLIQPEIEKVKQKYALKKDPASAQKMQLEILKVYRKNNFSFW-GFLLSFLQLPLFIAINQTLSRFIIPGGIFATD-KLIEK-PFLGFINLNPSNPNNA-----FVIFFLSFLVGATMFILNKIIFKKPDYLKTPSYH-LTSEQKQKAKQSEKSMKIMSVFMILMMVFFSRSN-PILSLYWIVGNTYTIFQTLLTRKKMQQKYFALKQNAL------MTQTSNSQYLVILYYQYAPIKDPQTFRDQHFKYCESLGLLGRIIVAQEGINGTLSGPEEQIHKYMDQLKQDPHFCNTVFKMEIVEAHVFPRLSIKVKPELVNLSLQENVDLTKDKGAYLAPQEFLQAL--QEKDTLILDARNDYEYDLGHFRNAVNPNIRHFRDLPNWVKQNTHLLKDKKIVTYCTGGVRCEKFSTFLKKEGFDDVYQLEGGIISYGKHPETQGALWDGQMYVFDQRIAVPVNQKEHVIVGKDYFDGTPCERYINCSNPQCNKQILCHEHNEHKYLGACSDKCSNHPQNRYLKKH----NNPNS--------------MNNFQITNWRFQVNDIKFFALGGLGESGKNFYVLQINESYFLLDAGLKYPNT-ALYGIDSMIADYYKLQDIKDKIKGVFLSSAFETNLGALPYLMKDF-DIPVYASYFTMQVLKAHFQSHK-INY--RNFNLQIVKSDERLIFDDVAVAFFATSQLIPETLGMVFQTKRGSIVYSGDLKLLHSKNKFFQTNFTRLAQLAQ-PKVLAFLPSCRGAFSTSSHNNDASSFEHKLNNYFSNHLLKSEGIIVIPSLMPDLLKIQSIVDLACRLNFKITFLGRKSEKIIDIALKKGFLKVPSFNLVELKTLEDSKKH--PKLVVFVLGKHFESLFHLQKMCQKTDTLIHLTPQDLVLLMSKEMAGIAKMQSQTLDLLSRHNIQAHVLVKDLD-ACSNDYEKTLKLMLNFLKPQYIIPVMGEYRHQYQVQKIAQSLGFKLNQTFLLENGSIWHCDPQKDAFAESNTGV-LTEILIDGTPVIGGQDFIMKDRELLAADGVVIVVANVNAKHKKIVG---APQLVSKGFLADSETSYI-FPKLKAIFDE--KSEIFLKKKYLKWNDFKKNIRESLVKFLFKETKKRPIVIPIFISVKSE----------------------MKVIVVGCTHAGTAAVKTIKKNNP--QADVVVYERNDNISFLSCGIALYVGGVIKDSLGLFYSNPNELVSMDVCTKLKHEVLKLDFDKKEVLVQSLETGKQFKDNYDKLVIATGSWPVIPPIKGIDCKNVLMSKNFDHAKDIINYSKNVNKITVVGAGYIGIELAEAFAVQKKEVVLVDEEDRIMSKYLDKEFTDVAQKTLTDHRVTLALGQKIAGFETKDGLVTHVKTDKNTFETEMVIMCISFKPNTQLFAHHLETSFNGALVVNEYMQTSDPDVYACGDCVNVYYNP-TQEVKYMPLATNAIRMGTLVGLNIEKPCVKYLGTQGTSGIKIIDLSISSTGLTENVAKALGKNYGTVTIKDANRPEFMPDYDAVMLKLVFDKETRKILGGQIVSRVDLTEKMNTLSVCMQNQMTVEQLAFVDFFFQPHFNKPWGLLNLAGLKALEVKSQ----------------MATKLSEQEIIRHQKMNELKKINIDPFGKKFVPSHSIEQILLQYQKADSLALEQSQINVCVAGRIVLKRGQGKAGFLHLQDFNFRMQAYIKLDLVGKDAFQIYQNCDLGDIIGIKGFLFKTKTQELTIKALEFIHLTKALKPLPDKFHGLQNREEMRKNRYVDLIVNEKTRQVFLTRSLIMKYIRNFFDNQGFLEVETPILQPTLGGASAKPFITHHNALNYNFYLRIATELPLKKLIVGGMNKVYEIGRLFRNEGIDATHNPEFSTIEAYLAYADMQDIMDLTKQCLQGLAQKLFGKLQFTYQNQEIDFSHFAKVSMVASIKEKTGIDFTDNFTLEQCLSLAKKHQIEVMPHFSKGHIIEAFFGKYVENTLIQPTFVYGHPLEISPLAKQNEADPRFTDRFELFIVGKEFANAFSELNDPIEQEKRFLNQLQQKQLGNDEANDMDYDFLNALNYGMPPTGGLGMGLDRLVMLLTDTANIRDVILFPHCKNQNKFSQNKTANKVLTNNDNE-------MQHLDKVISLAKQTGFVFAGSEIYGGLANSWDYGPLGSLLKNNIKKAWFQKFVQEQPNNVLLDGSILLNSTVWKASGHLDSFSDPLTENQDTNKRFRADKLIESHNPKLDISGWSYEQMHDYLVKNQVLG----TSNWTPIRPFNMLFKTHQGVILENSKPLYLRPETAQGIFIQFKNILKTTRKKLPFGVCQIGKVFRNEVTPGNFIFRTCEFEQMELEFFCQPGTEAHWFNHWKNLMYDFLIALGMNPQNLTFKDHKKENLSHYSQQTCDILFKFPWGFDELWGIASRTNFDLKTHQQHSKKDLTYFDETTKQKILPYVIEPSLGIERLFFAFLINNYHEES-TSNETRKILTFHPFLAPYKVAVLPLIKNTHSAKAQEIHQYLAKHFDVCYDETQSIGKRYRRQDMIGTPFCLTVDDQTLTHNTVTLRNRDTAQQQTFLLAEAKQYIQEKIILK---MVTTAERLSSLIQKELV-LINDVIQDEQIGYINLTDVKVTKDLSFANIYYTILSDDPTVLKLTEETIEQNKVVIRLELAKKI-KNFRKIPDLVFKYDKSLSYGRRIENILKDINK-MAVPFRRTGKTAKRKRRTHYKLSNPALVLCKETNTFTLSHRVTKNSG-YYKGKLILENKPSKSQKNN-----------MVFEKIKALIATQLSLD--ASTITLDTRFKEDLGLDSLDALELVMEVERTFQINISDATLQNFKTVQDIVFYITKNTP-----------------MSQL-KGQNLIESVNQHQLKDVPFFKPGDTVKVFIKIDEGNRKRVQIFEGLVI-KRQGRLVTETFTVRKIFAGVGIELTFPVHSPTNEKIEVVRRGIVRRAKLHYVRNLSSKASRIKEQR-------MKRTYQPSKIKRKRTHGFRARMATVGGCKVLARRRAKGRLQLTV-----MPFSKLGRNKSQRRALLRTLMTDLIVQEKIMITESKAKELQKLADKMVTLSKKNTLHTRRQAKRHLFDEKIND--DTTVLQKLFKDISSKYLDRQGGYTRVIKTVPRRGDGAPMAIIAFV-MKLIVGLGNPGTKFLNTRHNVGFAVVDSFLSQN--KYQIL----KEDKTAHIYQINFNHHQSLLIKPQTYMNLSGEVVKKIINKYRIKIENILVIVDDIYLDEGKLKLKMQGGHGGHNGLRNIIDRLGTKQFKRLKIGVSLDSCMPLDQYLLTPVNASIQKNILKNINIINKIIFNFIQDVDFNIL-MNGYNSKL------MNKTEKQIKETQAQEQQDQEKDSQNTCHLKWYIAQTYSGYENVVKDDLLRRVES-IGIGDLVSNVLSPKEEYYETRLDGKKVKKERKMYPGYVFIQMMITDRSWFVVRNTPRITGFLGSSGMGS----KPVPLSENEINPVLLKMGIINKPDYKNFIGKKVEIISGSFSGQIGQVSSIDDDREKMTVEVDLFGRATPVEISFNDFKEIS--MPELPEVQIIVDFLKTQLIGKKIIATKVFYEPAVKNTKEFQ-KIEQTTILDIQRKGKFLLFFLTQELVLIGHLRMEGKLFIKP----CDEPKHKYEHFAIILEDKSSLRYYDFRKFGRFE---VKNQNIFLTQTTLHQLALDPFEINPVVLYQKILKTKSALKKVLLNQKIISGLGNIYVNEVLFLVKLHPETKACELSLEQVQEIVTISQKVLTKAIKLGGTTVSTFESQPGIIGYFQNKLQVHGKVNKPCINCQTKIIKIKVGGRGTYLCPVCQNHNPNKEL-------------------------------------------------------------------------------------------------------------------------------------------------------------------------------------MKITAEMIKDLRQKTHAGMNECHKALQQTEGNIEKAIVFLREKGII-K--AAQKQGRATSEGITNIVFAGNNAFLYEINSETDFVSKNEHFQQLVKVLGEIILKNQLS--NAKDLLAFN-YQNKTVQELLLEKTSVLGENITLKRVLKVTKKPQESFGTYKHQGGRISVLVVLKNDCPSVSEDIAMHIAASKPQFLTPDKVDPTFLAEEKKILHKQTAKEL--SDKPAQ--MIEKIVENRLGKMLKDMCLSEQPFVKNADQKVKDYLKANNTDVVSYVRWEMCN-------------------MQNFDLIKQKIKSLVKQLTKANYQYYNLSNPDLSDQQYDALLKELINLETRYPQFKLPYSPTLKIGGFV-EKKFSTIKHKTPMMSLGNVFNLKELKAFYDRIVKKIPTFSLLTELKIDGVAISLKYQKGILVQALTRGNGIWGEDITKNAQTIKTIPLRLKEDLDLEVRGEIYLSHPAFEKLNAQRKQENKPLFSNPRNAASGTLRQLNSAIVAQRNLSIFVYGISDPYLTKPTQKETLDFLTSLGFTTNPHYYCVSNFENLLSVIEKYKTIKEQLTYDTDGIVIKINELAFHSLIGATAKAPRWATAYKFATITSQSIVKNIIFQVGRTGVITPVCKIMPVMVDGSLVSKVVLHNYDYICKKDIRIKDHVIVHKAGSVIPEILEVIKSKRTDLQKPTLMIEKCPACQTILEKQP-GEVDYFCLNPNCREQKIQKLIHFVSKNAMDINVLGEQTIIAFFDKNLIAKPSDLYLLKKHKHILQEMPGFGAKKITNILDSIEASKQKGFEDVLFALGIKHIGKKVSQVLAKHFQTIENLQQATPEL---ITQIREVGIKIAQSIQQYFSNSCNLEEVFKLKTLGV-SFQSTN------PQNPTTQTIFTNKKIVLTGTLQKNSRLQIQQILEQMGAIITNSLSLQTNYLIVGINAG-SKLTKAQKLQIPIIEEKELQKIIENSQIKL--MKRILFIASLTKNYDTVVDIGTDHGLVLKKAFQQGYIKQAIAADIRLKPLFQAQKNLAYYPVTFCLSDGFQNIC-QDFDLALICGMGTYAITKILEKSPD-KSKHFILGSQSNQDYLQEWLLKNDFQILEEYHLFDKFFYHFLKVTR--KS----------------------------------------------------------------MLNFLKKIFNSSKKALRKARTIANKVQNLEAQMALLDDKDFATKTAELKKLFQEGKTLNQLLPEAYALAKEATKRVTGLTPYYVQILGAVILHQGNISEMKTGEGKTLTAIMPAYLNALSGNPVHIVTVNEYLAKREFEGSIGDVFRFLGMTVGLNTKDKDHAQKQQAYLCDILYTTNSELGFDYLRDNMEIEASNLVMKRPYSYAIVDEVDSILIDEARTPLIISQSVKETKNLYKEAQRFVRTLKNSHYLIELETKTIELTEEGITKAENFFQIDNLYNVEHASLLHHVKNALKAAFTMHKDKDYLVDYKDGQVLIIDQFTGRALPGRQFSDGLHQALEAKEGVLIKEETSIGATITYQNFFRLYHKLSGMTGTAKTEEDEFRDIYNMEVIEIPTNVPMIRIDEPDFIFVSLKEKYDALIEEITSRHKKRQPIL-IGTTTVEVSEIISKKLKKHSIKHEILNAKNHSKEADIIAKAGLKNAVTIATNMAGRGTDIRLGEGVKELGGLAVLGTERHESRRIDNQLRGRAGRQGDPGYSRFFISSEDELAQRFGGTRIEKIISLLQKISDS---ETKTSSKMVTKFFTKIQKKVESSNFDYRKYLLKYDDILRIQREIIYNQRKEILVS--NRVEQIVQDLMQKTLNKAILSHFT----NN----PT--QCQTQTLITFLENKFFPKQTFDLEEVQELCN--NPKTNSLDS-FQQHLLKKVKSTLQSQKDFFEKDPDKAQYFAKGLKWITLKIIDNYYQRHINDMSSLRQGIGFVSYGQQDSFIEYQKEGQVLFNNMIAKIANDITATILKF-SFADSFQM---PPKQKVFLNNDSSDDESSKKRRTRKVRN---SKKPWN------MKLIIAIVSSHDANKVQQSLIENSFFTTRLATKGGFLKEANATFILGVKEEQVPKALEIIKAHSHKKTQMIPNNIINEFSA-YNSFPTEVSVGGATIFVLDVDQFLKV-MKRKYILKKESEITPVFKS--KKRYGNSFFIIYYVKQNAFPHFKFALSVGKKYGKAHERNLIKRRLRAIIRSVSPCLNPKMFFVIVIKAQAKSLTFQQLKTFFLQFATKTRILLSNN-------------MTKTNKIIGIDLGTTNSCVAVMEGGEAKVIPNAEGGRTTPSVVSFKGDEIMVGEIAKRQVITNP-NTISSIKRHMGEA-----NYTVNVGGKKYTPQEISAMILANLKKTAEDYLGAQVSEAVITVPAYFNDAQRQATKDAGKIAGLNVKRIINEPTAAALSYGVDKGD-KEQTILVFDLGGGTFDVSILTLVDGTFEVLSTSGDNALGGDDFDLRIVDFLVQEFKKEN-----SVDL--SKDKMAMQRLKDAAEKAKKELSGVTSSQISLPFL--TM--------SEAGPLHLEYNMTRAKFNELTKDLIDRCLAPVKRALSDAKLDIEKIDQVLLVGGSTRIPAVQDLVKNELKK-TPNKSINPDEVVAIGAAIQGGILSGDVKDIL-LLDVTPLSLGIETLGNVFTKLIERNTTIPTSKKQVFSTAADNQPAVDIHVLQGERPLAADNKTLGRFQLTDIPPAPRGIPQIEVTFDLDANGIVSVKAKDLGTNKEQKITISGSGALKEEEIQRMIREAEENAEVDRVKKESIDARNEAENMIFHTKKSLEDLKADVKPEEKDKVETQIKELEEALKGDDTALIKEKTANLTKESQEIAMKAYQKAQEKQAQEK---GTQ-----E-NTTAKNEKPQDEVVDADFEEQK-----------------------------MTSFEIRQMWLKFFASKNHHIAKSSSLIPR-NEANLLWVNAGITPLKKYFDGTQTPPFRRITNVQKCIRTNDIKNVGKTSRHHTFFEMLGNFSIGNYFKKEAIHYAFELLTSPKWFAFPLEKLYITYFFQDQDTYQYWLDLGVEKNHLIPLKSNFWQIGPGPSGPCTEIFFDRGKTFDPRNKELIIQDLENDRFIEIWNIVFSQYNCDPKLPIEKYQELPSKNIDTGAGLERLACILQNTKTNFETDLFFPLIKALEKMTQIKY---T-GQESFKIIADHLKTLVFAINDGAVLTNEKRGYVLKKLLRRAANEGKKLGLYKPFLHQLVPPTVAMMKDFYKELCTNQEMIAKVLLQQENIFEQTLKNSEKTFLQHL-TQNTLSGQNFFKLYDTYGIPEDLILDYAKKKNITTD---YQKFQELLHDHQNLSK--QNQTSQTHMN---KQEEAFLQ-FLTPSEFIGYTNFTCKTKVIKVFDKGIVLEKTPFYANMGGQIEDEGWIDNTKVTKITKLPNGQILHEV-------QGNFCEGQEVYACIEKTKRNQISYHHTATHLLEAVLQKQLGSHLKKQGSSVGFSSLRYDFNHFEKITPQTLLQIEKEVNQLIQKSVPVKIEQLSIPDAQK-KYATLLEQN--QKAKY--KDKVRIVSI-DSFSVDLCGGTHATNTKDLEHFTILSCESISSGIYRIEAVCNNNCQESLNAKLVPYQNDLHQLTQKAKSLQT--------------QNLIFDVKN----FPPI----TQSYQDILNYQKHIKVQQQALVLFEKKVLEYHQKNMVQAEYNFLPPQITKKMMLTIE---EEKPLEVLKFFMNHIFDKYHLEVLFLSYVQPEKIVFLCKSKTLHAGNLIKEALSLVCGSGGGNASLAQGGTKKTKNLEQVLNFVKTKLEINMAKISFTPARHRRRKKVLKMAKGYFGSKSTLYKTAHEQVMRSLQYAYRDRKQRKRDFRKLWISRINAGAMLCGMQYSRLMHGLALAKVDVNRKVLADLAHLQPETFAQYVQLAKEALV--------QFQQTLKQKEAQVTKLQE-EQLNQLAQKE-EKPS-QLKKPPKPQTTQEKLEEANSPKLEKKELKENAPKLEQKEPTQTKEQEQTQEQQEKTEPTKEQTEQTQNLEAKPSLQEKTVEPVKAVEVLQQETQPQPEEKTSLQPEKVLSTEISEEKSDDALETKPQTTQVKAKKPSL-------------DLSKMLLLELKKLAKEHKVPNFHKLKKAEIVTALKKLLLKK---MNKTNRFFEKVSSYQNQGINLPQRQTKFSAGYDFEAAQSMEIPPQTVILVPTGIKASFPWNEVLLIYVRSSLPLKKQLTLANGVGVVDSDYYNNLQNEGHIFIALYNFSK-NPVQVCKGERIAQGIFQPFFQITQE-----KENN----------FARKGGFGSTK-----------------MN-NL-DPKINNYNSDVSFFALGGLGEVGKNMYVFEIHKQIFIVDSGILFSDDFLLGVNYVIPDYDYLLKNESRIVGLFVTHGHEDHIGGIPYLLKKVRIPKIFVSGIAYYLLEHKLAEHKE-IGALPKIEKYSHDTKYEFSHQVNVSFIRLNHSIPDTFGIVFNTKY----GNIFYTGDFKIDYTPVGPEAQYDKLIKIKQEGVLCLLSDSTNAEQSGLVQSESTIGASINELFVNIADRIIIVTFASNFYRIKQIVEAAIQTKRKVAVFGRSMEKALEIGKKHGYLNIPEGTLVTSNNIHKYR--DIILLCTGSQGEPLAALSRIANNTHRQIKLSPKDTIIFSSSPIPGNQENINKIFDLLFKKNVNVITHGPLINTHVSGHGNQNDLKLMLSLTKPKYFIPVHGEHRMLIAHKNLALECGIPESNIFILENGQMVNLAPEKA-AITEKMNVGNVFIDASGI-DDVGNAILKERRSLSEKGLFSVVMSIDLKRKKVLNLPTIVSRGFIYMKDNQEMIKQISYDIKNSIET-AIKKDEVQKETLNKIIVDYLASKIYGITLRNPIIIPIILTF-MSLLKKLFHHNSTKYSKHNHWYYLAPALILMVLFNFYPLVKTLFISLDSRYNKFADTFS----YSFNFSNYTTTFCDPDFRTALFNTFLLVFVAVPISIFLSLMIALALNSVYNRFLKNIFQTIFFLPYLTNPVIMGMVFAVLFYHN-SFGIQT-RPEGFFNSFFGL-----QQDWINIAAPYSYKMFVLIFYVVWKSLPFQILIFSVGLKNISKDYYDAARIDGASKITIFRKITLPLLAPTIFYQLIIAIIQVFKEYESVIGVFGNSDITKVN--TVVGYIYQQ-----LEGTLMDSYSRGAAATVILLLISILFTAINFFFFEKKLNE---------------MNPIVILII---LIALNAFFAACEISFISTNESKIELDIKKGNKNALRVK---KIKAKPTTFLSVIQIMIHIITFFQGNIVTSCWLRETEG----HFSLH--------NIGIEALIITLSIIFGELIPKRIAMHAPSKIAYLFSGSISLIAWLITPLVWILTQVSNLFLIVFGLNPNKNSIQVSEDELRLMLTSSYQKGIIDKDENKMIQNIFEFDHTNISEVMRHRTEVVAIDVEITKKELIKTIQNEKYTRFPVYENSIDNIIGILHVKDIFNYLMSSNPN-----------------------------------KIFDLKKFIRKPYLVPDTKNTNEFFREMKKTKTHMAIVIDEYGGTAGIITFEDLIEEILGEISDEYD-NEDLMIKEVAKNEYIVNGFADLEEVAEAIKLEFNTE--DYDTLSGFLIGQLGRFPKPNDKNTEIIYKNFKFTILKHNDKVISQIKITKIDLQEEIK---------MPKTVFRKGETIEETLRRFKREVSKSGVLAEARRKEHYIKPSVQKKNRQKNMR-SKKR----------MTLNKKTNNKNSSKTTPKLSKETDLR--------NDFASKNYVFNPQDKVFQIAQVFGITSAVLIKKLLQLGLKADVNQTLEKDIVELLAKDYNIQVSEPQEKHTPPQLQP---QKPSLTKTK----PN-QKLNLQKKPPIVTIMGHVDHGKTTLLDAIRKTRVVDQEFGGITQHIGAYQVEY-QGNKITFIDTPGHEAFDKMRARGAKITDICILVVAVDDCVKPQTLEALKHAQKAQIPIIVALNKIDKPNN-NTQQIMQELSSYDLLPEEWGGTTPYIAISALKREGLEKILEIILLVSEIQNLQANPDQKAQGTVIEASLDKSLGLVATFIVSDGNLKVGDIVVAG-ASYGKIRSMEDENKKKLTKALPSQPVRVAGLKEVPQAGDIFYAVANEKQARQIVAEKKSQ--TKETL---AKTPSPLNLEDILQDL--ETEKPQELNIILKADTQGSLEALQGMIAKIKV--SDLKVQLLRAAVGTITETDIAFAKSSDSLLIGFNIKPASSTLKSAQRQEVKITIHNVIYRIIEDIEQKLKSMIKPTFEEVVTGKVEVRKIFNISKVGNIAGCYVTQGIVNNSDFAKVMRNDEVLFKGKIASLKHLKDNIKSAKQGYECGILLDGFNDFEINDIIETSKLSKVEE-----MENIGIDLVEIKKIKKIGKDILAARILSSEEYQIYQIIQNPQSQLTFLAGRWASKEALFK-AFQTPQKIDPTCQNYYNWSILNDKN-GAPY-VKNNTCTTFFNPILISITHTDNYALALVILKKLPQSTS--------------------MNNKIYELTQSGIEKLKKELTFLKEVKRKENLEALKEAREQGDLSENADYDAARNEQALIEHRISEIQNILKNVRVVKVS-KEREV-SIGKKVSLELLHTKQQQEIELVSTLEADPFNNKISIESPLGQNIKGHQIGDVVFVTGETGNTFRVKIVDVQ-----MQK------QSNFIKTIIQKDLQSGKCSQIITRFPPEPNGFLHLGHARAIIINFELAHFFEGKTLLRYDDTNPSKEKQIYVNAILNDIKWLGYTPYKITFASDYFPQMYQMALFLIKQGKAYVDDQTAEQIAQSRGNLTQKGTNSPYRNRSIEENILLFEQMKKGKFVEGSKVLRAKIDMQNPNLNLRDPILYRIFSAFTLKQK-HWHIFPTYDYAHPLEDSFENITHSLCSLEFEDHRPLYDWIIKETKAKHTPRQIEFGRLNLTQTLMSKRHLNNLVEKNLVTGWDDPRMPTLSGIRKKGYTPEAIKNFVLETGLSKVNSQVKQEMLESFVRDDLKGKSLPRMAVINPLKLTITNFPENQIETLKAPWTNNFHTCKCCNTYQTQGKNQGKTQGKTPEQNQEQTKGKEQTQEREIYFSRHLYIEKDDFALQKPDKNYKRLTLGEEVRLFHAYFVKAYDVVKNNKGEITEILATYDPQTKSGSGFKDRKPNGTIHFVEAKTACKATFNFFAPLL--------CTNGN------FNDKSWHIKKGFVESSLQKSCYCKNHFQFLRQGYFAADKITKDTNGKTQELNFNEVVSLKSNPQK------------MFF-DTIAAISTPLGTGGVSVIRVSGNNSIAEINKIF----KGKDLTKTKTHTITHGFILNKDQTILDEVLISIFKTPNSFTGENVVEINAHGGILITQMVLERVLSLDIRLAFPGEFSQRAYLNGKMDLIQAESIMDLIHATNENAIKIAHSGLQKYTSQLVTSLRDQILNLIAQIEVNIDYPEYDDIPQITQQKIALEVKSLIKQLENILNHSHKNRYLKEGIKTLIVGRPNVGKSSLLNAFLNETKAIVSDISGTTRDFVEAYFNCQGITLHLIDTAGIRKTDDPIEKIGILRTEKMLLQAELILLVLDQSNHLQEEDIQLLQLTKNHPRIIIGNKADLK---SDKLISSLSNNSSQLAPQEIISVSSLDKTGFLELQQTILKKFQLNDIQPKDFNYFSNARHINQIQIALRSFQDLQQAILQSMPIDIYSIDLTKAYKALGQIIGDNQE----NSLIKELFSKFCLGK------------------------------------------------------MKITIIGSGAWGSTLAQVLTDNNNQVLLYDTNLSYVEKINQGKHPIF-NDPL-VNVKAVSCLKQALDYSDLIVLAVPMKFMRHLLKQFALML-NTPKSFVNVSKGIEPLTFLRVSEIVKQVIPAPLLANFASLMGPSHAEEVILRKLTLLTAASSNPAFALEIQKLFSCPNYLKVYTSSDLVGNEICSAFKNVLALINGILVAKNFGINSQAALMSRGILEMSRLVTFYQGNP--QTVLGLPGLGDLIATAFSKYSRNFNAGAKIAAGITYQQIIDSSLQTIEGFQTLNAFYQLQLKHNLDLPIIQASYRLIFESKPFYTVFETLMQRPFKSEF----------MRTYMDFKSGFIAILGRPNVGKSTLLNALTQQKVAITSAKPQTTRHKIIGICHEPNAQYIFVDTPG-I--NQYKYLLNQKMNNIAFQSIKDVDLILFLTDSFYH--PKEETLLKMIFQTKKPVFLVINKIDRLKSKSQIDAIILSYLNHFSFQTVIPLSAI--KAKNTTFLKENIYQNIKPGVAYYPQDMITDQKKELWIAEIIREKVLYYVHEEIPHASAVIIEKMEQ-KDH--LLEIWGLILVERSSQKQILIGKAGSKLKQIGTHVRQDLNCHLQIKTHINLWVKVYPNWRNQKDLLSR--FGY--------------------MKIIYNKIKAFETIIIHGHINPDGDCYGAQLGLKDAITATFPQKKVYAVGQQNHSLSFVGVMDEV------CDSLYQSALAIVVDCGQENKISDQRFKLAKDTIRIDHHLLMDNYCN--YQWVDANYSSCSQMI-FEFKEKCNMKLTHKGALAMYVGMVTDTGNFCFDRVDQNTLKAASSLL-AFDLDVSQIFFHLNKETLTLFQYKAYIYQNVV-TSQGFAYVFISQETLKKFNLHIDVAASLVNILGHLENHPVWAFFLEQP-DLTIRARIRSRGPEINSIARQFKGGGHLRACGATLNNNQEMTFFIAQIKDSIKAFETKSQDKNPKLIKN-----------------MKFAKGFKAFIARGNVINLAVAVVIGQLFAKIVSSLVADIIMPLFSLLFNYT-GALKDLQLEI--K------------------ANTY-LGYGNFLQTILEFLLLSFIIYTILTLMSWKNPLQK-------DKVDK-NMLLLQQS--LDKE-IALLEEIKDILKSNK--------MIRYCFYKE-QKKITSIQVWGHALYA-PKGFDIVCASASTAIIVTLNALEKLQFQTDI--TYNLQDKLFELEVKTTQNTVLFTLLDNLEYTICNLAKQYPNNFKKISQ-----IQTRKRL-----MAVVTTKQLLESGVYFGHATRKWNPKMKPYIF--------TSRNGIHIINLKKTSEEIEKAYQELLNIITSGGKALFLGTKKQIQSAIREEAQRSQQYYVDHRWLGGTLTNFKTILKRIELLHLLHKQEEEGLWKKLPKKEVVQLKRKRDKLEKFLGGIKDMKDLPQAIFVVDPEKESIAVAEARKLGIKVFGIVDTNCDPDLVDYIIPANDDAIRGVKLIIWLMANACVEGTGGVAEK---AETFDAKNPLKPQNYNTPNKRPYQDSP-RKPYYQNQNQNQR------------------------------------------------------------------------MNILHDINPERITKEEFIVVIEISQGSKKKYEIDKETGLLLLDRFLTTAFRYPINYGFVPLTHCEDNDPLDVLVLSQEILDPMTLVKCRPLGVIKMIDNDELDEKVIAVPVFDKYFSHLQDLKDMPLPMIAEIKHFFENYKALEKKKVVIEAIQDKQAAFSAIETSLLTYQ---KVIKPSLKKEKKQ-----------------------------------------------MSVFALFLAIPFYWMLNLALQD-----NPAYPSFFPKDL-TWNNFSFLF------TRYSLFLTFFKTLTVVFISTVLGIFVSIITAFALS-ILEF--RTKKIILGVFLITTMITTESMFLTNYQTVARLGFVDSGQGTRVFSGIYLAMILPFLINVFHIFLLMQNIKKIPKELYLSAKVDSSSDWKFLYKILTPLLRDNIINIIIFRAVATWNAYLWPELVGG---KLLTNVIRNIF----DSEKNQHLVNQQMAATVLMTLPLVLLFIFCKRYVLEGKLNSGIKGMLKIYNSLTRKKEFFNPAHPPQINMYVCGPTVYNHLHLGNTRPLIFFDTVKRYLEMLNFRVYYVVNITDIDDKIIENALKNQVLEQDLANKYIKSFNNLLKTLNIQTINFKPQATQYINSMIVYIQTLLDQGFAYFTDQGIYFRVSKIDDYGKLKKQDLSQLKQNARK-QLDPQKEFPGDFILWKKTSQGIAYPSPWFAGRPGWHTECATMIEQLFK-LPLDIHGGGTDLKFPHHENEIAQTHSHSH-QKLANFFMHVERLDYQNQKMSKSLGNIIWCKDLLKQY-NPCIIKLLILSTHYRKPINFSYDLMEQAQQKYQKITDFLTKNNFYLKVNQFSCQALDQDIMQLFHQLMQDDLATHKVIDLMEQTIKQTHQTQ-ILDKLSQFQNSLLLILNILGIAIPFNKPTKTDLKTYFLWQDARKCRDFAQADILRKQLLDKGFI----MYHIPIGISGRHTHLSQETLDILFGQKNYQLTFFKPLKQTGQFAAQEKIDVMSPSGKILPQVRILGPTRPFDQVEISQSDALRHGFTAPVRSSGDIKGSGKATLIGLKGQVDIEEGVIIANRHIHLSTQDAKNFGITDKQMVSIEIEGTKPGILKQVLCRVHPDFKLECHLDTDDGSAFLLKNGDTVKLL-K-----MLDLNFVVQNLPSVIAKLEKRQQNFAYLNKLPLLAQQRKSLLLEIQDLRSQKNQSAKKVAQKANAKEDITLVL---QDTN-FLRYDLQKLEQKLKLKEQEIFDILSITPNLPHDSLPIGTNDKDN-KELYCE-GQIRTFAFTPKDHVYLAEKLDILDFKKASKISGSGFVVCKGLGARLERALIQFMMDLHS-KKGYQEIIPPYIINEKSMFSTGQLPKFEDEVYKLYNSKNNWYLNPTAEVPTINLHREEIFKPDTLPIKYVAYTTAFRQEAGSAGKDTRGIFRQHQFNKVELIQFCHPQNSYECLDQMLKDSEEVLKLLKLPYRVVLLSTGDLGFSMAKTYDLEVFLPSYNCYREIGSISNSCDFQARRANIKMKNPTNNKNEYVHILNGSGLAVGRTVIAILENYQNQDGTITVPEILQPYLGTDIIK------------------MIYDSIVIGAGHAGVEAALILAKK-H-NTLLITGSLKQVASLPCNPSIGGPAKGVVVREIDALGGVMAKAADLAQIQIKMLNSSKGPAVRALRAQIDKLEYPQIILEILQKKLNLTLLEGLVNNLVIQNNQ--VQGVCLIDGTKINAKTVIITTGTYLASQILIGDTKKSSGPNGVPTTYGISTQLKE-LGFEVIRLKTGTPPRVKKKSIDYSQTKIQMGDNLEQIFSF-VPQTNQRPQEPCFLTHTNQTTHQVIQKHLNQSAMYGGYVEGTGPRYCPSIEDKVVRFCDKNSHQIFIEPESLSLDEMYLQGLSTSMPQHVQHEILKTIPGLQNAQITKYAYAIEYDAFNPNQLKHSLETKKIQNLFLAGQMNGTSGYEEAACQGLMAGINASLKLQNKPPFVLKRNEAYIGVLIDDLITKGAKEPYRLLTSRAEFRLLLRHDNADLRLKDYGYQLGLIDEKDYNNFQNKKAKIKLLLEKSKNYEILVNSDNLSYLKQQNSASLGEKTTLAQLLKRPELNFCTLQHFLQEKADKTIYEQVEIQIKYEGYIAKAQKEAQKLARLEQKKIPSKINYADIKNLSKEAQEKLDLIKPQTLGQATRILGVNQVDISILLVYLEKHHA---LL----------MQDNKQLIDQINEKMPILDLVQE--FVQLKKSGKNYMGLCPFHDEKTPSFSVSPERNIGVCMSCKKGGNPVFFYKSIKNIPLNQAIFELATRLGIVTSLPQQ-STHQYQKFYNIMQEAADFYSHQLKH---------------------------------NKQVLNYL-EKRGFDNDIIKHFKLGYA-------------------PKASHLSRYLMEGTKFDPDDLKKLSLI-----NQDE-KTGNFYDFFKNRLIFPITNKSGQIVAFSSRS--LDDQM--------P-KYLNSPETIIFKKGETLYQYYEAQAEIRKKQTVILHEGFFDVMASFKAQFKNVVATMGTNLTLDHAKLLKKLTDKIIIAYDGDKAGKTATLEIGTFLQKNHFKVQIVDFPNNLDPDEYIKT--EGPE-KYQHL---ITDN-LKDFLALKVDLICQQMDSYN-----QAKTKKELQE-LFQSSSFEIKMLYQEYLQKTYQLTVNL--NSQVSINKA------PKPPYIAHTK--QQLNVT----KFDIK-------------------------------IE----------IIIELLLNAAFFKTQNPKTFATIKKTPGFDDLQCSCLLNYIKNYYKKNPKQTCIPW---------------EEIKNTTFKENIDDLLTSIEKHHFFKMEKRPLLQDKEGKIFNNYIKEL---EIRDKIEHKQQKINE-LNDKLL---PIDN---TEKNKLQKKKDKLKKERRQLQQ--QLGELVNDIFC---------------MHKKILLKLSGESLKGESSYGIDPRTIKKIAWEIKEIKDLGVKIAIIVGAGNLWRGRTGEE-LGMDRSQADYMGMLGTIMNSLALQDALEQTNTITRVMTAFPVSSVAEPYIRRKAIRHLEKDRVVILGAGAGSPYFSTDTAAALRAAELNIDVILMAKNNIEGVYNKDPKKHQDAVLIKHMKHQQILSQRLAVMDITAASLCLENNIDILVFNMLKKGNIKKVVLKEGNIGTVISSKGE------------MSFKIAIVGRPNVGKSSLFNRIIGKRHAITHQKAGITRDRIYATAEWLTKTFGVIDTGGIEIQSTPFLEQIKLQAQLAVDEADVIVFVVDGQ-TGLTQNDIYLAKLLYKTKKPVLLAVNKIDNHNLLSNTYEFYALGFDTPFAISTQHGIGIGDLLDKIVFLTRDAALISDSSFLEDLPIDTPLQPPPSEFNYEIPQKQLLEPEQNQNQE-KDKNIIKFCVVGRPNVGKSTLTNSLLSSQRMIVSDMAGTTTDAVDTFFENDGQKYQIIDTAGIKKRGKIYEKEDKYSVLRALGALEKADIACLVLDAKEGILEQDKNIAGFILEHHKACIIIVNKWDLLEKDT-NTLKNFEQKIRQEFVFLSYAPVIFLSAL--KKSRLTQIFAILKRVFNNYKSQFSTSLLNDILQEATLINPPTFFNQKKAKFQYIFQTKTKAPEFLCFVNDPKHIHFSYERFLKNQFRKSLDLEGTPLKIIFHKKKSNF------MISIQNLTFYYGC-NPIIKDLNLTIQNNSWVSIVGHNGSGKSTLAKILVGLLS-CTKGQILIDNIVLNEKNLPLLRPKIGMVFQNPDYQFTGLTVREDIAFGLENYNVCREEIIAKVWQYAKMVKIDDLLDTNVNQLSGGQKQRVAIASILAMEPEIIIFDEVTSFLDPQGALEVQKIIQTIK---NKILITITHDLEFAAKSDEIIVLDQGKLITQTPPQNLFQDPLFLQQYKLKPPLSLELYYEILKD---STTKNIKNDQ-MLENLKDILWQYNLKKMNTLFEQLPILEQTKKALKELNFIDATPIQALVIPEIIKGHDVIGQAQTGTGKTFAFGIPIIEKIEPKIQKTQSLILCPTRELTLQVYEELKKLLRFYQEIRIAVVYGGESYTKQFRALEAKPHLIIATPGRAIDHLERGKIDLSALKILTLDEADEMLKMGFQEALETILKKIPEERQTVLFSATLPPFIKKIASKYQKDTKILQVPVKNIAVNAIEQNYFLVKEVDKAKLLVRLLDLKKDYSAILFANTKKDVDEITTYLQDKGFLADAVHGDLKQNQRQYVMNNFRKGKIKILIATDVAARGLDISDIKMVINYDLPHEDEVYVHRIGRTGRAGKKGLAYSLISPRKVSQLKKLEYYLKEKITLLDIPSVQSIKLQNAKDLEKKLLNIIEKNNKD-----ATPNPLAQKLLETFSSEQIIQGLLKNFLPKERNYT--DILPPKM------TT-------NNSFTRSRFG----GESRFG-----SYSSNNSYG-NN-SYQR--ANSNFIEVVINLGKKDNI-NPPILLKLLKDHFQIYGKNIGNIKHLTHETIFEVASRFWNQMKSKTNIRFQNKTLIL-----------NKKD---------------------MIIKIHNQTSFCITPFKSLLIKMFLPIKEKKLMHLIFVTNEKIQELNSFYRQKNYPTDVLSFPNDLTFFAGL-EDNSLGDVFISFSKAQVQAQKAKHSLEREIAFLAVHGFLHLKGYQHRTEEEFQIMLALQEKILQNVGLNLDKTT----------MFAIIKTGGKQFRVSEGQEIYVEKLNVEPETTYQFQEVLAVGG----SNPVLGTPFVKDAKVTAQVIKHNRAKKIIVFKYKKRKKYRCKQGHRQSYTKLLITKITV-----MLSHLNLFQIKNSVFLSLEDHQSLSLLYQPLIGTHALGIYHILATLKP------NIF----YQHQFLFDLSAVSKNDFLEAQEKLEALNLLQTFCNSET-QERIYWLNLPCRSQEFFKDPLFSNFLLSEVGEATFLSLQNHFSKEVSTKKNNWDAFQDISKKFDDLFQVQKMDLPTDFTCPNNQTNSS---PRQ----FLNNAFDYKLFLQKLPQRFKKPSLTCNQTSDFIQKLSLVYNLDEATLSEIYQKTFPKP--SEIELSKLSLGVKRYYQMHTQNQNLVFAKKTQYN--EQDTIALLKRKDSTQRIIINHCP-KNMQATAADTVFQFMERN-NLEPGLVNVLLTYILE-RKG----FVP-SVVYLEKILKSWEQKGIFDTETAYDFYMEQEKNQSQT-KFRSNL-KKPQISPKWLEDFKKKKQS-------------MNQKL-GLKDQDKEIFDLIEQEKIRQKENILLIASENFVSQAVLDAQGSILTNKYAEGYPQARYYNGCKNVDQIEKIAIQRANKLFGAKYANVQPHSGSQANMGVFQALLKPGDKILGLSLMDGGHLTHGHKLSFSGGFYEAHFYNVNPQTEMLDYDEIRKVALKVKPKLIIAGYSAYSKTINFKKFRQIADEVNAYLMADIAHIAGLVACGLHPCPFEANADVVTSTMHKTLRGPRGGLILTNKEEVFKKINRGIFPGIQGGPCIHTIAAKAVAFQEAMMPSFKEYQKQVIKNANTFAKAFQQKGYRIVSGGTDNHLFLIDVKHKNSEFTGSKIANMLEKINIVVNKNTIPFDQEKPFVTSGIRIGTPAMTTVGFRENDFILVADLMDKAINHLDDESYLAQIKQQVLALLSKFNK------MAIKMRLQRFGVHKRPFYRVVASESKNARDGKFLEILGTYDTILDIVELDHNKIQKWLSNGAQPTKTVKKVFKKS----KFVAKTNTKVEK----MMKTIITNKKAFYDYSLEKKKYQAGIKLLGSEVKSIRIGKINLLNSYIHIKNEEAFIVNMTILKYPFSCCL-AYDENRTKKLLLQKHEIIQIQNKIKTEKLSVIPLKVYFNKNLVKLEIALAKGKKQHDKRNALKDFDAKLRIQKTLKNFNQKQ---MEVYMIKKRIITGATLVLFSFFFYYY---APLEIKFVVFA---------FLAIKAVQEMFFILKHPKDTQK----QTFIKFGLVATSTLLFFTVVCLVLYPNICQNQNLIKDGKQLNFLFLNKDTFV-SLTKSTPSNLN--FFLLLFLPFVLVLIMLV-FLPFLQTKDVS-----------------------------------KTLL-----------------ITFYIGFLMACLFSLFFLHWHYLLLFFLAVMLTDSSAFLARFPRFCPFLGTRPLAFHLSPKKTQKGAILGTFGSTITV---LMVFLFI--DCNSC---------ISFPI-----------------------------YAFLISIISQISDLLASKFKRDYGIKDFGSFLPGHGGFLDRFDSWLLSSFFALILFNL-PF----------------MTQKEQGQGFIEVVCGPMFAGKTEALIQRSNQALQLNKKILSFKPRIDDRYSVKEEIVSHNQNTIPAILIDKSKDILPFIT--PEIN---VVIIDEAQFLDNDIVAIVDYLANCNIEVIISGLELDFCGKPFGPMPYLLAIADTVTKLTSICAISGKKANRTQRLI-D--GKPAQSNEPIVLVGGK----EY--HEPRCRKHHCLADIDKTKINWQNFTNQSK-MNILSIETSCDETSCAVTQNGKKVLSNVVFSQIKDHQIFGGVVPEIASRKHIQFMTLVLQQALKEANLTPQEIDLVAVTQGPGLVGSLLVGINAANVFAYTYQKPLLGVNHLLGHIYSAQI-EHEINFPALVLLVSGGHTDLFYLTDHLQIKPLGTTLDDAVGEVYDKIAKNLNLPYPGGPLIDQLAQQGKDTYHLVRPYLKNDNLNFSFSGLKSTLVNLV--MKQNLKDI---HIPDLCASFQASVIDVLYEKTKRALNKYRAKQLIVTGGVASNSGLRQKFMASFANLEVIFPSLQYCTDQAAMIGIAAYYQKQI--TKASKKYDLTANPNL--FF-------MANIKQQKKRNKTNEKRRLQNVSFKSSVKTVVKQVKTAVSNADKQKALALLSVAYKKFDKGVSKRVYHANFSARNKSDLQKLVNTL----------------MSCCSNSSSIHNH------------EHNDK----------KPLICFVIGTFLYSLFALY-LHS------HNC----TNTLVLVLVSLALLFLIG-YHVILKGFIETWQDTCKFKKFTPNIHILMTLAALGALYLKNYNDGILLIVIFSGASFLEEYIEAKSQKEIKNLLKLQVAEARLQKEDGSTEIIPSKLLKINDLVLILPGDQIPTDGVIVSGNPNINEANITGEGIPCDKQPGDFVYGSTINGSNHFVMRVTATNEQTVFAQIVRLVSQTQNNISKTATLIKKIEPIYVKTIMATVVVVLGLAG-ILH-------FTGP--SNPNFE---FSTWLHKTMIFLTVSSPCALAAADIPSTLAAISNLTKKGILFKNGRSLEKMADIKAFACDKTGTLTEGKPQVTDVYVAP--EISEEKYHKYLDILLGMEQKSNHPLALAIKNHFHH---------KSHLQMEITSSVGIGLETFYQ-NNHYKIAKATAFTQTP-----ICASLQAQTQKFLSEGKTIVYFSCNNHIVMVLALLDKLRPQAYHLMQYFNHKNIYTAVITGDTQQIAYILQKKLHLKAAWGDILPAYKLEKVQELQKE--KGTTVMVGDGVNDAPALTAADVGIAMQNGTDVAMDVADAVLMQNDLSKIIYTHQVAVKLRKIIWQNIIFAMVVVCILNLCNL---------F-------GDMNLPWAVTCHEGSTLLVIFNGLRLLQSPKNLKLKYKKKNTKSFNK----------------MQQLAKDI---LVSLETKMTQAQEVMLKNFCDIRTGTANPNILDKITVNYYGAPTFLKMLASISVSEGNQLNIKPYDSTLIPNIQKVLLASNLGITPQ-TDGVVVRLVFPKPTEERRKALMKEVEQLAEKTKVAIRNVRREGNDKIKKVELTKDLETFYLNQIQTLTDKNIKLIEKHTTTKNTELLKA--MSFYEELKWRNLIKDCSNETQVKELLD-NNQVKFYCGFDPTSHSLTVGHLVQITMILLMQRQGHLPVILVGGATGLIGDPKETEERKLLSLENSLQNAKSIECQLKNILLNKQVEFVNNYQWLSQIDIISFLRNYGKLFNINYMLSKHAVAKRL---ASGISFTEFSYMILQSLDFHHLYKNHKVRLQLGGSDQWGNITSGLELIRKLEKKSDA----LGISTPLLLNSDGTKFGKSEKGVLWVNPSMTSPYEIYQYFLNVSDKEVINYLKMLTLIPKQEILELEKNTLENPQQRLAQKTLTQNIITLIHSSDILQECIKTNQILFSNAKKESFQEKDFILLQKTLFCHSTK-EDILLVDALVQTKLATSKSEAREFIKDNTIKLFNQKIKSLDFA-ITKKNTL-FDKYVLLKKGKKNNALIVF------MRDLVKLVCTECKRENYHTDKNKKKTPGRLELKKYCPFSRTHTLHREKKMEFDNIIKTLNEQ---AGSEQKLTSQLIMSFLQNQNIKIPYQQIAQNLKEQGIQIISCETQ-------AAPSLN-ENPNQNDTH-PQTNTTNDDFTDLDSELINANLENTDDNKDEDNTQDSEEDIQDFDISEEDLISDEKLI---ELEED-EDEKISKEEISKIHSDIKMDDSVRMYLKEIGQIPLLSLAEEQKKSILVFLGKQAKQKLAKHKTKEIELSEEQLQEAHDQIEQARRAKDILVESNYRLVVSIAKRYIGRGILFLDLIQEGNMGLMRAVDKFDYQKGFKFSTYATWWIRQAITRAIADQARTIRIPVHIVETINKMALCTRKLTQKLKKKPTVEELADKMNISAEKIRSIQYIEKKPISLEAPARENEEDETSLGDFISDPNILSPHEYMMKEVTQKLLDEVLENTLTDREEKVLKMRYGLLDG--KTHTLEEVGTLFGVTRERIRQIESKALRRLRTPAKQSKLKSLYHN--HK-MKGLLVLYDGFEDCEALVTR-ALLNRVALPLTTATLNPQLEVMSSSGLCVKADANLATINP--LEYDFLVIPGGPYVAQII--EKETF-----LLKLIQKFVDANKVIGAICAAPMFLGKLDLLKNHPFTCFPSCNHFI-EGTYLPDQKAVISDKFVTSRSPITVFDFVFALVEVLKGKAFAFAFKNSLNV---MKISIKDIFQKPELFY--QKKIVLNGWVRNCRYQKKLIFIDLNDGTFLENLQIICKETKTKNIEIAAEITEFNENQKVNTNNKSPNNINLEKLKEMLQIGASLQVEGILKATNNPQTP-FEISAQNVSLLGASDFSYPLQPKKHSKVFLRKISHLRVRTKLFGSVFRIRNTAFFALHSFFQKKGFFHINTPIITANDGEGAGELFQLTTLNLEALPQTKNIPNASKIADETTSKNEIDYQKDFFGKKVFLTVTGQLEAEAMALGLNKVYTFGPTFRAEKSNTPRHAAEFWMLEPEMAFCNLSQNLKVAQEMLQFVIAKCLEQNYQDIEFLDKTEKNGLIEELKNIAEEKEFLTVKYEQALEILQKTNTKFENPLFYGADLATEHEKYLTETHFKKPVFIVDWPKEIKAFYMKNNPDQKTVAAMDLLVPRVGELIGGSQREENLSVLIEKMNQMKIPQKDLEWYLDLRRFGGCIHSGFGLGFERLLIFLTGLDNIRDVIAFPRTYHNLV--F----------MLKKVFETTNLKDSFQVEIGTYARNVDASILVRYQDTVVLTTTVFS--RKPNNLDFLPLTVIYQEKLYAAGKIPGSFLRREGRSNDHEILTSRLIDRSLRPLFPDYFQQEVQVINTVLSLNPDFKSELASMLGSSLSLLISEIPFFEAISGVYVGKINDKFIINPTLQQLANSTLHLMVAGTKHNVTMIEAHANEVSEQDFLEAINFAHQYIKKLCLFQENIKQKFAPAKITNTLYQTEQ----T--QQQAFFAKHQSQVKQAILSCNS---------KNDLQQLKEQILDQA-KQTPFFKTIDTTTVFDYEAHKKH---LQTTETLFQKLSKQETRSLILQEKIRPDKRGLEEIRTLESQIDLLPRAHGSALFTRGQTQSLAVVTLGCLSESKIIDSLSDEQ-NKCFMLHYNFPPFSVGAVGRYTAPSRREIGHGTLAEKAISQVLPEEKDFPYTIRVVSEILESNGSSSQATVCASSLALMASGVPLKKAVAGISVGLVFD--QTTNKYVILSDIQGLEDRVGDMDLKIAGTNKGITALQMDLKIQGIPFKILQEAFLQAKKGRLHILEHMSQTISQPRLEVSKYAPKVCMMQIKPEKIRDIIGSGGKIINQIIESHDGVKIDIEQDGRVFLMHSNLETVKKTVAFIESLIQEIQIGTCYQASILRFLSDKQ-GKMI-GAVAQVCPGIEGLIHVNQM---KFQKITDVLKIGETVSVKCTKINDRGRIDFLLLPKNTQEKKSMNEKKEFLISASEAFQRLDHFLLTHINLNKSQCQKLILAQQVLVNSKPA-KKSYLLKAQDLITVIIPQ-TQESVNLQT--PQNLNLDIIYEDPYLAVINKPANLVTHPSLIFQETTLVNGLLYQFATLS-HAD-TQRPGIVHRLDKNTTGLLIIAKNNDVSDKLQIAFQQRKITKIYWALIEGFLEDK-GTIKLPIGRNPHNRLKMQVIPDGKTAVTHFKTLQRFSHFSLMEFNLETGRTHQLRAHFSFLKRPIIGDLLYG-SSHHITPLGQFLHAKMLKFNHPITNQNLILEAPLPTNFEKLLQSLNNSN-----------MLNKEDIQKILNLSLDKGADFAELFFENAYSHTLKVIGKDVVSADTSNTFGVGIRLLKGFDEVYGYTNKTDYQNVLSLL--LKLKKSFQGKA-NKVIVLQTEKPLKNTIQKPYNSMTQEQKAQKLLKLSAIIQNYDPQIIQSITSLSQKEQHVLIANTLGVYQNDTRNYIRCGLVGVAQRGQEMQEAFEGPG-RAMGLEFLDAIDLETIAKQVAKQAVALLDAKSLKPQTMPVVINHGFGGVIFHEACGHPLEATAVAKGLSPFCNKLNQKVASEVVTAYDDGTIKESWGSLNFDDEGNPTQKNLLIEKGILKGYLIDFRNGRKMKMQSTGSSRRQSYKYSPTSRMNSTYIEKGTETPEQIIADTPYGLYAKSLGGGTVVPATGEFNFVVNEGYLIENGKLTTHVKGAMLIGHGADILFKIDRVANDLVLGQGMCGSCSGSLPVDVGQPTIRVKEMIVGGNQK----MSKCYITGKTTLFGNRRSHAMNATKRIWKANLQNVKIVDENGKVQKVKISARALKKLKLQRAMIKVIKKKSHSGLKKRIKITKKKKLLRGHAYKNHLAASKTTKQNRQLRGVTCVKLCDYNRIKTLIRGL--------MEIKKINDQKVQYFFEVSSKELETQLASAYEKIKPKVEIKGFRKGHVPRKIFENRFGKDNLYSDALENIVQTKYQEVLQ-KKDFESMGMPQVIDL---DEKKL-KDNQNFTFGLEFIVKPKVTLKKYLGLEITKDD--LEVTDCEVEEKINSLLEKQTT-----LEPKTQN-DFLELTDTA-IFDFEGFVDDK-PFEGGTAKDFSLKIGSGQFVPGFEDQMLGMKQGQTKDINITFPSDYHQKSLANQKAV----FKVTLHQIKTK-KIPQLTDNLVKSLKLA-NASTVEELKNNTKQTLLAQKKHKDKENVEKQVIEQLVKNSELEIPQEIVSQEQIRLQKEFEAQLKQQNLTLEQYKQYLGIDDEKMEKEFSQQAQKNLQYQLIMEQVAAQEKLTISQEKIEQQYQNLSNHYKV-PVNQIKQK-LPEKNLKHSLLMDEALELVINK-VVVAK---------------MIIYGKNPIKEAIKAQRKIYQLYLDEKIKDHLFIMFLQKHNIAYQLVDKKFLYDLTKQKTHQGVAANVCDYTF-YDLDTYLD-----SAKFQKFLILDAINDPHNLGAILRTVEACALDGVIMSKKHQVPLNSTVAKISCGALEYTKVFLVTNLHQTILKLKKNQVLIVGTDSNSSQSFHQIPK----NISLAIIVGNEGIGIRHLLKQQCDLLVKIPMYGKINSLNVSVAAALMIYSTFIFGNN--MSKKILYGKEARKALLQGVDEIANTVKVTLGPKGRNVILEKAYDSPAIVNDGVSIAKEIELKNPYQNMGAKLVYEVASKTNDKAGDGTTTATVLAQSMIHRGFDAIDAGA-NPVLVKEGIELAALTVAKKLLVKSKKVDAQEDIQNVAAVSSGSQEIGKIIAQAMQKVGKDGVINVDESKGFETELEVVEGLQYDKGYASPYFVSDRESMTVQLENALVLVTDHKISTVQEIVPILEEVVKAS-RPLLIVAEAVENEVLGVLVANKLRGTFNVVVTNAPGFGDNQKEMLQDIAVLTKANFVSKELNMKLADLKMDDLGNINKAIIKKDNTTLISNSKSP-ELEKRIQVLKTQIKNAT-----SDYETKNLQERLAKLSGGVALIKVGAATDTELKDKKLRIEDALNATKAAITEGIVVGGGKALVEVYQELKDTLVSDNKEVQQGIDVVVQSLLVPTYQIAYNAGFSGKDVVKQQLLQPLNFGFNAKEGKYVCLLKEGIIDPTKVTRQAVLNAASISALMITTEAAVV-SLKENKDNNFDLGTQE---------------------MFLEKDQDNLDNLE----TQAKELHKDCKECKNCQ-------KEETKTTNKDNQKEDETVK-------NQS------NKSNQTKQTNTKQ--------QKHQSKEN------------------------------SHLQITKLQTQIKELQQQLTQQKKAFDEELLKNQAELINFKKRAQTQKANELKYASSNFITNLLMPLEQLEKVIDMPT-QNELLQKYLLGFKLLQQQIKKVLQDEGVEEIEALNKPFDPALHHALETVCDPKKPDKTNLAVLQKGYLYKKRILRPTLVKVNEWSDKND-KNE--------MKTKIYLETITNTPKETQTLGYNLGKKLINQKKNTPKEKQSKKIILLQGSLGCGKTIFTKGFIKSFAILQNVCSPTFVISKTYKNKLHTIYHLDLYRTG--------LETEF---LEELLEDLTYQDFVIVEYFQNCSYIFPDFAFLVEITFLNETQRKITIYQNSNLDNKNKSGSK
ast_M3    MLLQLQIQLFASKKGAGSTRNGRDSHSKRLGAKLSDGQFAKAGAIIYRQRGTKIHPGFNVGRGGDDTLFAKISGIIKFEKK--HGRKK---VSVYLQ-----MTKTTIIIGGKFKGHKIKLVPSPHTKATSSLVKEALFNTLGASVQNKIFLDLFAGNGSYGFEALSRDAKQAYFVDVSLKAFQTLKENHQKLKLDLEQSIIFYGHFIQALKKFQKANLIFDFIILDPPYFKDFYLPAFEYLDKLTHQNSIIICELHPKIVLPT-QIKEFVLQKEKQYGNKKIQFYKKI------------MDVRNHSS-KKKFLFLAIFLFGLFF------WLLTPPKREKIEVFD---------KVFVFK-----SSEKYEEYFTNNDPSKLN----------------------ECADIFVVYVINNKKKEIQI-----------AMQDEFKGML---NKKKQSKYFFGLMKKTDSEVEDVSNFDLSKLNKKEYF---LTFKPDADVFKNKNDKEKTEFKNKLMKDFLTVSAGTNDDY-IQNNKYQK-------KEL---KDAL---EFRTYEDKT---PLSLEN--IKLDFDKDH-------YAE-NIKNT--SNNDS--SNIDIKFTNNNNDHLISRKLFITN--SSVPIQFPSRLEWS---LFGYFWN-VLIISIGSFLYFF-STFLVSGASGIFFGNLGLGIVLATIFIRTLTWPIYTKTSTLSMNMSLIQPEIEKVKQKYALKKDPASAQKMQLEILKVYRKNNFSFW-GFLLSFLQLPLFIAINQTLSRFIIPGGIFATD-KLIEK-PFLGFINLNPSNPNNA-----FVIFFLSFLVGATMFILNKIIFKKPDYLKTPSYH-LTSEQKQKAKQSEKSMKIMSVFMILMMVFFSRSN-PILSLYWIVGNTYTIFQTLLTRKKMQQKYFALKQNAL------MTQTSNSQYLVILYYQYAPIKDPQTFRDQHFKYCESLGLLGRIIVAQEGINGTLSGPEEQIHKYMDQLKQDPRFCNTVFKMETVEAHAFPRLSIKVKPELVNLSLQENVDLTKDKGAYLAPQEFLQAL--QEKDTLILDARNDYEYDLGHFRNAVNPNIRYFRDLPNWVKQNTHLLKDKKIVTYCTGGVRCEKFSTFLKKEGFDDVYQLEGGIISYGKHPETQGDLWDGQMYVFDQRIAVPVNQKEHVIVGKDYFDGTPCERYINCSNPQCNKQILCHEHNEHKYLGACSDKCSNHPQNRYLKKH----NNPNS--------------MNNFQITNWRFQVNDIKFFALGGLGESGKNFYVLQINESYFLLDAGLKYPNT-ALYGIDSMIADYYKLQDIKDKIKGVFLSSAFETNLGALPYLMKDF-DIPVYASYFTMQVLKAHFQSHK-INY--RNFNLQIVKSDERLIFDDVSVAFFATSQLIPETLGMVFQTKRGSIIYSGDLKLLHSKNKFFQTNFTRLAQLAQ-PKVLAFLPSCRGAFSTSAHNNDASSFEHKLNKYFSNHLLKSEGIIVIPSLMPDLLKIQSIVDLACRLNFKITFLGRKSEKIIDIALKKGFLKVPSFNLVELKTLEDSKKH--PKLVVFVLGKHFESLFHLQKMCQKTDTLIHLTPQDLVLLMSKEMAGIAKMQSQTLDLLSRHNIQAHVLVKDLD-ACSNDYEKTLKLMLNFLKPQYIIPVMGEYRHQYQVQKIAQSLGFKLNQTFLLENGSIWHCDPQKDAFAESNTGV-LTEILIDGTPVIGGQDFIMKDRELLAADGVVIVVANVNAKHKKIVG---APQLVSKGFLADSETSHI-FPKLKAIFDE--KSEIFLKKKYLKWNDFKKNIRESLVKFLFKETKKRPIVIPIFISVKSE----------------------MKVIVVGCTHAGTAAVKTIKKNNP--QADVVVYERNDNISFLSCGIALYVGGVIKDSLGLFYSNPDELVSMDVCTKLKHEVLKLDFDKKEVLVQSLETGKQFKDNYDKLVIATGSWPVIPPIKGIDCKNVLMSKNFDHAKDIINYSKNVNKITVVGAGYIGIELAEAFAVQKKEVVLVDQEDRIMSKYLDKEFTDVAQKTLTDHRVTLALGQKIAGFETKDGLVTHVKTDKNTFETEMVIMCISFKPNTQLFAHHLETSFNGALVVNEYMQTSDPDVYACGDCVNVYYNP-TQEVKYMPLATNAIRMGTLVGLNIEKPCVKYLGTQGTSGIKIIDLSISSTGLTENVAKALGKNYGTVTIKDANRPEFMPDYDAVMLKLVFDKETRKILGGQIVSRVDLTEKMNTLSVCMQNQMTVEQLAFVDFFFQPHFNKPWGLLNLAGLKALEVKSQ----------------MATKLSEQEIIRHQKMNELKKINIDPFGKKFVPSHSIEQILLQYQKADSLALEQSQINVCVAGRIVLKRGQGKAGFLHLQDFNFRMQAYIKLDLVGKDAFQIYQNCDLGDIIGIKGFLFKTKTQELTIKALEFIHLTKALKPLPDKFHGLQNREEMRKNRYVDLIVNEKTRQVFLTRSLIMKYIRNFFDNQGFLEVETPILQPTLGGASAKPFITHHNALDYDFYLRIATELPLKKLIVGGMNKVYEIGRLFRNEGIDATHNPEFSTIEAYLAYADMQDIMDLTKQCLQELAQKLFGKLQFTYQNQEIDFSHFAKVSMVVSIKEKTGIDFTDNFTLEQCLSLAKKHQIEVMPHFSKGHIIEAFFGKYVENTLVQPTFVYGHPLEISPLAKQNEADPRFTDRFELFIVGKEFANAFSELNDPIEQEKRFLNQLQQKQLGNDEANDMDYDFLNALNYGMPPTGGLGMGLDRLVMLLTDTANIRDVILFPHCKNQNKFSQNKTANKVLTNNDNE-------MQHLDKVISLAKQTGFVFAGSEIYGGLANSWDYGPLGSLLKKNIKKAWFQKFVQEQPNNVLLDGSILLNSTVWKASGHLDSFSDPLTENQDTNKRFRADKLIESHNPQLDISGWSYEQMHDYLVKNQVLG----TSNWTPIRPFNMLFKTHQGVILENSKPLYLRPETAQGIFIQFKNILKTTRKKLPFGVCQIGKVFRNEVTPGNFIFRTCEFEQMELEFFCQPGTEAYWFNHWKNLMYDFLIALGMNPQNLTFKDHKKENLSHYSQQTCDILFKFPWGFDELWGIASRTNFDLKTHQQHSKKDLTYFDETTKQKILPYVIEPSLGIERLFFAFLINNYHEER-TSNETRKILTFHPFLAPYKVAVLPLIKKTHSAKAQEIHQYLAKHFDVCYDETQSIGKRYRRQDMIGTPFCLTVDDQTLTHNTVTLRNRDTVQQQTFLLAEAKQYIQEKIILK---MVTTAERLSSLIQKELV-LINDVIQDEQIGYINLTDVKVTKDLSFANIYYTILSDDPTVLKLTEETIEQNKVVIRLELAKKI-KNFRKIPDLVFKYDKSLSYGRRIENILKDINK-MAVPFRRTGKTAKRKRRTHYKLSNPALVLCKETNTFTLSHRVTKNSG-YYKGKLILENKPSKSKKKTDN---------MVFEKIKALIATQLSLD--ASTITLDTRFKEDLGLDSLDALELVMEVEKTFQINISDATLQNFKTVQDIVFYITKNTP-----------------MSQLIKGQNLIESVNQHQLKDVPFFKPGDTVKVFIKIDEGNRKRVQIFEGLVI-KRQGRLVTETFTVRKIFAGVGIELTFPVHSPINEKIEVVRRGIVRRAKLHYVRNLSSKASRIKEQR-------MKRTYQPSKIKRKRTHGFRARMATVGGCKVLARRRAKGRLQLTV-----MPFSKLGRNKSQRRALLRTLMTDLIVQEKIMITESKAKELQKLADKMVTLSKKNTLHTRRQAKRHLFDEKIND--DTTVLQKLFKDISSKYLDRQGGYTRVIKTVPRRGDGAPMAIIAFV-MKLIVGLGNPGTKFLKTRHNVGFAVVDSFLSQN--KYQIL----KEDKTAHIYQINFNHHQSLLIKPQTYMNLSGEVVKKIINKYRIKIENILVIVDDIYLDEGKLKLKMQGGHGGHNGLRNIIDRLGTKQFKRLKIGVSLDSCMPLDQYLLTPVNASSQKNILKNINIINKIIFNFIQDVDFNIL-MNGYNSKL------MNKTEKQIKETQAQEQQDQEKDSQNTCHLKWYIAQTYSGYENVVKDDLLRRVES-IGIGDLVSNVLSPKEEYYETRLDGKKVKKERKMYPGYVFIQMMITDRSWFVVRNTPRITGFLGSSGMGS----KPVPLSENEINPVLLKMGIINKPDYKNFIGKKVEIISGSFSGQIGQVSSIDDDREKMTVEVDLFGRATPVEISFNDFKEIS--MPELPEVQIIVDFLKTQLIGKKIVATKVFYEPAVKNTKEFQ-KIEQTTILDIQRKGKFLLFFLTQELVLIGHLRMEGKLFIKP----CDEPKHKYEHFAIILEDKSSLRYYDFRKFGRFE---VKNQNIFLTQTTLHQLALDPFEINPVVLYQKILKTKSALKKVLLNQKIISGLGNIYVNEVLFLVKLHPETKACELSLEQVQEILTFSQKVLTKAIKLGGTTVSTFESQPGIIGYFQNKLQVHGKVNKPCINCQTKIIKIKVGGRGTYLCPVCQNHNPNKEL-------------------------------------------------------------------------------------------------------------------------------------------------------------------------------------MKITAEMIKDLRQKTHAGMNECHKALQQTEGNIEKAIVFLREKGII-K--AAQKQGRATSEGITNIVFAGNNAFLYEINSETDFVSKNEHFQQLVKVLGEIILKNQLS--NAKDLLAFN-YQNKTVQELLLEKTSVLGENITLKRVLKVTKKPQESFGTYKHQGGRISVLVVLKNDCPSVSEDIAMHIAASKPQFLTPDKVDPTFLAEEKKILHKQTAKEL--SDKPAQ--MIEKIVENRLGKMLKDMCLSEQPFVKNADQKVKDYLKANNTDVVSYVRWEMCN-------------------MQNFDLIKQKIKSLVKQLTKANYQYYNLSNPDLSDQQYDALLKELINLETRYPQFKLPYSPTLKIGGFV-EKKFSTIKHKTPMMSLGNVFNLKELKAFYDRIVKKIPTFSLLTELKIDGVAISLKYQKGILVQALTRGNGIWGEDITKNAQTIKTIPLRLKEDLDLEVRGEIYLSHPAFEKLNAQRKQENKPLFSNPRNAASGTLRQLNSAIVAQRNLSIFVYGISDPYLTKPTQKETLDFLTSLGFTTNPHYYCVSNFENLLSVIEKYKTIKEQLTYDTDGIVIKINELAFHSLIGATAKAPRWATAYKFATITSQSIVKNIIFQVGRTGVITPVCKIMPVMVDGSLVSKVVLHNYDYICKKDIRIKDHVIVHKAGSVIPEILEVIKSKRTDLQKPTLMIEKCPACQTILEKQP-GGVDYFCLNPNCREQKIQKLIHFVSKNAMDINVLGEQTIIAFFDKNLIAKPSDLYLLKKHKHILQEMPGFGAKKITNILDSIEASKQKGFEDVLFALGIKHIGKKVSQVLAKHFQTIENLQQATPEL---ITQIRELGIKIAQSIQQYFSNSCNLEEVFKLKTLGV-SFQSTN------PQNPTTQTIFTNKKIVLTGTLQKNSRLQIQQILEQMGAIITNSLSLQTNYLIVGINAG-SKLTKAQKLQIPIIEEKELQQIIENSQIKL--MKRILFIASLTKNYDTVVDIGTDHGLVIKKAFQQGYIKQAIAADIRLKPLFQAQKNLACYPVTFCLSDGFQNIC-QDFDLALICGMGTYAITKILEKSPD-KSKHFILGSQSNQDYLQEWLLKNDFQILEEYHLFDKFFYHFLKVTR--KS----------------------------------------------------------------MLNFLKKIFNSSKKALRKARTIANKVQNLEAQMALLDDKDFATKTAELKKLFQEGKTLNQLLPEAYALAKEATKRVTGLTPYYVQILGAVILHQGNISEMKTGEGKTLTAIMPAYLNALSGNPVHIVTVNEYLAKREFEGSIGDVFRFLGMTVGLNTKDKDHAQKQQAYLCDILYTTNSELGFDYLRDNMEIEASNLVMKRPYSYAIVDEVDSILIDEARTPLIISQSVKETKNLYKEAQRFVRTLKNSHYLIELETKTIELTEEGITKAENFFQIDNLYNVEHASLLHHVKNALKAAFTMHKDKDYLVDYKDGQVLIIDQFTGRALPGRQFSDGLHQALEAKEGVLIKEETSIGATITYQNFFRLYHKLSGMTGTAKTEEDEFRDIYNMEVIEIPTNVPMIRIDEPDFIFVSLKEKYDALIEEITSRHKKRQPIL-IGTITVEVSEIISKKLKKHSIKHEILNAKNHSKEADIIAKAGLKNAVTIATNMAGRGTDIRLGEGVKELGGLAVLGTERHESRRIDNQLRGRAGRQGDPGYSRFFISSEDELAQRFGGTRIEKIISLLQKISDS---ETKTSSKMVTKFFTKIQKKVESSNFDYRKYLLKYDDILRIQREIIYNQRKEILVS--NRVEQIVQDLMQKTLNKAILSHFT----NN----PT--QCQTQTLITFLENKFFPKQTFDLEEVQELCN--NPKTNSLDS-FQQHLLQKVKATLQSQKDFFEKDPDKAQYFSKGLKWITLKIIDNYYQRHINDMSSLRQGIGFVSYGQQDSFIEYQKEGQVLFNNMIAKIANDITATILKF-SFADSFQT---PPKQKVFLNNDSSDDESSKKRRTRKVRN---SKKPWN------MKLIIAIVSSHDANKVQQSLIENSFFTTRLATKGGFLKEANATFILGVKEEQVPKALEIIKAHSHKKTQMIPNNIINEFSA-YNSFPTEVSVGGATIFVLDVDQFLKV-MKRKYILKKESEITPVFKS--KKRYGNSLFIIYYFKQNAFPHFKFALSVGKKYGKAHERNLIKRRLRAIIRGVSPCLNPKMFFVIVIKAQAKSLTFQQLKTFFLQFATKTRILLSNN-------------MTKTNKIIGIDLGTTNSCVAVMEGGEAKVIPNAEGGRTTPSVVSFKGDEIMVGEIAKRQVITNP-NTISSIKRHMGEA-----NYTVNVGGKKYTPQEISAMILANLKKTAEDYLGAQVSEAVITVPAYFNDAQRQATKDAGKIAGLNVKRIINEPTAAALSYGVDKGD-KEQIILVFDLGGGTFDVSILTLVDGTFEVLSTSGDNALGGDDFDLRIVDFLVQEFKKEN-----SVDL--SKDKMAMQRLKDAAEKAKKELSGVTSSQISLPFL--TM--------IEAGPLHLEYNMTRAKFNELTKDLIDRCLAPVKRALSDAKLDIKKIDQVLLVGGSTRIPAVQDLVKNELKK-TPNKSINPDEVVAIGAAIQGGILSGDVKDIL-LLDVTPLSLGIETLGNVFTKLIERNTTIPTSKKQVFSTAADNQPAVDIHVLQGERPLAADNKTLGRFQLTDIPPAPRGIPQIEVTFDLDANGIVSVKAKDLGTNKEQKITISGSGALKEEEIQRMIREAEENAEVDRVKKESIDARNEAENMIFHTKKSLEDLKADVKPEEKDKVETQIKELEEALKGDDTALIKEKTANLTKESQEIAMKAYQKAQEKQAQEK---GTQ-----E-NTTAKNEKPQDEVVDADFEEQK-----------------------------MTSFEIRQMWLKFFASKNHHIAKSSSLIPR-NEANLLWVNAGITPLKKYFDGTQTPPFRRITNVQKCIRTNDIKNVGKTSRHHTFFEMLGNFSIGNYFKKEAIHYAFELLTSPKWFAFPLEKLYITYFFQDQDTYQYWLDLGVEKNHLIPLKSNFWQIGPGPSGPCTEIFFDRGKTFDPRNKELIIQDLENDRFIEIWNIVFSQYNCDPKLSIEKYQELPSKNIDTGAGLERLACILQNTKTNFETDLFFPLIKALEKMTQIKY---T-GQESFKIIADHLKTLVFAINDGAVLTNEKRGYVLKKLLRRAANEGKKLGLYKPFLHQLVPPTVAMMKDFYKELCTNQEMIAKVLLQQENIFEQTLKTAEKTFLQHL-TQKTLSGQNFFKLYDTYGIPEDLILDYAKKKNITTD---YQKFQELLHDHQNLSK--KNQTSQTHMN---KQEEAFLQ-FLTPSEFIGYTNFTCKTKVIKVFDKGIVLEKTPFYANMGGQIEDEGWIDNTKVTKITKLPNGQILHEV-------QGNFCEGQEVYACIEKTKRNQISYHHTATHLLEAVLQKQLGSHLKKQGSSVGFSSLRYDFNHFEKITPQTLLQIEKEVNQLIQKSVPVKIEQLSIPDAQK-KYATLLEQN--QKAKY--KDKVRIVSI-DTFSVDLCGGTHVTNTKDLEHFTILSCESISSGIYRIEAVCNNNCQESLNAKLVPYQNDLHQLTQKAKSLQT--------------QNLIFDVKN----FPPI----TQSYQDILNYQKHIKAQQQALVLFEKKVLEYHQKNMVQAESNFLPPQITKKMMLTIE---EEKPLEVIKFFMNHIFDKYHLEVLFLSYVQPEKIVFLCKSKTLHAGNLIKEALSLVCGSGGGNASLAQGGTKKTKNLEQVLNFVKTKLEINMAKISFTPARHRRRKKVLKMAKGYFGSKSTLYKTAHEQVMRSLQYAYRDRKQRKRDFRKLWISRINAGAMLCGIQYSRLMHGLALAKVDVNRKLLADLSHLQPETFAQYVQLAKEALV--------QFQQTLKQKKAQLTKLQE-EQLNQLAQKE-EKPS-QLKKTPKPQTTQEKLEEANSPKLEKKELKENAPKLEQKEPTQTKEQEQTQELQ----------------------QEKTVEPVKAVEVLQQETQPQPEEKTSLQPEKVLSTEISEEKSDDALETKPQTTQIKAKKPSL-------------DLSKMLLLELKKLAKEHKVPNFHKLKKAEIVTALKKLLLKK---MNKTNRFFEKVSSYQNQGINLPQRQTKFSAGYDFEAAQSMEIPPQTVILVPTGIKASFPWNEVLLIYVRSSLPLKKQLTLANGVGVVDSDYYNNLQNEGHIFIALYNFSK-NPVQVCKGERIAQGIFQPFFQITQE-----KENN----------FARKGGFGSTK-----------------MN-NL-DPKINNYNSDVSFFALGGLGEVGKNMYVFEIHKQIFIVDSGILFSDDFLLGVNYVIPDYDYLLKNESRIVGLFVTHGHEDHIGGIPYLLKKVRIPKIFVSGIAYYLLEHKLSEHKE-IGALPKIEKYSHDTKYEFSHQVNVSFIRLNHSIPDTFGIVFNTKY----GNIFYTGDFKIDYTPVGPEAQYDKLIKIKQEGVLCLLSDSTNAEQSGLVQSESTIGASINELFVNIADRIIIVTFASNFYRIKQIVEAAIQTKRKVAVFGRSMEKALEIGKKHGYLNIPEGTLVTSNNIHKYR--DIILLCTGSQGEPLAALSRIANNTHRQIKLSPKDTIIFSSSPIPGNQENINKIFDLLFKKNVNVITHGPLINTHVSGHGNQNDLKLMLSLTKPKYFIPVHGEHRMLIAHKNLALECGIPESNIFILENGQMVSLSPGKA-AITEKMNVGNVFIDASGI-DDVGNAILKERRSLSEKGLFSVVMSIDLKRKKVLNLPTIVSRGFIYMKDNQEMIKQISYDIKNSIET-AIKQDEVQKETLNKIIVDYLASKIYGITLRNPIIIPIILTF-MSLLKKLFHHNSTKYSKHNHWYYLAPALILMVLFNFYPLVKTLFISLDSRYNKFADTFS----YSFNFYNYTTTFCDPDFRTALFNTFLLVFVAVPISIFLSLMIALALNSVYNRFLKNIFQTIFFLPYLTNPVIMGMVFAVLFYHN-SFGIQT-RPEGFFNSFFGL-----QQDWINIAAPYSYKMFVLIFYVVWKSLPLQILIFSVGLKNISKDYYDAARIDGASKITLFRKITLPLLAPTIFYQLIIAIIQVFKEYESVIGVFGNSDITKVN--TVVGYIYQQ-----LEGTLMDSYSRGAAATVILLLISILFTAINFFFFEKKLNE---------------MNPIVILII---LIALNAFFAACEISFISTNESKIELDIKKGNKNALRVK---KIKAKPTTFLSVIQIMIHIITFFQGNIVTSCWLRETEG----HFSLH--------NIGIEALIITLSIIFGELIPKRIAMHAPSKIAYLFSGSISLIAWLITPLVWILTQVSNLFLIVFGLNPNKNSIQVSEDELRLMLTSSYQKGIIDKDENKMIQNIFEFDHTNISEVMRHRTEVVAIDVEITKKELIKTIQNEKYTRFPVYENSIDNIIGILHVKDIFNYLMSSNPN-----------------------------------KIFDLKKFIRKPYLVPDTKNTNEFFREMKKTKTHMAIVIDEYGGTAGIITFEDLIEEILGEISDEYD-NEDLMIKEVAKNEYIVNGFADLEEVAEAIKLEFNTE--DYDTLSGFLIGQLGRFPKPNDKNTEIIYKNFKFTILKHNDKVISQIKITKIDLQEEIK---------MPKTVFRKGETIEETLRRFKREVSKSGVLAEARRKEHYIKPSVQKKNRQKNMR-SKKR----------MTLNKKTNNENSSNTTPKLSKKTDLR--------NDFASKNYVFNPQDKVFQIAQVFGITSAVLIKKLLQLGLKADVNQTLEKDIVELLAKDYNIQVSEPQEKHTPPQLQP---QKPSLTKTK----TN-QKLNFQKKPPIVTIMGHVDHGKTTLLDAIRKTRVVDQEFGGITQHIGAYQVEY-QGNKITFIDTPGHEAFDKMRARGAKITDICILVVAVDDCVKPQTLEALKHAQKAQIPIIVALNKIDKPNN-NTQQIMQELSSYDLLPEEWGGTTPYIAISALKREGLEKILEIILLVSEIQNLQANPDQKAQGTVIEASLDKSLGLVATFIVSDGNLKVGDIVVAG-ASYGKIRSMEDENKKKLTKALPSQPVRVAGLKEVPQAGDIFYAVANEKQARQIVAEKKSQ--TKETL---AKTPSPLNLEDILQDL--ETEKTQELNIILKADTQGSLEALQGMIAKIKV--SDLKVQLLRAAVGTITETDIAFAKSSDSLLIGFNIKPASSTLKSAQRQEVKITIHNVIYRIIEDIEQKLKSMIKPTFEEVVTGKVEVRKIFNISKVGNIAGCYVTQGIVNNSDFAKVMRNDEVLFKGKIASLKHLKDNIKSAKQGYECGILLDGFNDFEINDIIETSKLSKVEE-----MENIGIDLVEIKKIKKIGKDILAARILSSEEYQIYQIIQNPQSQLTFLAGRWASKEALFK-AFQTPQKIDPTCQNYCNWSILNDKN-GAPY-VKNNTCTTFFNPILISITHTDNYALALVILKKLPQSTS--------------------MNNKIYELTQSGIEKLKKELTFLKEVKRKENLEALKEAREQGDLSENADYDAARNEQALIEHRISEIQNILKNVRVVKVS-KEREV-SIGKKVSLELLHTKQQQEIELVSTLEADPFNNKISIESPLGQNIKGHQIGDVVFVTGETGNTFRVKIVDVQ-----MQK------QSNFIKTIIQKDLQSGKCSQIITRFPPEPNGFLHLGHARAIIINFELSHFFEGKTLLRYDDTNPSKEKQIYVNAILNDIKWLGYTPYKITFASDYFPQMYQMALFLIKQGKAYVDDQTAEQIAQSRGNLTQKGTNSPYRNRSIEENILLFEQMKKGKFVEGSKVLRAKIDMQNPNLNLRDPILYRILSAFTLKQK-HWHIFPTYDYAHPLEDSFENITHSLCSLEFEDHRPLYDWIIKETKAKHTPRQIEFGRLNLTQTLMSKRYLNNLVEKNLVTGWDDPRMPTLSGIRKKGYTPEAIKNFVLETGLSKVNSQVKQEMLESFVRDDLKGKSLPRMAVINPLKLTITNFPENQIETLKAPWTNNFHTCKCCNTSQT----QGKTQGKTPEQNQEQTKGKEQTQEREIYFSRHLYIEKDDFALQKPDKNYKRLTLGEEVRLFHAYFVKAYDVVKNNKGEITEILATYDPQTKSGSGFKDRKPNGTIHFVEAKTACKATFNFFAPLL--------CTNGN------FNDKSWHIKKGFVESSLQKSCCCKNHFQFLRQGYFAADKITKDTNGKTQELNFNEVVSLKSNPQK------------MFF-DTIAAISTPLGTGGVSIIRVSGNNSIAEINKIF----KGKDLTKTKTHTITHGFILNKDQTILDEVLISVFKTPNSFTGENVVEINAHGGILITQMVLERVLSLDIRLAFPGEFSQRAYLNGKMDLIQAESIMDLIHATNENAIKIAHSGLQKYTSQLVTSLRDQILNLIAQIEVNIDYPEYDDIPQITQQKIALEVKSLIKQLENILNHSYKNRYLKEGIKTLIVGRPNVGKSSLLNAFLNETKAIVSDISGTTRDFVEAYFNCQGITLHLIDTAGIRKTDDPIEKIGILRTEKMLLQAELILLVLDKSNHLQEEDIQLLQLTKNHPRIIIGNKADLK---SDKLISSLSNNSSQLAPQEIISVSSLDKTGFLDLQQTILKKFQLNDIQPKDFNYFSNARHINQIQIALRSFQDLQQALLQSMPIDIYSIDLTKAYKALGQIIGDNQE----NSLIKELFSKFCLGK------------------------------------------------------MKITIIGSGAWGSTLAQVLTDNNNQVLLYDTNLSYVEKINQGKHPIF-NDPL-VNVKAVSCLKQALDYSDLIVLAVPIKSMRHLLKQFALML-NTPKSFVNVSKGIEPLTFLRVSEIVKQVIPAPLLANFASLMGPSHAEEVILRKLTLLTAASSNPAFALEIQKLFSCPNYLKVYTSSDLVGNEICSAFKNVLALINGILVAKNFGINSQAALMSRGILEMSRLVTFYQGNP--QTVLGLPGLGDLIVTAFSKYSRNFNAGAKIAAGITYQQIIDSSLQTIEGFQTLNAFYQLQLKHNLDLPIIKASYQLIFESKPFYTVFETLMQRPFKSEF----------MRTYMDFKSGFIAILGRPNVGKSTLLNALTQQKVAITSAKPQTTRHKIIGICHEPNAQYIFVDTPG-I--NQYKHLLNQKMNNIAFQSIKDVDLILFLTDSFYH--PKEEILLKMIFQTKKPVFLVINKIDRLKSKSQIDAIILSYLNHFSFQTVIPLSAI--KAKNTTFLKENIYQNIKPGVAYYPQDMITDQKKELWISEIIREKILYYVHEEIPHASAVIIEKMEQ-KDH--LLEIWGLILVERSSQKQILIGKAGSKLKQIGTHVRQDLNCHLQIKTHINLWVKVYTNWRNQKDLLSR--FGY--------------------MKIIYNKIKAFETIIIHGHINPDGDCYGAQLGLKDAITATFPQKKVYAVGQQNHSLSFVGVMDEV------CDSLYQSALAIVVDCGQENKISDQRFKLAKDTIRIDHHLLMDNYCN--YQWVDANYSSCSQMI-FEFKEKCNMKLTHKGALAMYVGMVTDTGNFCFDRVDQNTLKAASSLI-AFDLDVSQIFFHLNKETLTLFQYKAYIYQNVV-TSQGFAYVFISQETLKKFNLHIDVAASLVNILGHLENHPVWAFFLEQP-DLTIRARIRSRGPEINSIARQFKGGGHLRACGATLNNNQEMTFFISQIKDSIKAFETKSQDKNPKLIKN------MIENYNFTSKSFKFAKGFKAFIARGNVINLAVAVVIGQLFAKIVSSLVADIIMPLFSLLFNYT-GALKELQLEI--K------------------ANTY-LGYGNFLQTILEFLLLSFIIYTILTLMSWKNPLQK-------DKVDN-NMLLLQQS--LDKE-IALLEEIKDILKSNK--------MIRYCFYKE-KKKITSIQVWGHALYA-PKGFDIVCASASTAIIVTLNALEKLQFQTDI--TYNLQDKLFELEVKTTQNTVLFTLLDNLEYTICNLAKQYPNNFKKISQ-----IQTRKRL-----MAVVTAKQLLESGVYFGHATRKWNPKMKPYIF--------TSRNGIHIINLKKTSEEIEKAYQELLNIITSGGKALFLGTKKQIQSAIREEAQRSQQYYVDHRWLGGTLTNFKTILKRIELLHLLHKQEEEGLWKKLLKKEVVQLKRKRDKLEKFLGGIKDMKDLPQAIFVVDPEKESIAVAEARKLGIKVFGIVDTNCDPDLVDYIIPANDDAIRGVKLIIWLMANACVEGTGGVAEK---AETFDAKNPLKPQNYNTSNKRPYQDSP-RKPYYQNQNQNQR------------------------------------------------------------------------MNILHDINPERITKEEFIVVIEISQGSKKKYEIDKETGLLLLDRFLTTAFRYPINYGFVPLTHCEDNDPLDVLVLSQEILDPMTLVKCRPLGVIKMIDNDELDEKVIAVPVFDKYFSHLQDLKDMPLPMIAEIKHFFENYKALEKKKVVIEAIQDKQAAFSAIETSLLTYQ---KVIKTSLKKEKKQ-----------------------------------------------MSFFALFLAIPFYWMLNLALQD-----NPACPSFFPKDL-TWNNFSFLF------TRYSLFLTFFKTLTVVFISTVLGIFVSIITAFALS-ILEF--RTKKIILGVFLITTMITTESMFLTNYQTVARLGFVDSGQGTRVFSGIYLAMILPFIINVFHIFLLMQNIKKIPKELYLSAKVDSSSDWKFLYKILTPLLRDNIINIIIFRAVATWNAYLWPELVGG---KLLTNVIRNIF----DSEKNQHLVNQQMAATVLMTLPLVLLFIFCKRYVLEGKLNSGIKGMLKIYNSLTRKKEFFNPAHPPQINMYVCGPTVYNHLHLGNTRPLIFFDTVKRYLEMLNFRVYYVVNITDIDDKIIENALKNQVLEQDLANKYIKSFNNLLKTLNIQTINFKPQATQYINSMIVYIQTLLDQGFAYFTDQGIYFRVSKIDDYGKLKKQDLSQLKQNARK-QLDPQKEFPGDFILWKKTSQGITYPSPWFAGRPGWHTECATMIEQLFK-LPLDIHGGGTDLKFPHHENEIAQTHSHSH-QKLANFFMHVERLDYQNQKMSKSLGNIIWCKDLLKQY-NPCIIKLLILSTHYRKPINFSYDLMEQAQQKYQKITDFLTKNNFYLKVNQFSCQTLDQDIMQLFHQLMQDDLATHKVIDLMEQTIKQTHQTQ-ILDKLSQFQNSLLLILNILGIAIPFNKPTKIDLQTYFLWQDARKCRDFAQADILRKQLLDKGFI----MYHIPIGISGRHTHLSQETLDILFGQKNYQLTFFKPLKQTGQFAAQEKIDVMSPSGKILPQVRILGPTRPFDQVEISQSDALRHGFTAPVRSSGDIKGSGKATLIGLKGQVDIEEGVIIANRHIHLSTQDAKNFGITDKQMVSIEIEGTKPGILKQVLCRVHPDFKLECHLDTDDGSAFLLKNGDTVKLL-K-----MLDLNFVVQNLPSVIAKLEKRQQNFAYLNKLPLLAQQRKSLLLEIQDLRSQKNQSAKKVAQKANAKEDITLIL---QDTN-FLRDDLQKLEQKLKLKEQEIFDILSITPNLPHDSLPIGTNDKDN-KELYCE-GQIRTFAFTPKDHVYLAEKLDILDFKKASKISGSGFVVCKGLGARLERALIQFMMDLHS-KKGYQEIIPPYIINEKSMFSTGQLPKFEDEVYKLYNSKNNWYLNPTAEVPTINLHREEIFKPDTLPIKYVAYTTAFRQEAGSAGKDTRGIFRQHQFNKVELIQFCHPQNSYECLDQMLKDSEEVLKLLKLPYRVVLLSTGDLGFSMAKTYDLEVFLPSYNCYREIGSISNSCDFQARRANIKIKNPTNNKNEYVHILNGSGLAVGRTVIAILENYQNQDGTITVPEILQPYLGTDIIK------------------MIYDSIVIGAGHAGVEAALILAKK-H-NTLLITGSLKQVASLPCNPSIGGPAKGVVVREIDALGGVMAKAADLAQIQIKMLNSSKGPAVRALRAQIDKLEYPQIILEILQKKLNLTLLEGLVNNLVIQNNQ--VQGVCLIDGTKINAKTVIITTGTYLSSQILIGDTKKSSGPNGVPTTYGISTQLKE-LGFEVIRLKTGTPPRVKKNSIDYSQTKIQMGDNLEQIFSF-VPQTNQRPQEPCFLTHTNQTTHQVIQKHLNQSAMYGGYVEGTGPRYCPSIEDKVVRFCDKNSHQIFIEPESLSLDEMYLQGLSTSMPQHVQHEILKTIPGLQNAQITKYAYAIEYDAFNPNQLKHSLETKKIQNLFLAGQMNGTSGYEEAACQGLMAGINASLKLQNKPPFVLKRNEAYIGVLIDDLITKGAKEPYRLLTSRAEFRLLLRHDNADLRLKDYGYQLGLIDEKDYNNFQNKKAKINLLLEKSKNYEILVNSDNLSYLKQQNSASLGEKTTLAQLLKRPELNFCTLQHFLQEKADKTIYEQVEIQIKYEGYIAKAQKEAQKLARLEQKKIPSKINYADIKNLSKEAQEKLDLIKPQTLGQATRILGVNQVDISILLVYLEKHHA---LL----------MQDNKQLIDQINEKMPILDLVQE--FVQLKKSGKNYMGLCPFHDEKTPSFSVSPERNIGVCMSCKKGGNPVFFYKSIKNIPLNQAIFELATRLGIVTSLPQQ-STHQYQKFYNIMQEAADFYSHQLKH---------------------------------NKQVLNYL-EKRGFDNDIIKHFKLGYA-------------------PKASHLSRYLIEGTKFEPDDLKKLSLI-----NQDD-KTGNFYDFFKNRLIFPITNKSGEIVAFSSRS--LDDQM--------P-KYLNSPETIIFKKGETLYQYYEAQAEIRKKQTVILHEGFFDVMASFKAQFKNVVATMGTNLTLDHAKLLKKLTDKIIIAYDGDKAGKTATLEIGTFLQKNHFKVQIVDFPNNLDPDEYIKT--EGPE-KYQHL---ITDN-LKDFLALKVDLICQQMDSYN-----QTKTKKELQE-LFQSSSFEIKMLYQEYLQKTYQLTVNL--NSQVSINKA------PKPPYIAHTK--QQLNVT----KFDIK-------------------------------IE----------IIIELLLNAAFFKTQNPKTFATIKKTPGFDDLQCSCLLNYIKNYYKKNPKQTCIPW---------------EEIKNTTFKENIDDLLTSIEKHHFFKMEKRPLLQDKEGKIFNNYIKEL---EIRDKIEQKQQKINE-LNDKLL---PIDN---TEKNKLQKKKDKLKKERRQLQQ--QLSELVNDIFC-------------MWMHKKILLKLSGESLKGESSYGIDPRTIKKIAWEIKAIKDLGVKIAIIVGAGNLWRGRIGEE-LGMDRSQADYMGMLGTIMNSLALQDALEQTNTITRVMTAFPVSSVAEPYIRRKAIRHLEKDRVVILGAGAGSPYFSTDTAAALRAAELNIDVILMAKNNIEGVYNKDPKKHQDAVLIKHMKHQQILSQRLAVMDITAASLCLENNIDILVFNMLKKGNIKKVVLKEGNIGTVISSKGE------------MSFKIAIVGRPNVGKSSLFNRIIGKRHAITHQKAGITRDRIYATAEWLTKTFGVIDTGGIEIQSTPFLEQIKLQAQLAVDEADVIVFVVDGQ-TGLTQNDIYLAKLLYKTKKPVLLAVNKIDNHNLLSNAYEFYALGFDTPFAISTQHGIGIGDLLDKIVFLMRDAALLSDSSFLEDLPIDTPLQTPPSEFNYEIPQKQLLEPEQNQNQE-KDNNIIKFCVVGRPNVGKSTLTNSLLASQRMIVSDMAGTTTDAVDTFFENDGQKYQIIDTAGIKKRGKIYEQEDKYSVLRALGALEKADIACLVLDAKEGILEQDKNIAGFILEHHKACIIIVNKWDLLEKDT-NTLKNFEQKIRQEFVFLSYAPVIFLSAL--KKSRLTQIFAILKRVFNNYKSQFSTSLLNDILQEATLITPPTFFNQKKAKFQYIFQTKTKAPEFLCFVNDPKHIHFSYERFLKNQFRKSLDLEGTPLKIIFHKKKSNF------MISIQNLTFYYGC-NPILKDLNLTIQNNSWVSIVGHNGSGKSTLAKILVGLLS-CTKGQILIDNIVLNEKNLPLLQPKIGMVFQNPDYQFTGLTVREDIAFGLENYNVCREEIIAKVWQYAKMVKIDDLLDTNVNQLSGGQKQRVAIASILAMEPEIIIFDEVTSFLDPQGALEVQKIIQTIK---NKILITITHDLEFAAKSDEIIVLDQGKLITQNPPQNLFQDPLFLQQYKLKSPLSLDLYYEILKD---STTKNIKNDQ-MLENLKDILWQYNLKKMNTLFEQLPILEQTKKALKELNFIDATPIQALVIPEIIKGHDVIGQAQTGTGKTFAFGIPIIEKIEPKIQKTQSLILCPTRELTLQVYEELKKLLRFYQEIRIAVVYGGESYTKQFRALEAKPHLIIATPGRAIDHLERGKIDLSALKILTLDEADEMLKMGFQEALETILKKIPEERQTVLFSATLPPFIKKIASKYQKDTKILQVPVKNIAVNAIEQNYFLVKEVDKAKLLVRLLDLKKDYSAILFANTKKDVDEITTYLQDKGFLADAVHGDLKQNQRQYVMNNFRKGKIKILIATDVAARGLDISDIKMVINYDLPHEDEVYVHRIGRTGRAGKKGLAYSLISPRKVSQLKKLEYYLKEKITLLDIPSVQSIKLQNAKDLEKKLLNIIEKNNKD-----ATPNPLAQKLLETFSSEQIIQGLLKNFLPKERNYT--DILPPKM------TT-------NNSFTRSRFG----GESRFG-----SYSSNNSYG-NN-SYQR--ANSNFIEVVINLGKKDNI-NPPILLKLLKDHFQIYGKNIGNIKHLTHETIFEVASRFWNQMKSKTNIRFQNKTLIL-----------NKKD---------------------MIIKIHNQTSFCITPFKSLLIKMFLPIKEKKLMHLIFVTNEKIQELNSFYRQKNYPTDVLSFPNDLTFFAGL-EDNSLGDVFISFSKAQVQAQKAKHSLEREIAFLAVHGFLHLKGYQHRTEEEFQIMLALQEKILQNVGLNLDKTT----------MFAIIKTGGKQFRVSEGQEIYVEKLNVEPETTYQFQEVLAVGG----SNPVLGTPFVKDAKVTAQVIKHNRAKKIIVFKYKKRKKYRCKQGHRQSYTKLLITKITV-----MLSHLNLFQIKNSVFLSLEDHQSLSLLYQPLIGTHALGIYHILATLKP------NIF----YQHQFLFDLSAVSKNDFLEAQEKLEALNLLQTFCNSET-QERIYWLNLPCRSQEFFKDPLFSNFLLSEVGEATFLSLQNHFSKEASTKKNNWDAFQDISKKFDDLFQVQKMDLPTDFTCPNNQTNSS---PRQ----FLNNAFDYKLFLQKLPQRFKKPSLTCNQTSDFIQKLSLVYNLDEATLSEIYQKTFPKP--SEIELSKLSLGVKRYYQMNTQNQNLVFAKKTQYN--EQDTIALLKRKDSTQRIIINHCP-KNMQATAADTVFQFMERN-NLEPGLVNVLLTYILE-RKG----FVP-SVVYLEKILKSWEQKGIFDTETAYDFYMEQEKTQSQT-KFRSNL-KKPQISPKWLEDFKKKKQS-------------MNQKL-GLKDQDQEIFDLIEQEKIRQKENILLIASENFVSQAVLDAQGSILTNKYAEGYPQARYYNGCKNVDQIEKIAIQRATKLFGAKYANVQPHSGSQANMGVFQALLKPGDKILGLSLMDGGHLTHGHKLSFSGGFYEAHFYNVNPQTEMLDYDEIRKVALKVKPKLIIAGYSAYSKTINFKKFRQIADEVNAYLMADIAHIAGLVACGLHPCPFEANADVVTSTMHKTLRGPRGGLILTNKEEVFKKINRGIFPGIQGGPCIHTIAAKAVAFQEAMMPSFKEYQKQVIKNANTFAKAFQQKGYRIVSGGTDNHLFLIDVKHKNTEFTGSKIANMLEKINIVVNKNTIPFDQEKPFVTSGIRIGTPAMTTVGFRENDFILVADLMDKAINHLDDESYLAQIKQQVLALLSKFN-------MAIKMRLQRFGVHKRPFYRVVASESKNARDGKFLEILGTYDTILDIVELDHNKVQKWLSNGAQPTKTVKKVFKKS----KFVAKTNTKVEK----MMKTIITNKKAFYDYSLEKKKYQAGIKLLGSEVKSIRIGKINLLNSYIHIKNEEAFIVNMTILKYPFSCCL-AYDENRTKKLLLQKHEIIQIQNKIKTEKLSVIPLKVYFNKNLVKLEIALAKGKKQHDKRNALKDFDAKLRIQKTLKKFNQKQ-------MIKKRIITGATLVLFSFFFYYY---SPLEIKFVVFA---------LLAIKAVQEMFFILKHPKDTQK----QTFIKFGLVSTSTLLFFTVVCLILYPNICQNQNLIKDAKQLNFLFLNKNTFV-SLTKSTPSNLN--FFLLLFLPFVLVLIMLV-FLPFLQTKDVS-----------------------------------KTFL-----------------ITFYIGFLMACLFSLFFLHWHYLLLFFLAVMLTDSSAFLARFPRFCPFLGTRPLAFHLSPKKTQKGAILGTFGSTITV---LMVFLFI--DCNSC---------ISFPI-----------------------------YAFLISIISQISDLLASKFKRDYGIKDFGSFLPGHGGFLDRFDSWLLSSFFALILFNL-PF----------------MTQKEQGQGFIEVVCGPMFAGKTEALIQRSNQALQLNKKILSFKPRIDDRYSVKEEIVSHNQNTIPAILIDKSKDILTFIT--PEIN---VVIIDEAQFLDNDIVAIVDYLANCNIEVIISGLELDFCGKPFGPMPYLLAIADNVTKLTSICAISGKKANRTQRLI-D--GKPAQSNEPIVLVGGK----EY--HEPRCRKHHCLADIDKTKINWGNFTKQSK-MNILSIETSCDETSCAVTQNGKKVLSNVVFSQIKDHQIFGGVVPEIASRKHIQFMTLVLQQALKEANLTPQEIDLVAVTQGPGLVGSLLVGINAANVFAYTYQKPLLGINHLLGHIYSAQI-EHEINFPALVLLVSGGHTDLFYLTDHLQIKPLGTTLDDAVGEVYDKIAKNLNLPYPGGPLIDQLAQQGKDTYHLVRPYLKNDNLNFSFSGLKSTLVNLV--MKQNLKDI---HIPDLCASFQASVIDVLYEKTKRALNKYRAKQLIVTGGVASNSGLRQKFMASFANLEVIFPSLQYCTDQAAMIGIAAYYQKQI--TKASKKYDLTANPNL--FF-------MANIKQQKKRNKTNEKRRLQNVSFKSSVKTVVKQVKTAVANADKQKALVLLSVAYKKFDKGVSKRVYHANFSARNKSDLQKLVNTL----------------MYCCSNSSSIHNH------------EHNDK----------KPLICFVIGTFLYSLFALY-LHS------HNC----TNTLVLVLVSLALLFLIG-YHVILEGFIETWQDTCKFKKFTPNIHILMTLAALGALYLKNYNDGILLIVIFSGASFLEEYVETKSQKEIKNLLKLQVAEARLQKEDGSTEIIPSKLLKINDLVLILPGDQIPTDGVIVSGNPNINEANITGEGIPCDKQPGDFVYGSTINGSNHFVMRVTATNEQTVFTQIVRLVSQTQNNISKTATLIKKIEPIYVKTIMATVVVVLGLAG-ILH-------FTGP--SNPNFE---FSTWLHKTMIFLTVSSPCALAAADIPSTLAAISNLTKKGILFKNGRSLEKMADIKAFACDKTGTLTEGKPQVTDVYVAP--EISEEKYHKYLDILLGMEQKSNHPLALAIKNHFHH---------KSHLQIEITSSVGIGLETFYQ-NNHYKIAKATAFTQTP-----ICGSLQAQTQKFLSEGKTIVYFSCNNNIVMVLALLDKLRPQAYHLMQYFNHKNIYTAVITGDTQQIAYILQKKLHLKAAWGDILPAYKLEKVQELQKE--KGTTVMVGDGVNDAPALTAADVGIAMQNGTDVAMDVADAVLMQNDLSKIIYIHQVAVKLRKIIWQNIIFAMVVVCILNLCNL---------F-------GEMNLPWAVTCHEGSTLLVIFNGLRLLQSPKNPKLKDKKKNTKSFNK----------------MQQLAKDI---LASLETKMTKAQEVMLKNFCDIRTGTANPNILDKITVNYYGAPTFLKTLASISVSEGNQLNIKPYDSTLIPNIQKVLLASNLGITPQ-TDGGVVRLVFPKPTEERRKALMKEVEQLAEKTKVAIRNVRREGNDKIKKVELTKDLETFYLNQIQTLTDKNIKLIEKHTTTKNTELLKA--MSFYEELKWRNLIKDCSNETQVKELLD-NNQVKFYCGFDPTSHSLTVGHLVQITMILLMQRQGHLPVILVGGATGLIGDPKETEERKLLSLENSLQNAKSIECQLKNILLNKQVEFVNNYQWLSQIDIISFLRNYGKLFNINYMLSKHAVAKRL---ASGISFTEFSYMILQSLDFHHLYKNHKVRLQLGGSDQWGNITSGLELIRKLEKKSDA----LGISTPLLLNSDGTKFGKSEKGVLWVNPSMTSPYEIYQYFLNVSDKEVINYLKMLTLIPKQEILELEKNTLENPQQRLAQKTLTQNIITLIHSSDILQECIKTNQILFSNAKKESFQEKDFILLQKTLFCYSTK-EDILLVDALVQTKLATSKSEAREFIKDNTIKLFNQKIKSLDFA-ITKKNTL-FDKYVLLKKGKKNNALIVF------MRDLVKLVCTECKRENYHTDKNKKKTPGRLELKKYCPFSRTHTLHREKKMEFDNIIKTLNEQ---AGSEQKLTSQLIMSFLQNQNIKIPYQQIAQKLKEQGIQIISCETQ-------AAPSLN-ENPNQNDTH-PQTNTTNDDFTDLDSELTNANLENTDDNKDEGNTQDSEEDIQDFDISEEDLISDEKLI---ELEED-EDEKISKEEISKIHSDIKMDDSVRMYLKEIGQIPLLSLAEEQKKSILVFLGKQAKQKLAKHKTKEIELSEEQLQEAHDQIEQARRAKDILVESNYRLVVSIAKRYIGRGILFLDLIQEGNMGLMRAVDKFDYQKGFKFSTYATWWIRQAITRAIADQARTIRIPVHIVETINKMALCTRKLTQKLKKKPTVEELADKMNISAEKIRSIQYIEKKPISLEAPARENEEDETSLGDFISDPNILSPHEYMMKEVTQRLLDEVLENTLTDREEKVLKMRYGLLDG--KTHTLEEVGNLFGVTRERIRQIESKALRRLRTPAKQSKLKSLYHN--HK-MKGLLVLYDGFEDCEALVTR-ALLNRVDLPLTTATLNPQLEVMSSSGLCVKADANLAIINP--LEYDFLVIPGGPYVAQII--EKETF-----LLKLIQKFVDANKVIGAICAAPMFLGKLDLLKNHPFTCFPSCNHFI-EGTYLPNQKAVISDKFVTSRSPITVFDFVFALVEVLKGKAFAFAFKNSLNV---MKISIKDIFQKPELFY--QKKIVLNGWVRNCRYQKKLIFIDLNDGTFLENLQIICKETKTKNIEIAAEITEFHENQKVNTNNESPNNINLEKLKEMLQIGASLQVEGILKATKNRQTP-FEISAQNVSLLGASDFSYPLQPKKHSKVFLRQISHLRVRTKLFGAVFRIRNTAFFALHSFFQKKGFFHINTPIITANDGEGAGELFQLTTLNLEALPQTKNISNASKLADETTSKNEIDYQKDFFGKKVFLTVTGQLEAEAMALGLNKVYTFGPTFRAEKSNTPRHAAEFWMLEPEMAFCNLSQNLKVAQEMLQFVIAKCLEQNYQDIEFLDKTEKNGLIEELKNIAEEKEFLTVKYEQALEILQKSNTKFENPLFYGADLATEHEKYLTETHFKKPVFIVDWPKEIKAFYMKNNPDQKTVAAMDLLVPRVGELIGGSQREENLSVLIEKMNQMKIPQKDLEWYLDLRRFGGCIHSGFGLGFERLLIFLTGLDNIRDVIAFPRTYHNLV--F----------MLKKVFETTNLKDSFQVEIGTYARNVDASILVRYQDTVVLTTTVFS--RKPNNLDFLPLTIIYQEKLYAAGKIPGSFLRREGRSNDHEILTSRLIDRSLRPLFPDYFQQEVQVINTVLSLNPDFKSELASMLGSSLSLLISEIPFFEAISGVYVGKINDKFIINPTLQQLANSTLHLMVAGTKHNVTMIEAHANEVSEQDFLESINFAHQYIKKLCLFQENIKQQFAPDKITNTLHQTEQ----T--QQQAFFAKHQSQVKQAILSCNS---------KNDLQQLKEQILDQA-KQTPFFKTIDTTTVFDYEAHKKH---LQTTETLFQKLSKQETRSLILQEKIRPDKRGLEEIRTLESQIDLLPRAHGSALFTRGQTQSLAVVTLGCLSESKIIDGLSDEQ-NKCFMLHYNFPPFSVGAVGRYTAPSRREIGHGTLAEKAISQVLPEEKDFPYTIRVVSEILESNGSSSQATVCASSLALMASGVPLKKAVAGMSVGLVFD--QATNKYVILSDIQGLEDHVGDMDLKIAGTNKGITALQMDLKIQGIPFKILQEAFLQAKKGRLHILEHMSQTISQPRLEVSKYAPKVCMMQIKPEKIRDIIGNGGKIINQIIESHDGVKIDIEQDGRVFLMHSNLETVKKTVAFIESLIQEIQIGTCYQASILRFVSDKQ-GKMI-GAVAQVCPGIEGLIHVNQM---KFQKITDVLKIGETVSVKCTKINDRGRIDFLLLPKNTQEKKSMNEKKEFLISASEAFQRLDHFLLIHINLNKSQCQKLILAQQVLVNSKPA-KKSYLLKAQDLITVIIPQ-TQESVNLQT--PQNLNLDIIYEDPYLAVINKPANLVTHPSLIFQETTLVNGLLYQFATLS-HVD-TQRPGIVHRLDKNTTGLLIIAKNNDVSDKLQIAFQQRKITKIYWALIEGFLEDK-GTIKLPIGRNPHNRLKMQVIPDGKTAVTHFKTLQRFSHFSLMEFNLETGRTHQLRAHFSFLKRPIIGDLLYG-SSHHITPLGQFLHAKMLKFNHPITNQNLILEAPLPANFEKLLQSLNNSN-----------MLNKEDIQKILNLSLDKGADFAELFFENAYSHTLKVIGKDVVSADTSNTFGVGIRLLKGFDEVYGYTNKTDYQNVLSLL--LKLKKSFQGKA-NKVIVLQTEKPLKNTIQKPYNSMTQEQKAQKLLKLSAIIQNYDPQIIQSITSLSQKEQHVLIANTLGVYQNDTRNYIRCGLVGVAQRGQEMQEAFEGPG-RAMGLEFLDAIDLETIAKKVAKQAVALLDAKSLKPQTMPVVINHGFGGVIFHEACGHPLEATAVAKGLSPFCNKLNQKVASEVVTAYDDGTIKESWGSLNFDDEGNPTQKNLLIEKGILKGYLIDFRNGRKMKMQSTGSSRRQSYKYSPTSRMNSTYIEKGTETPEQIIADTPYGLYAKSLGGGTVVPATGEFNFVVNEGYLIENGKLTTHVKGAMLIGHGADILFKIDRVANDLVLGQGMCGSCSGSLPVDVGQPTIRVKEMIVGGNQK----MSKCYITGKTTLFGNRRSHAMNATKRIWKANLQNVKIVDENGKVQKVKISARALKKLKLQRAMIKVIKKKSHSGLKKRIKITKKKKLLRGHAYKNHLAASKTTKQNRQLRGVTCVKLCDYNRIKTLIRGL--------MEIKKINDQKVQYFFEVSSKELETQLASAYEKIKPKVEIKGFRKGHVPRKIFENRFGKDNLYSDALENILQTKYQEVLQ-KKDFESMGMPQVIDL---DQKKL-KDNQNFTFGLEFIVKPKVTLKKYLGLEITKDD--LEVTDCEVEEKINSLLEKQTT-----LEPKTQN-DFLELTDTA-IFDFEGFVDDK-PFEGGTAKDFSLKIGSGQFVPGFEDQMLGMKQEQTKDINITFPSDYHQKSLANQKAV----FKVTLHQIKTK-KIPQLTDNLVKSLKLA-NASTVEELKKNTKQTLLAQKKHKDKENVEKQVIEQLVKNSELEIPQEIVSQEQIRLQKEFEAQLKQQNLTLEQYKQYLGIDDEKMEKEFSQQAQKNLQYQLIMEQVAAQEKLTISQEKIEQQYQNLSNHYKV-PVNQIKQK-LPEKNLKHSLLMDEALELVINK-VVVAK---------------MIIYGKNPIKEAIKAQRKIYQLYLDEKIKDHLFIMFLQKHNIAYQLVNKKFLYDLTKQKTHQGVAANVCDYTF-YDLDTYLD-----SAKFQKFLILDAINDPHNLGAILRTVEACALDGVIMSKKHQVPLNSTVSKISCGALEYTKVFLVTNLHQTILKLKKNQVLIVGTDSNSSQSFHQIPK----NISLAIIVGNEGIGIRHLLKQQCDLLVKIPMYGKINSLNVSVSAALMIYSTFIFGNN--MSKKILYGKEARKALLQGVDEIANTVKVTLGPKGRNVILEKAYDSPAIVNDGVSIAKEIELKNPYQNMGAKLVYEVASKTNDKAGDGTTTATVLAQSMIHRGFDAIDAGA-NPVLVKEGIELAALTVAKKLLVKSKKVDAQEDIQNVAAVSSGSQEIGKIIAQAMQKVGKDGVINVDESKGFETELEVVEGLQYDKGYASPYFVSDRESMTVQLENALVLVTDHKISTVQEIVPILEEVVKAS-RPLLIVAEAVENEVLGVLVANKLRGTFNVVVTNAPGFGDNQKEMLQDIAVLTKANFVSKELNMKLADLKMDDLGNINKAIIKKDNTTLISNSKSP-ELEKRIQVLKTQIKNAT-----SDYEIKNLQERLAKLSGGVALIKVGAATDTELKDKKLRIEDALNATKAAITEGIVVGGGKALVEVYQELKDTLVSDNKEVQQGIDVVVQSLLVPTYQIAYNAGFSGKDVVKQQLLQPLNFGFNAKEGKYVCLLKEGIIDPTKVTRQAVLNAASISALMITTEAAVV-SLKENKDNNFDLGTQE---------------------MFLEKDQDNLDNLE----TQAKELHKDCKECKNCQ-------KAETKTTNKENQKEDETVKNQS----NKS------NQ---TKQTNIKQ--------QKHQSKEN------------------------------SHLQITKLKTQIKELQQQLTQQKKAFDEELLKNQAELINFKKRAQTQKANELKYASSNFITNLLMPLEQLEKVIDMPT-QNELLQKYLLGFKLLQQQIKKVLQDEGVEEIESLNKPFDPALHHALETVCDPKKPDKTNLAVLQKGYLYKKRILRPTLVKVNEWSDKND-KNE--------MKTKIYLETITNTPKETQILGYNLGKKLINQKKNTPKEKQSKTIILLQGSLGCGKTIFTKGFIKSFAILQNVCSPTFVISKTYKNKLHTIYHLDLYRTG--------LETEF---LEELLEDLTYQDFVIVEYFQNCSYIFPDFAFLVEMTFLNETQRKITIYQNSNLDNKNKSGSK
ast_LD1   MLLQLQIQLFASKKGAGSTRNGRDSHSKRLGAKLSDGQFAKAGAIIYRQRGTKIHPGFNVGRGGDDTLFAKISGIIKFEKK--HGRKK---ISVYLQ-----MTKTTIIIGGKFKGHKIKLVPSPHTKATSSLVKEALFNTLGASVQNKIFLDLFAGNGSYGFEALSRDAKQAYFVDASLKAFQTLKENHQKLKLDLEQSIIFYGHFIQALKKFQKANLIFDFIILDPPYFKDFYLPAFQYLDKLTHQNSIIICELHPKIVLPT-QIKEFVLQKEKQYGNKKIQFYKKI------------MDVRNHSS-KKKFLFLAIFLFGLFF------WLLNPPKREKIEVFD---------KVFVFK-----SSEKYEEYFTNNDPSKLN----------------------ECADIFVVYVINNKKKEIQI-----------AMQDEFKGML---NKKKQAKYFFGLMKKTDPEVEDVSNFDLSKLNKKEYF---LTFKPDADVFKNKNDKEKTEFKNKLMKDFLTVSAGTNDDY-IQNNKYQK-------KEL---KDAL---EFRTYEDKT---PLSLEN--IKLDFDKDH-------YAE-NIKNT--SNNDS--SNIDIKFTNNNNDHLISRRLFITN--SSVPIQFPSRLEWS---LFGYFWN-VLIISIGYFLYFF-STFLVSGASGIFFGNLGLGIVLATIFIRTLTWPIYTKTSTLSMNMSLIQPEIEKVKQKYALKKDPTSAQKMQLEILKVYRKNNFSFW-SFLLSFLQLPLFIAINQTLSRFIIPGGIFATD-KLIEK-PFLGFINLNPSNPNNA-----FVIFFLSFLVGVTMFILNKIIFKKPDYLKTPSYH-LTSEQKQKAKQSEKSMKIMSVFMILMMVFFSRSN-PILSLYWIVGNTYTIFQTLLTRKKMQQKYFALKQNAL------MTQTSNSQYLVILYYQYAPIKDPQTFRDQHFKYCESLGLLGRIIVAQEGINGTLSGPEEQIHKYMDQLKQDPRFCNTVFKMETVEAHVFPRLSIKVKPELVNLSLQENVDLTKDKGAYLAPQEFLQSL--QEKDTLILDARNDYEYDLGHFRNAVNPNIRHFRDLPNWVKQNTHLLKDKKIVTYCTGGVRCEKFSTFLKKEGFDDVYQLEGGIISYGKHPETQGALWDGQMYVFDQRIAVPVNQKEHVIVGKDYFDGTPCERYINCSNPQCNKQILCHEHNEHKYLGACSDKCSNHPQNRYLKKH----NNPNS--------------MNNFQITNWRFQVNDIKFFALGGLGESGKNFYVLQINESYFLLDAGLKYPNT-ALYGIDSMIADYYKLQDIKDKIKGVFLSSAFETNLGALPYLMKDF-DIPVYASYFTMQVLKAHFQSHK-INY--RNFNLQIVKSDERLIFDDVAVAFFATSQLIPETLGMVFQTKRGSIVYSGDLKLLHSKNKFFQTNFTRLAQLTQ-PKVLAFLPSCRGAFSTSAHNNDASSFEHKLNNYFSNHLLKSKGIIVIPSLMPDLLKIQSIVDLACRLNFKITFLGRKSEKIIDIALKKGFLKVPSFNLVELKTLEDSKKH--PKLVVFVLGKHFESLFHLQKMCQKTDTLIHLTPQDLVLLMSKEMAGIAKMQSQTLDLLSRHNIQAHVLVKDLD-ACSNDYEKTLKLMLNFLKPQYIIPVMGEYRHQYQVQKIAQSLGFKLNQTFLLENGSIWHCDPQKDAFAESNTGV-LTEILIDGTPVIGGQDFIMKDRELLAADGVVIVVANVNAKHKKIVG---APQLVSKGFLADSETSHI-FPKLKAIFDE--KSEIFLKKKYLKWNDFKKNIRESLVKFLFKETKKRPIVIPIFISIKSE----------------------MKVIVVGCTHAGTAAVKTIKKNNP--QADVVVYERNDNISFLSCGIALYVGGVIKDSLGLFYSNPDELVSMDVCTKLKHEVLKLDFDKKEVLVQSLETGKQFKDNYDKLVIATGSWPVIPPIKGIDCKNVLMSKNFDHAKDIINYSKNVNKITVVGAGYIGIELAEAFAVQKKEVVLVDKEDRIMSKYLDKEFTDVAQKTLTDHRVKLALGQKIAGFETKDGLVTHVKTDKNTFETEMVIMCISFKPNTQLFAHHLETSFNGALVVNEYMQTSDPDVYACGDCVNVYYNP-TQEVKYMPLATNAIRMGTLVGLNIEKPCVKYLGTQGTSGIKIIDLSISSTGLTENVAKALGKNYGTVTIKDANRPEFMPDYDAVMLKLVFDKETRKILGGQIVSRVDLTEKMNTLSVCMQNQMTVEQLAFVDFFFQPHFNKPWGLLNLAGLKALEVKSQ----------------MATKLSEQEIIRHQKMNELKKKNIDPFGKKFVPSHSIEQILLQYQKADSLALEQSQINVCVAGRIVLKRGQGKAGFLHLQDFNFRMQAYIKLDLVGKDAFQIYQNCDLGDIIGIKGFLFKTKTQELTIKALEFIHLTKALKPLPDKFHGLQNREEMRKNRYVDLIVNEKTRQVFLTRSLIMKYIRNFFDNQGFLEVETPILQPTLGGASAKPFITHHNALNYDFYLRIATELPLKKLIVGGMNKVYEIGRLFRNEGIDATHNPEFSTIEAYLAYADMQDIMDLTKQCLQELAQKLFGKLQFTYQNQEIDFSHFAKVSMVASIKEKTGIDFTDNFTLEQCLSLAKKHQIEVMPHFSKGHIIEAFFGKYVENTLIQPTFVYGHPLEISPLAKQNEADPRFTERFELFIVGKEFANAFSELNDPIEQEKRFLNQLQQKQLGNDEANDMDYDFLNALNYGMPPTGGLGMGLDRLVMLLTDTANIRDVILFPHCKNQNKFSQNKTANKVLTNNDNE-------MQHLDKVISLAKQTGFVFAGSEIYGGLANSWDYGPLGSLLKNNIKKAWLQKFVQEQPNNVLLDGSILLNSTVWKASGHLDSFSDPLTENQDTNKRFRADKLIESHNPQLDISGWSYEQMHDYLVKNQVLG----TSNWTPIRPFNMLFKTHQGVILENSKPLYLRPETAQGIFIQFKNILKTTRKKLPFGVCQIGKVFRNEVTPGNFIFRTCEFEQMELEFFCQPGTEAHWFNHWKNLMYDFLIALGMNPQNLTFKDHKKENLSHYSQQTCDILFKFPWGFDELWGIASRTNFDLKTHQQHSKKDLTYFNETTKQKILPYVIEPSLGIERLFFAFLINNYHEES-TSNETRKILTFHPFLAPYKVAVLPLIKKTHSAKAQEIHQYLAKHFDVCYDETQSIGKRYRRQDMIGTPFCLTVDDQTLTQNTVTLRNRDTAQQQTFLLAEAKQYIQEKNILK---MVTTAERLSSLIQKELV-LINDVIQDEQIGYINLTDVKVTKDLSFANIYYTILSDDPTVLKLTEETIEKNKVVIRLELAKKI-KNFRKIPDLVFKYDKSLSYGRRIENILKDINK-MAVPFRRTGKTAKRKRRTHYKLSNPALVLCKETNTFTLSHRVTKNSG-YYKGKLILENKPSKSQKNN-----------MVFEKIKALIATQLSLD--ASTITLDTRFKEDLGLDSLDALELVMEVEKTFQINISDATLQNFKTVQDIVFYITKNTP-----------------MSQL-KGQNLIESVNQHQLKDVPFFKPGDTVKVFIKIDEGNRKRVQIFEGLVI-KRQGRLVTETFTVRKIFAGVGIELTFPVHSPTNEKIEVVRRGIVRRAKLHYVRNLSSKASRIKEQR-------MKRTYQPSKIKRKRTHGFRARMATVGGCKVLARRRAKGRLQLTV-----MPFSKLGRNKSQRRALLRTLMTDLIVQEKIMITESKAKELQKLADKMVTLSKKNTLHTRRQAKRHLFDEKIND--DTTVLQKLFKDISSKYLDRQGGYTRVIKTVPRRGDGAPMAIIAFV-MKLIVGLGNPGTKFLNTRHNVGFAVVDSFLSQN--KYQIL----KEDKTAHIYQINFNHHQSLLIKPQTYMNLSGEVVKKIINKYRIKIENILVIVDDIYLDEGKLKLKMQGGHGGHNGLRNIIDRLGTKQFKRLKIGVSLDSCMPLDQYLLTPVNASSQKNILKNINIINKIIFNFIQDVDFNIL-MNGYNSKL------MNKTEKQIKETQAQEQQDQEKNSQNTFHLKWYIAQTYSGYENVVKDDLLRRVES-IGIGDLVSNVLSPKEEYYETRLDGKKVKKERKMYPGYVFIQMMITDRSWFVVRNTPRITGFLGSSGMGS----KPVPLSENEINPVLLKMGIINKPDYKNFIGKKVEIISGSFSGQIGQVSIIDDDREKMTVEVDLFGRATPVEISFNDFKEIS--MPELPEVQIIVDFLKTQLIGKKIVATKVFYEPAVKNTKEFQ-KIEQTTILDIQRKGKFLLFFLTQELVLIGHLRMEGKLFIKP----CDEPKHKYEHFAIILEDKSSLRYYDFRKFGRFE---VKNQNIFLTQTTLHQLALDPFEINPVVLYQKILKTKSALKKVLLNQKIISGLGNIYVNEVLFLVKLHPETKACELSLEQVQEIVTISQKVLTKAIKLGGTTVSTFESQPGIIGYFQNKLQVHGKVNKPCINCQTKIIKIKVGGRGTYLCPVCQNHNPNKEL-------------------------------------------------------------------------------------------------------------------------------------------------------------------------------------MKITAEMIKDLRQKTHAGMKECHKALQQTEGNIEKAILFLREKGII-K--AAQKQGRATSEGITNIVFAGNNAFLYEINSETDFVSKNEHFQQLVKVLGEIILKNQLS--NAKDLLAFN-YQNKTVQELLLEKTSVLGENINLKRVLKVTKKPQESFGTYKHQGGRISVLVVLKNDCPSVSEDIAMHIAASKPQFLTPDKVDPTFLAEEKKILHKQTAKEL--SDKPAQ--MIEKIVENRLGKMLKDMCLSEQPFVKNADQKVKDYLKANNTDVVSYVRWGICN-------------------MQNFDLIKQKIKSLVKQLTKANYQYYNLSNPDLSDQQYDALLKELINLETRYPQFKLPYSPTLKIGGFV-EKKFSTIKHKTPMMSLGNVFNLKELKAFYDRIVKKIPTFSLLTELKIDGVAISLKYQKGILMQALTRGNGIWGEDITKNAQTIKTIPLRLKEDLDLEVRGEIYLSHPAFEKLNAQRKQENKPLFSNPRNAASGTLRQLNSAIVAQRNLSIFVYGISDPYLTKPTQKETLDFLTSLGFTTNSHYYCVSNFENLLSIIEKYKTIKEQLTYDTDGIVIKINELAFHSLIGATAKAPRWATAYKFATITSQSIVKNIIFQVGRTGVITPVCKIMPVMVDGSLVSKVVLHNYDYICKKDIRIKDHVIVHKAGSVIPEILEVIKSKRTDLQKPTLMIEKCPACQTILEKQP-GEVDYFCLNPNCREQKIQKLIHFVSKNAMDINVLGEQTIIAFFDKNLIAKPSDLYLLKKHKHILQEMPGFGAKKITNILDAIEASKQKGFEDVLFALGIKHIGKKVSQVLAKHFQTIENLQQATPEL---ITQIREVGIKIAQSIQQYFSNSCNLEEVFKLKTLGV-SFQSTN------PQNPTTQTIFTNKKIVLTGTLQKYSRLQIQQILEQMGAIITNSLSLQTNYLIVGINAG-SKLTKAQKLQIPIIEEKELQQIIENSQIKL--MKRILFIASLTKNYDTVVDIGTDHGLVLKKAFQQGYIKQAIAADIRLKPLFQAQKNLACYPVTFCLSNGFQNIC-QDFDLALICGMGTYAITKILEKSPD-KSKHFILGSQSNQDYLQEWLLKNDFQILEEYHLFDKFFYHFLKVTR--KS----------------------------------------------------------------MLNFLKKIFNSSKKALRKARTTANKVQNLEAQMALLDDKDFATKTAELKKLFQEGKTLNQLLPEAYALAKEATKRVTGLTPYYVQILGAVILHQGNISEMKTGEGKTLTAIMPAYLNALSGNPVHIVTVNEYLAKREFEGSIGDVFRFLGMTVGLNTKDKDHAQKQQAYLCDILYTTNSELGFDYLRDNMEIEASNLVMKRPYSYAIVDEVDSILIDEARTPLIISQSVKETKNLYKEAQRFVRTLKNSHYLIELETKTIELTEEGITKAENFFQIDNLYKVEHASLLQHVKNALKAAFTMHKDKDYLVDYKDGQVLIIDQFTGRALPGRQFSDGLHQALEAKEGVLIKEETSIGATITYQNFFRLYHKLSGMTGTAKTEEDEFRDIYNMEVIEIPTNVPMIRIDEPDFIFVSLKEKYDALIEEITSRHKKRQPIL-IGTTTVEVSEIISKKLKKHSIKHEILNAKNHSKEADIIAKAGLKNAVTIATNMAGRGTDIRLGEGVKELGGLAVLGTERHESRRIDNQLRGRAGRQGDPGYSRFFISSEDELAQRFGGTRIEKIISLLQKISDS---ETKTSSKMVTKFFTKIQKKVESSNFDYRKYLLKYDDILRIQREIIYNQRKEILVS--NRVEQIVQDLMQKTLNKAILSHFT----NN----PT--QCQTQTLITFLENKFFPKQTFDLEEVQELCN--NPKTNSLDS-FQQHLLQKVKATLQSQKDFFEKDPDKAQYFAKGLKWITLKIIDNYYQRHINDMSSLRQGIGFVSYGQQDSFIEYQKEGQVLFNNMIAKIANDITATILKF-SFADIFQT---PPKQKVFLNNDSSDDESSKKRRTRKVRT---SKKPWN------MKLIIAIVSSHDANKVQQSLIENSFFTTRLATKGGFLKEANATFILGVKEEQVPKALEIIKVHSHKKTQMIPNNIINEFSA-YNSFPTEVSVGGATIFVLDVDQFLKV-MKRKYILKKESEITPIFKS--KKRYGNSLFIIYYVKQNAFPHFKFALSVGKKYGKAHERNLIKRRLRAIIRSVSPCLNPKMFFVIVIKAQAKSLTFQQLKTFFLQFTTKTRILLSNN-------------MTKTNKIIGIDLGTTNSCVAVMEGGEAKVIPNAEGGRTTPSVVSFKGDEIMVGEIAKRQVITNP-NTISSIKRHMGEA-----NYTVNVGGKKYTPQEISAMILANLKKTAEDYLGAQVSEAVITVPAYFNDAQRQATKDAGKIAGLNVKRIINEPTAAALSYGVDKGD-KEQTILVFDLGGGTFDVSILTLVDGTFEVLSTSGDNALGGDDFDLRIVDFLVQEFKKEN-----SVDL--SKDKMAMQRLKDTAEKAKKELSGVTSSQISLPFL--TM--------SEAGPLHLEYNMTRAKFNELTKDLIDRCLAPVKRALSDAKLDIEKIDQVLLVGGSTRIPAVQDLVKNELKK-TPNKSINPDEVVAIGAAIQGGILSGDVKDIL-LLDVTPLSLGIETLGNVFTKLIERNTTIPTSKKQVFSTAADNQPAVDIHVLQGERPLAADNKTLGRFQLTDIPPAPRGIPQIEVTFDLDANGIVSVKAKDLGTNKEQKITISGSGALKEEEIQRMIREAEENAEVDRVKKESIDARNEAENMIFHTKKSLEDLKADVKPEEKDKVETQIKELEEALKGDDTALIKEKTANLTKESQEIAMKAYQKAQEKKAQEK---GTQ-----K-NTTAKNEKPQDEVVDADFEEQK-----------------------------MTSFEIRQMWLKFFASKNHHIAKSSSLIPR-NEANLLWVNAGITPLKKYFDGTQTPPFRRITNVQKCIRTNDIKNVGKTSRHHTFFEMLGNFSIGNYFKKEAIHYAFELLTSPKWFAFPLEKLYITYFFQDQDTYQYWLDLGVEKNHLIPLKSNFWQIGPGPSGPCTEIFFDRGKTFDPRNKELIIQDLENDRFIEIWNIVFSQYNCDPKLPIEKYQELPSKNIDTGAGLERLACILQNTKTNFETDLFFPLIKSLEKMTQIKY---T-GQESFKIIADHLKTLVFAINDGAVLTNEKRGYVLKKLLRRAANEGKKLGLYKPFLHQLVPPTFAMMKDFYKELCTNQEMIAKVLLQQENIFEQTLKTAEKTFLQHL-TQNTLSGQNFFKLYDTYGIPEDLILDYAKKKNITTD---YQKFQELLHDHQNLSK--QNQTSQTHMN---KQEEAFLQ-FLTPSEFIGYTNFTCKTKVIKVFDKGIVLEKTPFYANMGGQIEDEGWIDNTKVTKINKLPNGQILHEV-------QGNFCEGQEVYACIEKTKRNQISYHHTATHLLEAVLQKQLGSHLKKQGSSVGFSSLRYDFNHFEKITPQTLLQIEKEVNQLIQKSVPVKIEQLSIPDAQK-KYATLLEQN--QKAKY--KDKVRIVSI-DTFSVDLCGGTHATNTKDLEHFTILSCESISSGIYRIEAVCNNNCQESLNAKLVPYQNDLHQLTQKAKSLQT--------------QNLIFDVKN----FPPI----TQSYQDILNYQKHIKAQQQALVLFEKKVLEYHQKNMVQAESNFLPPQITKKMMLTIE---EEKPLEVLKFFMNHIFDKYHLEVLFLSYVQPEKIVFLCKSKTLHAGNLIKEALSLVCGSGGGNASLAQGGTKKTKNLEQVLNFVKTKLEINMAKISFTPARHRRRKKVLKMAKGYFGSKSTLYKTAHEQVMRSLQYAYRDRKQRKRDFRKLWISRINAGAMLCGMQYSRLMHGLALAKVDVNRKVLADLAHLQPETFAQYVQLAKEALV--------QFQQTLKQKEAQVTKLQE-EKLNQLAQKE-EKPS-QLKKTPKPQTTQEKLEEANSPKLEKKELKENAPKLEQKEPTQTKEQEQTQELQ----------------------QEKTVEPVKAVEVLQQETQPQPKEKTSLQPEKVLSTEISEEKSDDALETKPQTTQVKAKKPSL-------------DLSKMLLLELKKLAKEHKVPNFHKLKKAEIVTALKKLLLKK---MNKTNRFFEKVSSYQNQGINLPQRQTKFSAGYDFEAAQSMEIPPQTVILVPTGIKASFPWDEVLLIYVRSSLPLKKQLTLANGVGVVDSDYYNNLQNEGHIFIALYNFSK-NPVQVCKGERIAQGIFQPFFQITQE-----KENN----------FARKGGFGSTK-----------------MN-NL-DPKINNYNSDVSFFALGGLGEVGKNMYVFEIHKQIFIVDSGILFSDDFLLGVNYVIPDYDYLLKNESRIVGLFVTHGHEDHIGGIPYLLKKVRIPKIFVSGIAYYLLEHKLAEHKE-IGALPKIEKYSHDTKYEFSHQVNVSFIRLNHSIPDNFGIVFNTKY----GNIFYTGDFKIDYTPVGPEAQYDKLIKIKQEGVLCLLSDSTNAEQSGLVQSESTIGASINELFVNIADRIIIVTFASNFYRIKQIVEAAIQTKRKVAVFGRSMEKALEIGKKHGYLNIPEGTLVTSNNIHKYR--DIILLCTGSQGEPLAALSRIANNTHRQIKLSPKDTIIFSSSPIPGNQENINKIFDLLFKKNVNVITHGPLINTHVSGHGNQNDLKLMLSLTKPKYFIPVHGEHRMLIAHKNLALECGIPESNIFILENGQMVNLAPEKA-AITEKMNVGNVFIDASGI-DDVGNAILKERRSLSEKGLFSVVMSIDLKRKKVLNLPTIVSRGFIYMKDNQEMIKQISYDIKNSIET-AIKQDEVQKETLNKIIVDYLASKIYGITLRNPIIIPIILTF-MSLLKKLFHHNSTKYPKHNHWYYLAPALILMVLFNFYPLVKTLFISLDIRYNKFADTFS----YSFNFSNYTTTFCDPDFRTALFNTFLLVFVAVPISIFLSLMIALALNSVYNRFLKNIFQTIFFLPYLTNPVIMGMVFAVLFYHN-SFGIQT-RPEGFFNSFFGL-----QQNWINIAAPYSYKMFVLIFYVVWKSLPFQILIFSVGLKNISKDYYDAARIDGASKITIFRKITLPLLAPTIFYQLIIAIIQVFKEYESVIGVFGNSDVTKVN--TVVGYIYQQ-----LEGTLIYSYSRGAAATVILLLISILFTAINFFFFEKKLNE---------------MNPIVILII---LIALNAFFAACEISFISTNESKIELDIKKGNKNALRVK---KIKTKPTTFLSVIQIMIHIITFFQGNIVTSCWLRETEG----HFSLH--------NIGIEALIITLSIIFGELIPKRIAMHAPSKIAYLFSGSISLIAWLITPLVWILTQVSNLFLIVFGLNPNKNSIQVSEDELRLMLTSSYQKGIIDKDENKMIQNIFEFDHTNISEVMRHRTEVVAIDVEITKKELIKTIQNEKYTRFPVYENSIDNIIGILHVKDIFNYLMSSNPN-----------------------------------KIFDLKKFIRKPYLVPDTKNTNEFFREMKKTKTHMAIVIDEYGGTAGIITFEDLIEEILGEISDEYD-NEDLMIKEVAKNEYIVNGFADLEEVAEAIKLEFNTE--DYDTLSGFLIGQLGRFPKPNDKNTEIIYKNFKFTILKHNDKVISQIKITKIDLQEEIK---------MPKTVFRKGETIEETLRRFKREVSKSGVLAEVRRKEHYIKPSVQKKNRQKNMR-SKKR----------MTLNKKTNNENSSKTTPKLSKETDLK--------NDFASKNYVFNPQDKVFQIAQVFGITSAVLIKKLLQLGIKADVNQTLEKDIVELLAKDYNIQVSEPQEKHTPPQLQP---QKPSLTKTK----PN-QKLNLQKTPPIVTIMGHVDHGKTTLLDAIRKTRVVDQEFGGITQHIGAYQVEY-QGNKITFIDTPGHEAFDKMRARGAKITDICILVVAVDDCVKPQTLEALKHAQKAQIPIIVALNKIDKPNN-NTQQIMQELSSYDLLPEEWGGTTPYISISALKREGLEKILEIILLVSEIQNLQANPDQKAQGTVIEASLDKSLGMVATFIVSDGNLKVGDIVVAG-ASYGKIRSMEDENKKKLTKALPSQPVRVAGLKEVPQAGDIFYVVANEKQARQIVAEKKSQ--TKETL---AKIPSPLNLEDILQNL--ETEKPQELNIILKADTQGSLEALQGMIAKIKV--SDLKVQLLRAAVGTITETDIAFAKSSDSLLIGFNIKPASSTLKSAQRQEVKITIHNVIYRIIEDIEQKLKSMIKPTFEEVVTGKVEVRKIFNISKVGNIAGCYVTQGIVNNSDFAKVMRNDEVLFKGKIVSLKHLKDNIKSAKQGYECGILLDGFNDFEINDIIETSKLSKVEE-----MENIGIDLVEIKKIKKIGKDILAARILSSEEYQIYQIIQNPQSQLTFLAGRWASKEALFK-AFQTPQKIDPTCQNYCKWSILNDKN-GAPY-VKNNTCTTFFNPILISITHTDNYALALVILKKLPQSTS--------------------MNNKIYELTQSGIEKLKKELTFLKEVKRKENLEALKEAREQGDLSENADYDAARNEQALIEHRISEIQNILKNVRVVKVS-KEREV-SIGKKVSLELLHTKQQQEIELVSTLEADPFNNKISIESPLGQNIKGHQIGDVVFVTGETGNTFRVKIVDVQ-----MQK------QSNFIKTIIQKDLQSGKCSQIITRFPPEPNGFLHLGHARAIIINFELAHFFEGKTLLRYDDTNPSKEKQIYVNAILNDIKWLGYTPYKITFASDYFPQMYQMALFLIKQGKAYVDDQTAEQIAQSRGNLTQKGTNSPYRNRSIEENILLFEQMKKGKFVEGSKVLRAKIDMQNPNLNLRDPILYRILSAFTLKQK-HWHIFPTYDYAHPLEDSFENITHSLCSLEFEDHRPLYDWIIKETKAKHTPRQIEFGRLNLTQTLMSKRHLNNLVEKNLVTGWDDPRMPTLSGIRKKGYTPEAIKNFVLETGLSKVNSQVKQEMLESFVRDDLKRKSLPCMAVINPLKLTITNFPENQIETLKAPWTNNFHTCKCCNTSQT--------QGKTPEQNQEQTKGKEQTQEREIYFSRHLYIEKDDFALQKPDKNYKRLTLGEEVRLFHAYFVKAYDVVKNNKGEITEILVTYDPQTKSGSGFKDRKPNGTIHFVEAKTACKATFNFFAPLL--------CTNGN------FNDKSWHIKKGFVESSLQKSCCCKNHFQFLRQGYFAADKITKDTNGKTQELNFNEVVSLKSNPQK------------MFF-DTIAAISTPLGTGGVSVIRVSGNNSIAEINKIF----KGKDLTKTKTHTITHGFILNKDQTILDEVLISVFKTPNSFTGENVVEINAHGGILITQMVLERVLSLDIRLAFPGEFSQRAYLNGKMDLIQAESIMDLIHATNENAIKIAHSGLQKYTSQLVTSLRDQILNLIAQIEVNIDYPEYDDIPQITQQKIALEVKSLIKQLENILNHSHKNRYLKEGIKTLIVGRPNVGKSSLLNAFLNETKAIVSDISGTTRDFVEAYFNCQGITLHLIDTAGIRKTDDPIEKIGILRTEKMLLQAELILLVLDQSNHLQEEDIQLLQLTKNHPRIIIGNKADLK---SDKLISSLSNNSSQLAPQEIISVSSLDKTGFLELQQTILKKFQLNDIQPKDFNYFSNARHINQIQIALRSFQDLQQALLQSMPIDIYSIDLTKAYKALGQIIGDNQE----NSLIKELFSKFCLGK------------------------------------------------------MKITIIGSGAWGSTLAQVLTDNNNQVLLYDTNLSYVEKINQGKHPIF-NDPL-VNVKAVSCLKQALDYSDLIVLAVPMKFMRHLLKQFALML-TTPKSFVNVSKGIEPLTFLRVSEIVKQVIPAPLLANFASLMGPSHAEEVILRKLTLLTAASSNPAFALEIQKLFSCPNYLKVYTSSDLVGNEICSAFKNVLALINGILVAKNFGINSQAALMSRGILEMSRLVTFYQGNP--QTVLGLPGLGDLIATAFSKYSRNFNAGAKIAAGITYQQIIDSSLQTIEGFQTLNAFYQLQLKHNLDLPIIQASYQLIFESKPFYTVFETLMQRPFKSEF----------MRTYMDFKSGFIAILGRPNVGKSTLLNALTQQKVAITSAKPQTTRHKIIGICHEPNAQYIFVDTPG-I--NQYKHLLNQKMNNIAFQSIKDIDLILFLTDSFYH--PKEETFLKMIFQTKKPVFLVINKIDRLKSKSQIDAIILSYLNHFSFQTVIPLSAI--KAKNTTFLKENIYQNIKPGVAYYPQDMITDQKKELWIAEIIREKVLYYVHEEIPHASAVIIEKMEQ-KDH--LLEIWGLILVERNSQKQILIGKAGSKLKQIGTHVRQDLNCHLQIKTHINLWVKVYPNWRNQKDLLSR--FGY--------------------MKIIYNKIKAFETIIIHGHINPDGDCYGAQLGLKDTITATFPQKKVYAVGQQNHSLSFIGVMDEV------CDSLYQSALAIVVDCGQENKISDQRFKLAKDTIRIDHHLLMDNYCN--YQWVDANYSSCSQMI-FEFKEKCNMKLTHKGALAMYVGMVTDTGNFCFDRVDQNTLKAASSLL-AFDLDVSQIFFHLNKETLTLFQYKAYIYQNVV-TSQGFVYVFISQETLKKFNLNIDVAASLVNILGHLENHPVWAFFLEQP-DLTIRARIRSRGPEINSIARQFKGGGHLRACGATLNNNQEMTFFIAQIKDSIKVFETKSQDKNPKLIKN-----------------MKFAKGFKAFIARGNVINLAVAVVIGQLFAKIVSSLVADIIMPLFSLLFNYT-GALKDLKLEI--K------------------ANTY-LGYGNFLQTILEFLLLSFIIYTILTLMSWKNPLQK-------NKVDK-NMLLLQQS--LDKE-IALLEEIKDILKSNK--------MIRYCFYKE-QKKITSIQVWGHALYA-PKGFDIVCASASTAIIVTLNALEKLQFQTDI--TYNLQDKLFELEVKTTQNTVLFTLLDNLEYTICNLAKQYPNNFKKISQ-----IQTRKRL-----MSVVTTKQLLESGVYFGHATRKWNPKMKPYIF--------TSRNGIHIINLKKTSEEIEKAYQELLNIITSGGKALFLGTKKQIQSAIREEAQRSQQYYVDHRWLGGTLTNFKTILKRIELLHLLHKQEEEGLWKKLPKKEVVQLKRKRDKLEKFLGGIKDMKDLPQAIFVVDPEKESIAVAEARKLGIKVFGIVDTNCDPDLVDYIIPANDDAIRGVKLIIWLMANACVEGTGGVAEK---AETFDAKNPLKPQNYNTPNKRPYQDSP-RKPYYQNQNQNQR------------------------------------------------------------------------MNILHDINPERITKEEFIVVIEISQGSKKKYEIDKETGLLLLDRFLTTAFRYPINYGFVPLTHCEDNDPLDVLVLSQEILDPMTLVKCRPLGVIKMIDNDELDEKVIAVPVFDKYFSHLQDLKDMPLPMIAEIKHFFENYKALEKKKVVIEAIQDKQAAFSAIETSLLTYQ---KVIKPSLKKEKKQ-----------------------------------------------MSVFALFLAIPFYWMLNLALQD-----NPACPSFFPKDL-TWNNFSFLF------TRYSLFLTFFKTLTVVFISTVLGIFVSIITAFALS-ILEF--RTKKIILGVFLITTMITTESMFLTNYQTVARLGFVDSGQGTRVFSGIYLAMILPFLINVFHIFLLMQNIKKIPKELYLSAKVDSSSDWKFLYKILTPLLRDNIINIIIFRAVATWNAYLWPELVGG---KLLTNVIRNIF----DSEKNQHLVNQQMAATVLMTLPLVLLFIFCKKYVLEGKLNSGIKGMLKIYNSLTRKKEFFNPAYPPQINMYVCGPTVYNHLHLGNTRPLIFFDTVKRYLEMLNFRVYYVVNITDIDDKIIENALKNKVLEQDLANKYIKSFNNLLKTLNIQTINFKPQATQYINSMIVYIQTLLDQGFAYFTDQGIYFRVSKIDDYGKLKKQDLSQLKQNARK-QLDPQKEFPGDFILWKKTSQGITYPSPWFAGRPGWHTECATMIEQLFK-LPLDIHGGGTDLKFPHHENEIAQTQSHSH-QKLANFFMHVERLDYQNQKMSKSLGNIIWCKDLLKQY-NPCIIKLLILSTHYRKPINFSYDLMEQAQQKYQKITDFLTKNNFYLKVNQFSCQALDQDIMQLFHQLMQDDLATHKVIDLMEQTIKQTHQTQ-ILDKLSQFQNSLLLILNILGIAIPFNKPTKTDLQTYFLWQDARKCRDFAQADILRKQLLDKGFI----MYHIPIGISGRHTHLSQETLDILFGQKNYQLTFFKPLKQTGQFAAQEKIDVMSPSGKILPQVRILGPTRPFDQVEISQSDALRHGFTAPVRSSGDIKGSGKATLIGLKGQVDIEEGVIIANRHIHLSTQDAKNFGITDKQMVSIEIEGTKPGILKQVLCRVHPDFKLECHLDTDDGSAFLLKNGDTVKLL-K-----MLDLNFVVQNLPSVIAKLEKRQQNFAYLNKLPLLAQQRKSLLLEIQDLRSQKNQSAKKVAQKANAKEDIILVL---QDTN-FLRDDLQKLEQKLKLKEQEIFDILSITPNLPHDSLPIGTNNKDN-KELYCE-GQIRTFAFTPKDHVYLAEKLDILDFKKASKISGSGFVVCKGLGARLERALIQFMMDLHS-KKGYQEIIPPYIINEKSMFSTGQLPKFEDEVYKLYNSKNNWYLNPTAEVPTINLHREEIFKPDTLPIKYVAYTTAFRQEAGSAGKDTRGIFRQHQFNKVELIQFCHPQNSYECLDQMLKDSEEVLKLLKLPYRVVLLSTGDLGFSMAKTYDLEVFLPSYNCYREIGSISNSCDFQARRANIKMKNPANNKNEYVHILNGSGLAVGRTVIAILENYQNQDGTITVPEILQPYLGTDIIK------------------MIYDSIVIGAGHAGVEAALILAKK-H-NTLLITGSLKQVASLPCNPSIGGPAKGVVVREIDALGGVMAKAADLAQIQIKMLNSSKGPAVRALRAQIDKLEYPQIILEILQKKLNLTLLEGLVNNLVIQNNQ--VQGVCLIDGTKINAKTVIITTGTYLASQILIGDTKKSSGPNGVPTTYGISTQLKE-LGFEVIRLKTGTPPRVKKNSIDYSQTKIQMGDNLEQIFSF-VPQTNQRPQEPCFLTHTNQNTHQVIQKHLNQSAMYGGYVEGTGPRYCPSIEDKVVRFCDKNSHQIFIEPESISLDEMYLQGLSTSMPQHVQHEILKTIPGLQNAQITKYAYAIEYDAFNPNQLKHSLETKKIQNLFLAGQMNGTSGYEEAACQGLMAGINASLKLQNKPPFVLKRNEAYIGVLIDDLITKGAKEPYRLLTSRAEFRLLLRHDNADLRLKDYGYQLGLIDEKDYNNFQNKKAKINLLLEKSKNYEILVNSDNLSYLKQQNSASLGEKTTLAQLLKRPELNFCTLQHFLQEKADKTIYEQVEIQIKYEGYIAKAQKEAQKLARLEQKKIPSKINYADIKNLSKEAQEKLDLIKPQTLGQATRILGVNQVDISILLVYLEKHHA---LL----------MQDNKQLIDQINEKIPILDLVQE--FIQLKKSGKNYMGLCPFHDEKTPSFSVSPERNIGVCMSCKKGGNPVFFYKSIKNIPLNQAIFELATRLGIVTSLPQQ-STHQYQKFYNIMQEAADFYSHQLKH---------------------------------NKQVLNYL-EKRGFDNDIIKHFKLGYA-------------------PKASHLSRYLMEGTKFDPDDLKKLSLI-----NQDD-KTGNFYDFFKNRLIFPITNKSGQIVAFSSRS--LDDQM--------P-KYLNSPETIIFKKGETLYQYYEAQAEIKKKQTVILHEGFFDVMASFKAQFKNVVATMGTNLTLDHAKLLKKLTDKIIIAYDGDKAGKTATLEIGTFLQKNHFKVQIVDFPNNLDPDEYIKT--EGPE-KYQHL---ITDN-LKDFLALKVDLICQQMDSYN-----QAKTKKELQE-LFQSSSFEIKMLYQEYLQKTYQLTVNL--NSQVSINKA------PKPPYIAHTK--QQLNVT----KFDIK-------------------------------IE----------IIIELLLNAAFFKTQNPKTFATIKKTPGFDDLQCSCLLNYIKNYYKKNPKQTCIPW---------------EEIKNTKFKENIDDLLTSIEKHHFFKMEKRPLLQDKEGKIFNNYIKEL---EIRDKMEQKQQKINE-LNDKLL---PIDN---TEKNKLQKKKDKLKKERRQLQQ--QLSELVNDIFC-------------MWMHKKILLKLSGESLKGESSYGIDPRTIKKIAWEIKEIKDLGVKIAIIVGAGNLWRGRTGEE-LGMDRSQADYMGMLGTIMNSLALQDALEQTNTITRVMTAFPVSSVAEPYIRRKAIRHLEKDRVVILGAGAGSPYFSTDTAAALRAAELNIDVILMAKNNIEGVYNKDPKKHQDAVLIKHMKHQQILSQRLAVMDITAASLCLENNIDILVFNMLKKGNIKKVVLKEGNIGTVISSKGE------------MSFKIAIVGRPNVGKSSLFNRIIGKRHAITHQKAGITRDRIYATAEWLTKTFGVIDTGGIEIQSTPFLEQIKLQAQLAVDEADVIVFVVDGK-TGLTQNDIYLAKLLYKTKKPVLLAVNKIDNHNLLSNTYEFYALGFDTPFAISTQHGIGIGDLLDKIVFLMRDAALISDSSFLEDLPIDTPLHPPTSEFNYEIPQKQLLEPEQNQNQE-KDNNIIKFCVVGRPNVGKSTLTNSLLASQRMIVSDMAGTTTDAVDTFFENDGQKYQIIDTAGIKKRGKIYEQEDKYSVLRALGALEKADIACLVLDAKEGILEQDKNIAGFILEHHKACIIIVNKWDLLEKDT-NTLKNFEQKIRQEFVFLSYAPVIFLSAL--KKSRLTQIFAILKRVFNNYKSQFSTSLLNDILQEATLITPPTFFNQKKAKFQYIFQTKTKAPEFLCFVNDPKHIHFSYERFLKNQFRKSLDLEGTPLKIIFHKKKSNF------MISIQNLTFYYGC-NPILKDLNLTIQNNSWVSIVGHNGSGKSTLAKILVGLLS-CTKGQILIDNIVLNEKNLPLLRPKIGMVFQNPDYQFTGFTVREDIAFGLENYNVCREEIIAKVWQYAKMVKIDDLLDTNVNQLSGGQKQRVAIASILVMEPEIIIFDEVTSFLDPQGALEVQKIIQTIK---NKILITITHDLEFAAKSDEIIVLDQGKLITQTPPQNLFQDPLFLQQYKLKPPLSLELYYEILKD---STTKNIKNDQ-MLENLKDILWQYNLKKMNTLFEQLPILEQTKKALKELNFIDATPIQALVIPEIIKGHDVIGQAQTGTGKTFAFGIPIIEKIEPKIQKTQSLILCPTRELTLQVYEELKKLLRFYQEIRIAVVYGGESYTKQFRALEAKPHLIIATPGRAIDHLERGKIDLSALKILTLDEADEMLKMGFQEALETILKKIPEERQTVLFSATLPPFIKKIASKYQKDTKILQVPVKNIAVNAIEQNYFLVKEVDKAKLLVRLLDLKKDYSAILFANTKKDVDEITTYLQDKGFLADAVHGDLKQNQRQYVMNNFRKGKIKILIATDVAARGLDISDIKMVINYDLPHEDEVYVHRIGRTGRAGKKGLAYSLISPRKVSQLKKLEYYLKEKITLLDIPSVQSIKLQNAKDLEKKLLNIIEKNNKD-----ATPNPLAQKLLETFSSEQIIQGLLKNFLPKERNYT--DILPPKM------TT-------NNSFTRSRFG----GESRFV-----SYSSNNSYG-NN-SYQR--ANSNFIEVVINLGKKDNI-NPPILLKLLKDHFQIYGKNIGNIKHLTHETIFEVASRFWNQMKSKTNIRFQNKTLIL-----------NKKD---------------------MIIKIHNQTSFCITPFKSLLIKMFLPIKEKKLMHLVFVTNEKIQELNSFYRKKNYPTDVLSFPNDLTFFAGL-EDNSLGDVFISFSKAQVQAQKAKHSLEREIAFLAVHGFLHLKGYQHRTEEEFQIMLALQEKILQNVGLNLDKTT----------MFAIIKTGGKQFRVSEGQEIYVEKLNVDPETTYQFQEVLAVGG----SNPVLGTPFVKDAKVTAQVIKHNRAKKIIVFKYKKRKKYRCKQGHRQSYTKLLITKITV-----MLSHLNLFQIKNSVFLSLEDHQSLSLLYQPLIGTHALGIYHILATLKP------NIF----YQHQFLFDLSAVSKNDFLEAQEKLEALNLLQTFCNSET-QERIYWLNLPCRSQEFFKDPLFSNFLLSEVGEATFLSLQNHFSKEASTKKNNWDAFQDISKKFDDLFQVQKMDLPTDFTCPNNQTNSS---PRQ----FLNNAFDYKLFLQKLPQRFKKPSLTCNQTSDFIQKLSLVYNLDEATLSEIYQKTFPKP--SEIELSKLSLGVKRYYQMHTQNQNLVFAKKTQYN--EQDTIALLKRKDSTQRIIINHCP-KNMQATAADTVFQFMERN-NLEPGIVNVLLTYILE-RKG----FVP-SVVYLEKILKSWEQKGIFDTETAYDFYMEQEKNQSQT-KFRSNL-KKPQISPKWLEDFKKKKQS-------------MNQKL-GLKDQDQEIFDLIEQEKIRQKENILLIASENFVSQAVLDAQGSILTNKYAEGYPQARYYNGCKNVDQIEKIAIQRATKLFGAKYANVQPHSGSQANMGVFQALLKPGDKILGLSLMDGGHLTHGHKLSFSGGFYEAHFYNVNPQTEMLDYDEIRKVALKVKPKLIIAGYSAYSKTINFKKFRQIADEANAYLMADIAHIAGLVACGLHPCPFEANADVVTSTMHKTLRGPRGGLILTNKEEVFKKINRGIFPGIQGGPCIHTIAAKAVAFQEAMMPSFKEYQKQVIKNANTFAKAFQQKGYRIVSGGTDNHLFLIDVKHKNPEFTGSKIANMLEKINIVVNKNTIPFDQEKPFVTSGIRIGTPAMTTVGFRENDFILVADLMDKAINHLDDESYLAQIKQQVLALLSKFNK------MAIKMRLQRFGVHKRPFYRVVASESKNARDGKFLEILGTYDTILDIVELDHNKVQKWLSNGAQPTKTVKKVFKKS----KFVAKTNTKVEK----MMKTIITNKKAFYDYSLEKKKYQAGIKLLGSEVKSIRIGKINLLNSYIHIKNEEAFIVNMTILKYPFSCCL-AYDENRTKKLLLQKHEIIQIQNKIKTEKLSVIPLKVYFNKNLVKLEIALAKGKKQHDKRNALKDFDAKLRIQKTLKNFNQKQ-------MIKKRIITGATLVLFSFFFYYY---APLEIKFVVFA---------LLAIKAVQEMFFILKHPKDTQK----QTFIKFGLVATSTLLFFTVVCLILYPNICQNQNLIKDAKQLNFLFLNKDTFV-SLTKSTPSNLN--FFLLLFLPFVLVLIMLV-FLPFLQTKDVS-----------------------------------KTFL-----------------ITFYIGFLMACLFSLFFLHWHYLLLFFLAVMLTDSSAFLARFPRFCPFLGTRPLAFHLSPKKTQKGAILGTFGSTITV---LMVFLFI--DCKSC---------ISSPI-----------------------------YAFLISIISQISDLLASKFKRDYGIKDFGSFLPGHGGFLDRFDSWLLSSFFALILFNL-PF----------------MTQKEQGQGFIEVVCGPMFAGKTEALIQRSNQALQLNKKILSFKPRIDDRYSVKEEIVSHNQNTIPAILIDKSKDILPFIT--PEIN---VVIIDEAQFLDNDIVAIVDYLANCNIEVIISGLELDFCGKPFGPMPYLLAIADTVTKLTSICAISGKKANRTQRLI-D--GKPAKSNEPVVLVGGK----EY--HEPRCRKHHCLADIDKTKINWQNFTNQSK-MNILSIETSCDETSCAVTQNGKKVLSNVVFSQIKDHQIFGGVVPEIASRKHIQFMTLVLQQALKEANLTPQEIDLVAVTQGPGLVGSLLVGINAANVFAYTYQKPLLGVNHLLGHIYSAQI-EHEINFPALVLLVSGGHTDLFYLTDHLQIKPLGTTLDDAVGEVYDKIAKNLNLPYPGGPLIDQLAQQGKDTYHLVRPYLKNDNLNFSFSGLKSTLVNLV--MKQNLKDI---NIPDLCASFQASVIDVLYEKTKRALTKYRAKQLIVTGGVASNSGLRQKFMASFANLEVIFPSLQYCTDQAAMIGIAAYYQKQI--TKASKKYDLTANPNL--FF-------MANIKQQKKRNKTNEKRHLQNVSFKSSVKTVVKQVKTAVANADKQKALALLSVAYKKFDKGVSKRVYHANFSARNKSDLQKLVNTL----------------MSCCSNSSSIHNH------------EHNNK----------KPLICFVIGTFLYSLFTLY-LHS------HNC----KNTLVLVLVSLALLFLIG-YHVILEGFIETWQDTCKFKKFTPNIHILMTLAALGALYLKNYNDGILLIVIFSGASFLEEYVEAKSQKEIKNLLKLQVAEAKLQKEDGSIEIIPSKLLKINDLVLILPGDQIPTDGVIVSGNPNINEANITGEGIPCDKQPGDFVYGSTINGSNHFVMRVTATNEKTVFAQIVRLVSQTQKNISKTATLIKKIEPIYVKIIMATVVVVLGFAG-ILH-------FTGP--SNPNFE---FSTWLHKTMIFLTVSSPCALAAADIPSTLAAISNLTKKGILFKNGRSLEKMADIKAFACDKTGTLTEGKPQVTDVYVAP--EISEEKYHKYLDILLGMEQKSNHPLALAIKNHFHH---------KSHLQMEITSSVGIGLETFYQ-NNHYKVAKATAFTQTP-----ICASLQTQTQKFLSEGKTIVYFSCNNHIVMVLALLDKLRPQAYHLMQYFNHKNIYTAVITGDTQQIAYILQKKLHLKAAWGDILPAYKLEKIQELQKE--KGTTVMVGDGVNDAPALTAADVGIAMQNGTDVAMDVADAVLMQNDLSKIIYTHQVAVKLRKIIWQNIIFAMVVVCILNLCNL---------F-------GDMNLPWAVTCHEGSTLLVIFNGLRLLQSPKNPKLKDKKKNTKSFNK----------------MQQLAKDI---LASLETKMTQAQEVMLKNFCDIRTGTANPNILDKITVNYYGAPTFLKTLASISVSEGNQLNIKPYDSTLIPNIQKVLLASNLGITPQ-TDGVVVRLVFPKPTEERRKTLMKEVEQLAEKTKVAIRNVRREGNDKIKKVELTKDLETFYLNQIQTLTDKNIKLIEKHTTTKNTELLKA--MSFYEELKWRNLIKDCSNETQVKELLD-NNQVKFYCGFDPTSHSLTVGHLVQITMILLMQRQGHLPVILVGGATGLIGDPKETEERKLLSLENSLQNAKSIECQLKNILLNKQVEFVNNYQWLSQIDIISFLRNYGKLFNINYMLSKHAVAKRL---ASGISFTEFSYMILQSLDFHHLYKNHKVRLQLGGSDQWGNITSGLELIRKLEKKPNA----LGISTPLLLNSDGTKFGKSEKGVLWVNPSMTSPYEIYQYFLNVSDKEVINYLKMLTLIPKQEILELEKNTLENPQQRLAQKTLTQNIITLIHSSDILQECIKTNQILFSNAKKESFQEKDFILLQKTLFCHSTK-EDILLVDALVQTKLATSKSEAREFIKDNTIKLFNQKIKSLDFA-ITKKNSL-FDKYVLLKKGKKNNALIVF------MRDLVKLVCTECKRENYHTDKNKKKTPGRLELKKYCPFSRTHTLHREKKMEFDNIIKTLNEQ---AGSEQKLTSQLIMSFLQNQNIKIPYQQIAQNLKEQGIQIISCETQ-------AAPSLN-ENPNQNDTH-PQTNTTNDDFTDLDSELTNTNLENTDDNKDEDNTQDSEEDIQDFDISEEDLISDEKLI---ELEED-EDEKISKEEISKINSDIKMDDSVRMYLKEIGQIPLLSLAEEQKKSILVFLGKQAKQKLAKHKTKEIELSEEQLQEAHDQIEQARRAKDILVESNYRLVVSIAKRYIGRGILFLDLIQEGNMGLMRAVDKFDYQKGFKFSTYATWWIRQAITRAIADQARTIRIPVHIVETINKMALCTRKLTQKLKKKPTVEELADKMNISAEKIRSIQYIEKKPISLEAPARENEEDETSLGDFISDPNILSPHEYMMKEVTQKLLDEVLENTLTDREEKVLKMRYGLLDG--KTHTLEEVGTLFGVTRERIRQIESKALRRLRTPAKQSKLKSLYHN--HK-MKGLLVLYDGFEDCEALVTR-ALLNRVALPLTTATLNPQLEVMSSSGLCVKADANLATINP--LEYDFLVIPGGPYVAQII--EKETF-----LLKLIQKFVDANKVIGAICAAPMFLGKLDLLKNHPFTCFPSCNHFI-EGTYLPDQKAVISDKFVTSRSPITVFDFVFALVEVLKGKAFAFAFKNSLNV---MKISIKDIFQKPELFY--QKKIVLNGWVRNCRYQKKLIFIDLNDGTFLENLQIICKETKTKNIEIAAEITEFHENQKVNTNNESPNNINLEKLKEMLQIGASLQVEGILKATNNPQTP-FEISAQNVSLLGASDFSYPLQPKKHSKVFLRQISHLRMRTKLFGAVFRIRNTAFFALHSFFQKKGFFHINTPIITANDGEGAGELFQLTTLNLEALPQTKNVSNASKLADETTSKNEIDYQKDFFGKKVFLTVTGQLEAEAMALGLNKVYTFGPTFRAEKSNTPRHAAEFWMLEPEMAFCNLSQNLKVAQEMLQFVIAKCLEQNYQDIEFLDKTEKNGLIEELKNIAEEKEFLTVKYEQALEILQKSNTKFENPLFYGADLATEHEKYLTETHFKKPVFIVDWPKEIKAFYMKNNPDQKTVAAMDLLVPRVGELIGGSQREENLSVLIEKMNQMKIPQKDLEWYLDLRRFGGCIHSGFGLGFERLLIFLTGLDNIRDVIAFPRTYHNLI--F----------MLKKVFETTNLKDSFQVEIGTYARNVDASILVRYQDTVVLTTTVFS--RKSNNLDFLPLTVIYQEKLYAAGKIPGSFLRREGRSNDHEILTSRLIDRSLRPLFPDYFQQEVQVINTVLSLNPDFKSELASMLGSSLSLLISEIPFFEAISGVYVGKINDKFIINPTLQQLANSTLHLMVAGTKHNVTMIEAHANEVSEQDFLEAINFAHQYIKKLCLFQENIKQQFAPAKITNTLHQTEQ----T--QQQAFFAKHQSQVKQAILSCNS---------KNDLQQLKEQILDQA-KQTPFFKTIDTTTVFDYEAHKKH---LQTTETLFQKLSKQETRSLILQEKIRPDKRGLEEIRTLESQIDLLPRAHGSALFTRGQTQSLAVVTLGCLSESKIIDGLSDEQ-NKCFMLHYNFPPFSVGAVGRYTAPSRREIGHGTLAEKAISQVLPEEKDFPYTIRVVSEILESNGSSSQATVCASSLALMASGVPLKKAVAGMSVGLVFD--QATNKYVILSDIQGLEDHVGDMDLKIAGTNKGITALQMDLKIQGIPFKILQEAFLQAKKGRLHILEHMSQTISQPRLEVSKYAPKVCMMQIKPEKIRDIIGSGGKIINQIIESHDGVKIDIEQDGRVFLMHSNLETVKKTVAFIESLIQEIQIGTCYQASILHFLSDKQ-GKMI-GAVAQVCPGIEGLIHVNQM---KFQKITDVLKIGETVSVKCTKINDRGRIDFLLLPKNTQEKKSMNEKKEFLISASEAFQRLDHFLLIHINLNKSQCQKLILAQQVLVNSKPA-KKSYLLKAQDLITVIIPQ-TQESVNLQT--PQNLNLDIIYEDPYLAVINKPANLVAHPSLIFQETTLVNGLLYQFATLS-HVD-TQRPGIVHRLDKNTTGLLIIAKNNDVSDKLQIAFQQRKITKIYWALIEGFLEDK-GTIKLPIGRNPHNRLKMQVIPDGKTAVTHFKTLQRFSHFSLMEFNLETGRTHQLRAHFSFLKRPIIGDLLYG-SSHHITPLGQFLHAKMLKFNHPITNQNLILEAPLPANFEKLLQSLNNSN-----------MLNKEDIQKILNLSLDKGADFAELFFENAYSHTLKVIGKDVVSADTSNTFGVGIRLLKGFDEVYGYTNKTDYQNVLSLL--LKLKKSFQGKA-NKVIVLKTEKPLKNTIQKPYNSMTQEQKAQKLLKLSAIIQNYDPQIIQSITSLSQKEQHVLIANTLGVYQNDTRNYIRCGLVGVAQRGQEMQEAFEGPG-RAMGLEFLDAIDLETIAKQVAKQAVALLDAKSLKPQTMPVVINHGFGGVIFHEACGHPLEATAVAKGLSPFCNKLNQKVASEVVTAYDDGTIKESWGSLNFDDEGNLTQKNLLIEKGILKGYLIDFRNGRKMKMQSTGSSRRQSYKYSPTSRMNSTYIEKGTETPEQIIADTPYGLYAKSLGGGTVVPATGEFNFVVNEGYLIENGKLTTHVKGVMLIGHGADILFKIDRVANDLVLGQGMCGSCSGSLPVDVGQPTIRVKEMIVGGNQK----MSKCYITGKTTLFGNRRSHAMNATKRIWKANLQNVKIVDENGKVQKVKISARALKKLKLQRAMIKVIKKKSHSGLKKRIKITKKKKLLRGHAYKNHLAASKTTKQNRQLRGVTCVKLCDYNRIKTLIRGL--------MEIKKINDQKVQYFFEVSSKELETQLASAYEKIKPKVEIKGFRKGHVPRKIFENRFGKDNLYSDALENIVQTKYQEVLQ-KKDFESMGMPQVIDL---DEKKL-KDNQNFTFGLEFIVKPKVTLKKYLGLEITKDD--LEVTDCEVEEKINSLLEKQTT-----LEPKTQN-DFLELTDTA-IFDFEGFVDDK-PFEGGNAKDFSLKIGSGQFVPGFEDQMLGMKQGQTKDINITFPSDYHQKSLTNQKAV----FKVTLHQIKTK-KIPQLTDNLVKSLKLA-NASTVEELKNNTKQTLLAQKKHKDKENVEKQVIEQLVKNSELEIPQEIVFQEQIRLQKEFEAQLKQQNLTLEQYKQYLGIDDEKMEKEFSQQAQKNLQYQLIMEQVAAQEKLTISQEKIEQQYQNLSNHYKV-PVNQIKQK-LPEKNLKHSLLMDEALELVINK-VVVAK---------------MIIYGKNPIKEAIKAQRKIYQLYLDEKIKDHLFIMFLQKHNIAYQLVDKKFLYDLTKQKTHQGVAANVCDYTF-YDLDTYLD-----SAKFQKFLILDAINDPHNLGAILRTVEACALDGVIMSKKHQVPLNSTVAKISCGALEYTKVFLVTNLHQTILKLKKNQVLIVGTDSNSSQSFHQIPK----NISLAIIVGNEGIGIRHLLKQQCDLLVKIPMYGKINSLNVSVAAALMIYSTFIFGDN--MSKKILYGKEARKALLQGVDEIANTVKVTLGPKGRNVILEKAYDSPAIVNDGVSIAKEIELKNPYQNMGAKLVYEVASKTNDKAGDGTTTATVLAQSMIHRGFDAIDAGA-NPVLVKEGIELAALTVAKKLLVKSKKVDAQEDIQNVAAVSSGSQEIGKIIAQAMQKVGKDGVINVDESKGFETELEVVEGLQYDKGYASPYFVSDRESMTVQLENALVLVTDHKISTVQEIVPILEEVVKAS-RPLLIVAEAVENEVLGVLVANKLRGTFNVVVTNAPGFGDNQKEMLQDIAVLTKANFVSKELNMKLADLKMDDLGNINKAIIKKDNTTLISNSKSP-ELEKRIQVLKTQIKNAT-----SDYETKNLQERLAKLSGGVALIKVGAATDTELKDKKLRIEDALNATKAAITEGIVVGGGKALVEVYQELKDTLVSDNKEVQQGIDVVLQSLLVPTYQIAYNAGFSGKDVVKQQLLQPLNFGFNAKEGKYVCLLKEGIIDPTKVTRQAVLNAASISALMITTEAAVV-SLKENKDNNFDLGTQE---------------------MFLEKDQDNLDNLE----TQAKELHKDCKECKNCQ-------KEETKTTNKDNQKEDETVKNQS----NQS------NQSKQTKQTNTKQ--------QKNQSKEN------------------------------SHLQITKLQTQIKELQQQLTQQKKAFDEELLKNQAELINFKKRAQTQKANELKYASSNFITNLLMPLEQLEKVIDMPT-QNELLQKYLLGFKLLQQQIKKVLQDEGVEEIEALNKPFDPALHHALETVCDPKKPDKTNLAVLQKGYLYKKRILRPTLVKVNEWSDKND-KNE--------MKTKIYLETITNTPKETQILGYNLGKKLINQKKNTPKEKQSKTIILLQGSLGCGKTIFTKGFIKSFAILQNICSPTFVISKTYKNKLHTIYHLDLYRTG--------LETEF---LEELLEDLTYQDFVIVEYFQNCSYIFPDFAFLVEMTFLNETQRKITIYQNSNLDNKNKNGSK
[truncated: 166,519 more chars]
